# Supplementary material for: Sheep blastocyst-like structure models derived from stem cells
Source: Cell Discov. 2026 Mar 24;12:20. doi: 10.1038/s41421-026-00872-x (PMC13013973; doi:10.1038/s41421-026-00872-x)
Supplement: Supplementary file 2 — Supplementary Table S5 [file 41421_2026_872_MOESM2_ESM.xlsx]

## Sheet: UP_regulated_genes_iCDX2-sESC
Gene	log2FoldChange	pvalue	padj	sESC-1	sESC-2	sESC-CDX2-1	sESC-CDX2-2
A2M	2.47790997833328	1.75222348950167e-09	4.7930613369077e-08	1539.35617176121	2142.3126173657	10561.9277090272	9950.02685411507
A4GNT	6.27191352358033	6.3394810308547e-16	2.87734173602892e-14	4.07776469340717	1.93001136699613	197.907965809927	262.047897371936
ABCA1	2.00083371188327	1.33351524802482e-14	5.49611598412381e-13	407.776469340717	391.792307500214	1565.83141861015	1633.65919662727
ABCC2	3.10923584870916	7.49054068831706e-06	0.000130512908940895	9.17497056016614	16.4050966194671	130.22959408218	91.5706407173307
ABCC3	2.11734291127931	0.000110000624556688	0.00163330491163251	50.9720586675896	47.2852784914052	202.009685308579	224.055823031767
ABCC6	3.11818278218782	8.21927798300352e-08	1.83580519907133e-06	23.4471469870912	13.5100795689729	179.450228065996	140.278428332932
ABHD3	2.36250599769225	0.000262310337730954	0.00361182668776808	28.5443528538502	25.0901477709497	156.890770823414	118.847001782068
ABLIM1	1.37912027341488	0.00051211388911359	0.00668110540077077	1004.14955575152	1039.31112112742	2620.99875963821	2694.51481089507
ABLIM3	2.75488235059273	8.47994860141257e-14	3.26789130379802e-12	70.3414409612737	66.5853921613665	521.943806203383	402.326325704868
ABTB2	2.2694058295659	1.42763532073089e-10	4.28104281658651e-09	102.963558508531	122.555721804254	549.63041281928	538.708131028552
ACOX2	2.02249	0.00346899497774534	0.0379340069487893	36.6998822406645	31.8451875554361	150.738191575437	127.614403552876
ACP5	2.7835082994762	2.83886832886998e-15	1.22786064991266e-13	63.2053527478112	66.5853921613665	440.934846105019	452.982424825094
ACSL1	4.92235838458943	1.26921575738547e-21	7.55039613341737e-20	8.15552938681434	11.5800682019768	347.620727510701	253.280495601128
ACSM2B	6.29965045838422	0.0030863520128788	0.0342179268400109	0	0	9.22886887196552	19.4831150462406
ACSS3	1.67500385654726	6.75630915293798e-07	1.34119303292987e-05	382.290440006922	412.057426853674	1255.12616658731	1281.98897004263
ACTA2	2.06833229580927	7.31512885926295e-15	3.07001595184866e-13	645.306262731685	630.148711324236	3013.73840163407	2336.02549404425
ACTC1	2.3720942468479	6.27323084986178e-05	0.000961755875580978	201.849352323655	245.111443608508	1401.7626386641	912.783939916371
ACVR1	2.10609517267527	3.33158320017172e-16	1.52341199964071e-14	329.279498992629	354.15708584379	1509.43277550369	1433.95726740331
ADAM19	1.5746631286938	6.48827464765186e-07	1.28937799538526e-05	1386.43999575844	1212.04713847357	4094.5414895287	3644.3166693993
ADAM23	6.13441880698515	2.18587645190012e-08	5.26615739696305e-07	2.03888234670359	0.965005683498065	111.771856338249	97.4155752312029
ADAMTS14	2.59096387072224	1.57528358663013e-09	4.32191983424404e-08	63.2053527478112	49.2152898584013	380.434483499912	296.143348702857
ADAMTS15	3.35816792015228	0.000374293557593159	0.00500382849140178	7.13608821346255	3.86002273399226	62.551222354433	49.6819433679135
ADAMTS16	3.15776620966457	0.00407410261853747	0.0437954118912022	5.09720586675896	3.86002273399226	35.8900456131992	43.8370088540413
ADAMTS9	4.0056109554414	1.03796438537727e-40	1.4454440403034e-38	37.7193234140163	55.0053239593897	777.275844994429	716.978633701653
ADAMTSL2	3.82486561961456	0.000230917431380038	0.00322547433406372	2.03888234670359	4.82502841749032	51.2714937331418	46.7594761109774
ADAMTSL5	6.87236113277411	6.30143178736371e-08	1.43003603846074e-06	1.01944117335179	0.965005683498065	128.178734332854	104.234665497387
ADCY7	3.59631876025703	5.89043170442619e-28	4.74903138555975e-26	41.7970881074235	54.0403182758916	633.715662541632	527.99241775312
ADCY9	2.59292751670951	2.95579089049626e-10	8.66560576540706e-09	68.3025586145701	50.1802955418994	381.459913374575	332.187111538402
ADCYAP1	6.66088824838606	0.000910806018676531	0.0113508042273302	0	0	17.4323078692682	19.4831150462406
ADGRA2	1.96514688961414	8.75228981347763e-10	2.46377628409412e-08	280.346322671743	302.046778934894	1255.12616658731	1019.94107267069
ADGRL4	4.15114361035597	9.00499077879866e-27	6.75631593860722e-25	25.4860293337948	22.1951307204555	462.468873472939	383.817366410939
ADORA2A	2.58583491987232	0.00399528623521109	0.0430741064959826	9.17497056016614	11.5800682019768	60.5003626051073	64.2942796525939
ADRA1B	2.80583223337147	2.92075090047399e-05	0.00047386798810691	14.2721764269251	17.3701023029652	105.619277090272	115.924534525131
AEBP1	2.71888499866159	1.5998481943148e-27	1.2621634981929e-25	210.004881710469	169.841000295659	1297.16879144849	1201.13404260073
AGPAT2	2.39177031725355	2.42166604555276e-06	4.51471249993415e-05	42.8165292807753	40.5302387069187	210.213124305881	226.978290288703
AGRN	1.39443359266561	0.000137992600145618	0.00201156223305055	3252.01734299222	2808.16653897937	7827.10623330142	8102.05339197915
AHNAK	4.53036022742449	8.67150619760206e-192	3.18799253848642e-188	354.765528326424	407.232398436183	9419.59882865281	8200.44312296266
AHRR	2.31063547455062	0.00447489905046294	0.0476303383587781	26.5054705071466	11.5800682019768	99.466697842295	88.6481734603946
AK1	2.19633495467541	0.00231493522369504	0.0265293885797769	34.660999893961	19.3001136699613	116.899005711563	129.563
AKAP12	1.79722728002812	1.13630657754809e-08	2.81883772044387e-07	517.876116062711	433.287551890631	1756.56137529744	1547.93349042381
ALDH1A1	4.93231859925314	9.8336119378338e-05	0.00146721959936088	1.01944117335179	1.93001136699613	39.9917651118506	50.6560991202255
ALPK1	4.20129132645841	3.6180958425487e-08	8.46155696917687e-07	2.03888234670359	9.65005683498065	128.178734332854	89.6223292127067
ALPK2	5.00503876576642	7.68970426684547e-23	4.85746198739359e-21	6.11664704011076	13.5100795689729	358.900456131992	276.660233656616
ALPK3	2.69228595269165	1.46644557477848e-05	0.000245950753244325	17.3304999469805	27.9851648214439	170.221359194031	123.717780543628
AMBP	6.25211963564204	0.00340832618543101	0.0374488057026855	0	0	10.2542987466284	17.5348035416165
AMIGO2	1.57790740947275	0.000570486062228068	0.0073901866073829	227.33538165745	245.111443608508	662.427699032192	748.151617775638
ANGPT2	2.96665969426514	4.29093458288717e-05	0.000673577792507532	12.2332940802215	11.5800682019768	98.4412679676322	87.6740177080826
ANKRD1	7.17014832248792	1.23559080885643e-43	1.9412504485811e-41	13.2527352535733	24.1251420874516	3143.96799571625	2258.09303385928
ANKRD63	2.42418449369025	0.000107071853973068	0.00159110333042275	35.6804410673127	22.1951307204555	133.305883706169	176.322191168477
ANKS4B	9.68627567364589	4.31316207773002e-09	1.12460347961466e-07	0	0	147.661901951448	152.942453112989
ANO1	3.0499039842188	0.00032999938614971	0.00447678872044573	7.13608821346255	9.65005683498065	57.4240729811188	81.8290831942104
ANXA1	4.20536197288068	3.48681093224937e-135	4.57818275404343e-132	187.57717589673	222.916312888053	3821.77714286839	3759.26704817212
ANXA2	2.57936426017227	2.98457696118164e-59	6.77314737042481e-57	1235.56270210237	1259.33241696497	7333.8744635886	7577.95759723527
ANXA3	1.93430198088953	1.87167891430493e-10	5.55819092128485e-09	280.346322671743	319.416881237859	1177.19349611294	1116.38249214959
ANXA4	2.01078287503608	7.24574100012448e-10	2.05541992383161e-08	198.791	220.986301521057	889.047701332678	803.678495657424
AP1M2	8.13590690544759	5.83529708973451e-09	1.50652290875702e-07	0	1.93001136699613	190.729956687287	364.334251364699
AP1S3	2.21011343356418	3.44046872212502e-09	9.09966849641757e-08	99.9052349884757	131.240772955737	511.689507456755	559.165401827105
APLP1	2.04797707423645	1.37281710535397e-11	4.48226004096211e-10	259.957499204707	223.881318571551	983.387249801659	1016.04444966145
APLP2	1.36300571138149	4.58748827454956e-05	0.000715850674556621	8538.83926799462	8129.2078777877	21946.250177534	20926.813871167
APOA1	1.87523718058769	1.50236079965604e-18	7.67122117202148e-17	5548.81830655381	5516.93749255844	18802.2821818177	21792.8383349724
APOB	7.45001065252132	5.65983362150776e-05	0.000872810919719427	0	0	28.7120364905594	35.069607083233
APOE	2.45407090899515	1.75841486130909e-47	2.96542953950309e-45	4229.66142823659	4285.59024041491	21559.6631147861	25100.0971140717
AQP1	6.78120265145358	0.000152838701071352	0.0022017876199793	0	0.965005683498065	56.3986431064559	52.6044106248496
AQP3	2.74660284098275	2.86148598689712e-06	5.28641561921034e-05	21.4082646403876	22.1951307204555	145.611042202123	147.097518599116
AQP8	4.82994459647972	8.06301379792428e-93	4.3592446951013e-90	67.2831174412183	72.3754262623549	1740.15449730283	2233.73914005148
ARAP2	3.52305313275517	1.19754848232441e-17	5.83908122071283e-16	34.660999893961	25.0901477709497	380.434483499912	304.910750473665
ARHGAP18	1.89176601772746	1.94826015438138e-09	5.28214132121513e-08	264.035263898114	287.571693682423	1033.63331366014	1014.09613815682
ARHGAP24	5.15732397881163	2.2203804538945e-21	1.30817415075284e-19	8.15552938681434	7.72004546798452	254.306608916383	311.729840739849
ARHGAP25	5.24401241380015	5.86966313666519e-07	1.1753393004159e-05	1.01944117335179	2.89501705049419	77.9326704743755	72.0875256710901
ARHGAP31	2.52750757436484	2.31472274292178e-11	7.42569519378503e-10	101.944117335179	77.2004546798452	587.571318181805	444.215023054285
ARHGDIB	6.31092233046393	0.0027319621570849	0.0307149409000211	0	0	14.3560182452797	14.6123362846804
ARHGEF15	3.24658	2.38947417156174e-07	5.04286041580344e-06	18.3499411203323	10.6150625184787	114.848145962238	158.787387626861
ARHGEF16	2.93647508629295	2.56461924702194e-20	1.42425471295339e-18	70.3414409612737	99.3955854003007	613.207065048376	688.728116884605
ARHGEF3	2.05312295565293	0.000915787035560882	0.0113974253809615	40.7776469340717	45.355267124409	200.984255433916	156.839076122237
ARHGEF38	3.23950147317493	6.4605190992615e-05	0.000987997188707362	4.07776469340717	13.5100795689729	97.4158380929694	70.1392141664661
ARHGEF5	1.77896362696273	0.000245719800620004	0.00341149650679525	124.371823148919	107.115630868285	409.146519990471	384.791522163251
ARID3C	3.2571706377413	2.76612978115118e-12	9.57570576970264e-11	25.4860293337948	24.1251420874516	226.620002300487	247.435561087255
ARL11	4.01993547341286	1.0516681868742e-07	2.31241203482315e-06	6.11664704011076	5.79003410098839	101.517557591621	91.5706407173307
ARPC5	1.37539891639469	0.00113751118452564	0.0139358914282491	812.494615161379	824.114853707347	2183.14020315718	2063.26188339688
ARRB1	2.39704641005676	2.6262351887531e-24	1.77483291322277e-22	293.599057925316	278.886642530941	1471.49187014117	1543.06271166225
ARSB	1.71810004970394	4.14959751880274e-05	0.000654745936400275	204.90767584371	216.161273103567	754.716387751847	631.252927498195
ART3	10.4433683263307	6.01045051316031e-11	1.86000170594129e-09	0	0.965005683498065	666.529418530843	714.056166444717
ASXL3	3.04516604491442	1.42228019717418e-18	7.28255002352529e-17	57.0887057077004	54.0403182758916	474.774031968893	442.266711549661
ATF3	2.68064490068389	3.72587193167918e-07	7.68675396724205e-06	30.5832352005538	31.8451875554361	171.246789068694	228.926601793327
ATF7IP2	3.60444120387948	2.13557684327869e-18	1.08442468323616e-16	25.4860293337948	27.0201591379458	308.654392273513	330.238800033778
ATP10B	2.13094448757593	0.00305251899611031	0.0339041717138971	26.5054705071466	27.0201591379458	109.720996588923	124.69193629594
ATP10D	1.63325158461927	0.0001723607633784	0.00246371349332952	220.199293443987	275.991625480447	788.55557361572	752.048240784886
ATP11A	1.46093181963537	5.44298689228602e-05	0.000842906361027815	892.011026682819	871.400132198752	2329.77667523396	2524.03755424047
ATP12A	2.28860231999047	0.00154313700309538	0.0183717256417742	15.2916176002769	40.5302387069187	142.534752578134	131.511026562124
ATP1B1	3.39301727696258	2.35331475357948e-83	1.02996742381662e-80	300.735146138779	344.507029008809	3486.46157385364	3296.54306582391
ATP1B2	2.72686012349973	3.7029185235461e-05	0.000586784899136417	26.5054705071466	12.5450738854748	117.924435586226	139.30427258062
ATP2A3	2.20163848513741	1.5727357811408e-14	6.41020601528384e-13	207.965999363766	251.866483392995	1055.16734102806	1061.82977002011
ATP2B2	3.32962257675577	1.49571601018067e-09	4.12207671651289e-08	16.3110587736287	18.3351079864632	150.738191575437	197.753617719342
ATP6V1B1	3.57780906345401	1.83575252968319e-12	6.43984790088481e-11	18.3499411203323	21.2301250369574	183.551947564648	289.324258436673
ATP8B4	3.19892251919548	0.00118052312452945	0.0143746251038034	4.07776469340717	6.75503978448645	49.2206339838161	50.6560991202255
B3GALT2	3.37231871701426	4.46907330881537e-05	0.00070034531596457	7.13608821346255	6.75503978448645	69.7292314770728	74.0358371757142
BAIAP2L1	1.97151585091831	1.96002942337466e-07	4.17972863810591e-06	140.682881922547	182.386074181134	624.486793669667	643.916952278251
BAMBI	1.94197122680787	1.39059873174589e-08	3.42195259530829e-07	225.296499310746	231.601364039536	796.759012613023	958.569260275037
BAZ1A	1.63958913147423	3.10147694315464e-05	0.000500099554114636	405.737586994014	462.237722395573	1513.53449500235	1192.36664082992
BCAP29	2.74380283003127	4.29646215222647e-09	1.12184044434982e-07	33.6415587206092	40.5302387069187	268.662627161663	228.926601793327
BCHE	2.40781887497063	1.11033309646498e-09	3.10184543757133e-08	74.4192056546809	68.5154035283626	374.281904251935	383.817366410939
BCL2	1.5863298179529	0.00105217873247748	0.0129719312276331	194.713264110192	219.056290154061	668.580278280169	574.751893864097
BCL3	4.30758051312429	8.66095132440731e-07	1.71004948705967e-05	5.09720586675896	2.89501705049419	67.6783717277471	89.6223292127067
BGN	1.79668075913488	2.48012835729148e-09	6.67492232265476e-08	441.418028061326	488.292875850021	1526.86508337296	1703.79841079374
BHLHA15	2.76559188921957	0.000366827802220068	0.0049120663159717	11.2138529068697	13.5100795689729	72.8055211010613	95.4672637265788
BHLHE40	3.28264174278588	2.08873987035905e-32	2.05322012283102e-30	88.691382081606	79.1304660468413	864.43738434077	767.634732821879
BICC1	3.11799328932796	1.74992384390032e-07	3.75345392048723e-06	12.2332940802215	23.1601364039536	175.348508567345	133.459338066748
BICDL2	3.2776639616338	4.91853992023366e-06	8.76091093156348e-05	11.2138529068697	8.68505115148258	90.2378289703295	102.286353992763
BLTP1	1.63243860714783	4.4345066550596e-06	7.94494165041965e-05	740.114291853402	761.389484279973	2625.10047913686	2031.11474357058
BMF	2.23679608367917	1.04094936089767e-27	8.31944832696568e-26	714.628262519607	716.999222839062	3206.51921807069	3541.05615965423
BMP2	6.06075391569942	3.42097715104274e-12	1.1754093829994e-10	25.4860293337948	79.1304660468413	3389.04573576067	3601.45381629757
BMP4	1.99006204655386	3.70865452719462e-05	0.000587187661661426	72.3803233079773	84.9205001478297	311.730681897502	313.678152244473
BMP5	5.45377436369422	1.89940723419665e-12	6.65045786266721e-11	3.05832352005538	3.86002273399226	158.941630572739	145.149207094492
BMP6	3.44809560493113	6.36202898448604e-09	1.63105741691524e-07	14.2721764269251	12.5450738854748	159.967060447402	132.485182314436
BMP7	3.79968953748231	5.67034637730031e-07	1.1391508973501e-05	14.2721764269251	35.7052102894284	358.900456131992	339.006201804586
BMPER	6.43537024618739	9.47807415667787e-12	3.13920647113608e-10	1.01944117335179	2.89501705049419	130.22959408218	212.365954004022
BPGM	3.46868730928163	1.04454437681686e-54	2.20699019938478e-52	133.546793709085	181.421068497636	1810.90915865457	1682.36698424287
BRDT	8.16491016948082	3.38396488939497e-06	6.1833044330873e-05	0	0	48.1952041091533	56.5010336340977
BRINP1	2.58037971756681	1.28410984727667e-07	2.79013087619855e-06	39.7582057607199	35.7052102894284	234.823441297789	216.26257701327
C12H1orf116	5.03656475385552	0.000921679040173726	0.0114629933129049	1.01944117335179	0.965005683498065	35.8900456131992	29.2246725693609
C15H11orf96	3.97256234190746	2.95584762899095e-09	7.88597839130793e-08	9.17497056016614	6.75503978448645	137.40760320482	112.027911515883
C1GALT1	1.55180625754618	9.80318222486223e-05	0.00146505768827169	521.953880756118	666.818927297163	1831.41775614782	1656.06477893045
C1H1orf210	7.95578144173803	8.1728751359241e-06	0.000141330000704193	0	0	37.9409053625249	52.6044106248496
C1QL2	5.67186022806538	1.18367798200726e-06	2.30980559079165e-05	2.03888234670359	0.965005683498065	53.3223534824674	98.3897309835149
C1QL4	3.82697921363557	1.86161768457807e-06	3.53880623349681e-05	4.07776469340717	7.72004546798452	73.8309509757241	94.4931079742668
C1QTNF1	2.74102721568763	1.51777211839833e-07	3.27461115967113e-06	27.5249116804984	32.8101932389342	228.670862049812	175.348035416165
C1QTNF6	2.03466348527884	4.13087038698405e-15	1.77001537187741e-13	447.534675101437	388.89729044972	1699.13730231632	1726.20399309692
C1RL	2.37219368314031	0.00135467850772866	0.0163289838223398	15.2916176002769	24.1251420874516	98.4412679676322	106.182977002011
C20H6orf132	3.05341844465974	3.19444121463481e-19	1.66818802293799e-17	74.4192056546809	54.0403182758916	491.180909963498	572.803582359473
C6H4orf54	7.4560761140059	5.50978923781521e-05	0.000852533213548142	0	0	34.8646157385364	29.2246725693609
CA2	2.88488684372475	6.05146886228649e-30	5.45284806992893e-28	134.566234882437	141.855835474216	982.361819926996	1059.88145851549
CALCRL	4.91365592987997	1.24221344974941e-20	7.04764433126346e-19	6.11664704011076	13.5100795689729	355.824166508004	240.616470821071
CALD1	2.36793018235865	1.05404520102927e-32	1.04429890038772e-30	824.728	905.175331121185	4757.99461843556	4174.25739865704
CAMK2D	2.85402581543292	2.66514091784949e-13	9.97772308592858e-12	49.9526174942378	47.2852784914052	359.925886006655	342.902824813834
CAMKK1	1.69152333326853	0.0020705776717053	0.023937961485086	112.138529068697	98.4305797168026	324.035840393456	355.566849593891
CAPN2	1.68696702150945	8.2362750053989e-10	2.32564066281479e-08	831.863997455063	851.135012845293	2791.22011883224	2628.27221973785
CARD6	3.94913677230112	0.00300262964889533	0.0334106163474539	2.03888234670359	1.93001136699613	37.9409053625249	23.3797380554887
CASQ1	2.62524188402492	0.00021191162412514	0.00297582847568244	17.3304999469805	15.440090935969	105.619277090272	96.4414194788909
CAST	2.7805637329775	4.75627770479705e-22	2.88547514091021e-20	117.235734935456	107.115630868285	815.216750356954	725.746035472462
CAV1	3.03534353604802	9.03129997041264e-26	6.56179272949111e-24	82.5747350414952	121.590716120756	840.852497223525	836.799791236033
CAV2	3.3067425683739	3.24690603530077e-06	5.93876882994018e-05	40.7776469340717	82.0254830973355	680.885436776123	535.785663771616
CAVIN1	3.11445066851364	3.01515223508247e-27	2.34849696547822e-25	140.682881922547	106.150625184787	1224.36327034743	910.835628411747
CAVIN2	5.58982930518836	7.93589675303727e-05	0.00119965176080864	2.03888234670359	0	46.1443443598276	49.6819433679135
CBLC	6.96769700388912	0.000349892124451275	0.00471188060927717	0	0	16.4068779946054	29.2246725693609
CBLN3	3.15838438241123	0.00287151111433314	0.0321266690831843	3.05832352005538	6.75503978448645	49.2206339838161	38.9662300924812
CCDC168	4.63226854261296	0.00440470601284251	0.0469375686539542	1.01944117335179	0.965005683498065	29.7374663652222	19.4831150462406
CCDC198	7.49830265894979	1.04709222670247e-09	2.9296269880129e-08	0	1.93001136699613	167.145069570042	190.934527453158
CCDC42	7.2614116349326	0.000112538486485684	0.00166694799240921	0	0	28.7120364905594	27.2763610647368
CCDC68	4.43638334135853	1.42673219591221e-15	6.36558039448014e-14	14.2721764269251	5.79003410098839	194.831676185939	235.745692059511
CCDC80	5.61138786157785	1.14814939045149e-118	1.00501343310853e-115	43.8359704541271	48.2502841749032	2460.00626931614	2046.70123560757
CCL20	4.31199896765087	8.4008291746522e-08	1.87180656834493e-06	4.07776469340717	5.79003410098839	72.8055211010613	123.717780543628
CCN1	2.68734794563032	2.45344175663078e-30	2.25495831851935e-28	207.965999363766	245.111443608508	1508.40734562903	1412.52584085244
CCN2	4.33101424075342	2.91167078479684e-124	2.97346290922975e-121	146.799528962658	180.456062814138	3446.46980874179	3149.44554722479
CCN4	6.37902193728973	3.57177234717064e-09	9.40634946786401e-08	2.03888234670359	0.965005683498065	145.611042202123	102.286353992763
CD109	1.98805809439856	4.65362547892304e-08	1.07601186859828e-06	221.218734617339	223.881318571551	1017.22643566553	749.12577352795
CD151	2.37029446213842	9.99319843717089e-24	6.65561498811867e-22	361.901616539886	313.626847136871	1678.62870482306	1811.92969930037
CD200	2.97662764765091	0.00019179129470142	0.00272142297712706	15.2916176002769	5.79003410098839	82.0343899730268	82.8032389465225
CD34	3.41126467181394	1.62917436940935e-15	7.21626102614039e-14	30.5832352005538	24.1251420874516	299.425523401548	281.531012418176
CD44	6.91031596453902	4.75244739137181e-143	6.71996061139974e-140	27.5249116804984	27.9851648214439	3704.87813715682	2974.09751180862
CD46	1.52836300723855	2.01149805367622e-05	0.000331320405221113	1018.42173217844	1065.36627458186	3302.90962628899	2709.12714717975
CD47	2.11304132843375	5.84142462477766e-15	2.45714113163988e-13	490.351204382212	598.304	2598.43930239562	2113.9179825171
CD58	3.65459989376813	2.4753929214192e-41	3.58288761271872e-39	67.2831174412183	68.5154035283626	896.225710455318	814.394208932856
CD59	1.73301196742802	7.67291271002124e-08	1.71794739872851e-06	436.320822194567	452.587665560592	1580.18743685543	1375.50792226458
CD82	2.08465793883602	3.60836728462937e-06	6.56722845802545e-05	98.8857938151239	77.2004546798452	342.493578137387	403.30048145718
CD93	2.93055094055682	4.50178027305458e-05	0.000704269999823739	16.3110587736287	10.6150625184787	121.000725210215	83.7773946988345
CDA	1.91147177699582	4.76861521743429e-09	1.23983995653292e-07	229.374264004153	252.831489076493	893.14942083133	921.55134168718
CDH11	1.4933789699242	1.09043902994003e-07	2.38340668827082e-06	3476.29440112961	3265.57923295745	9467.79403276196	9512.63092132696
CDH16	4.44052439818168	3.53697629017149e-05	0.000563402930380695	2.03888234670359	2.89501705049419	45.1189144851648	62.3459681479699
CDH3	1.81984	0.000170556360815826	0.00244171886644588	101.944117335179	106.150625184787	354.798736633341	379.920743401691
CDH5	5.51035633930894	1.19931035674677e-84	5.65274948146645e-82	27.5249116804984	34.7402046059303	1307.42309019512	1537.21777714838
CDH8	2.54630588012551	0.000736529291495418	0.00929230023079531	10.1944117335179	25.0901477709497	111.771856338249	95.4672637265788
CDK6	4.64541396419883	1.21797187617371e-68	3.55377127425795e-66	50.9720586675896	59.8304	1578.1365771061	1199.18573109611
CDKN1B	2.09879946399861	3.54699641317693e-06	6.46193142388686e-05	70.3414409612737	95.5355626663084	361.976745755981	349.721915080018
CDKN1C	2.87151082421204	0.000198375417771999	0.00280287235164096	46.8942939741825	99.3955854003007	548.604982944617	523.12163899156
CDX2	5.40352863391646	0.000213038717406852	0.00298817223814256	0	1.93001136699613	34.8646157385364	48.7077876156015
CEMIP	3.66452580140017	2.47985026626969e-29	2.16040794287059e-27	37.7193234140163	55.9703296428878	632.690232666969	559.165401827105
CEP112	2.05122599478817	0.00160667810983307	0.0190541658160977	31.6026763739056	45.355267124409	156.890770823414	162.684010636109
CERCAM	2.76498350289033	2.2070747133143e-15	9.65963032860559e-14	73.3997644813291	82.0254830973355	465.545163096927	591.312541653402
CES2	6.20534788387847	0.00375509123319329	0.0407714631119663	0	0	12.305158495954	14.6123362846804
CGN	4.90129690504242	2.59034243960573e-109	1.98398644686802e-106	65.2442350945147	75.2704433128491	1959.59649048068	2244.45485332691
CGNL1	2.35212099326082	1.25925682936052e-23	8.23760108089147e-22	316.026763739056	304.941795985388	1537.11938211959	1632.68504087496
CHGB	4.22159378523347	0.000233178792282466	0.00325458812432519	3.05832352005538	1.93001136699613	62.551222354433	30.1988283216729
CHL1	4.57610490885723	1.75300098382047e-77	6.44473281691757e-75	51.9914998409414	66.5853921613665	1503.28019625572	1331.67091341054
CHST11	3.05823381166567	1.39928931947408e-29	1.2400659571027e-27	97.8663526417721	99.3955854003007	836.750777724874	806.60096291436
CHSY3	6.2717091642119	7.5399794066947e-27	5.68032383007631e-25	5.09720586675896	5.79003410098839	490.155480088835	352.644382336954
CIDEB	4.34227084752533	2.45080942370639e-06	4.56441528131417e-05	3.05832352005538	3.86002273399226	65.6275119784215	75.0099929280262
CIMIP2B	2.7348971432061	0.00270533710457264	0.0304867981066793	8.15552938681434	9.65005683498065	54.3477833571303	64.2942796525939
CIMIP3	5.65501791640911	0.0041918009033	0.0449817187416583	0	0.965005683498065	23.5848871172452	26.3022053124248
CITED4	2.56711386696405	1.09019395776834e-08	2.70877322418138e-07	73.3997644813291	40.5302387069187	349.671587260027	323.419709767594
CLCA2	8.31878698591384	1.97215895107583e-06	3.7373428699666e-05	0	0	71.7800912263985	44.8111646063533
CLCN5	1.57067671755834	8.72218597199621e-06	0.000150263563764981	708.511615479496	675.503978448645	2227.23368776768	1884.01722497146
CLDN4	4.60865854954178	3.77541873021463e-34	4.10649391117191e-32	17.3304999469805	25.0901477709497	467.596022846253	570.855270854849
CLDN7	5.84782354969794	7.14082699021204e-09	1.8130204659403e-07	1.01944117335179	2.89501705049419	74.856380850387	152.942453112989
CLMN	2.57428660461603	5.90425338669879e-25	4.11106006645065e-23	201.849352323655	193.001136699613	1221.28698072344	1130.02067268195
CLTRN	3.26055732849518	3.01137046185265e-17	1.4377925150591e-15	32.6221175472574	43.4252557574129	366.078465254632	364.334251364699
CMKLR1	6.56230653459571	1.48899201306703e-15	6.61126840198022e-14	3.05832352005538	1.93001136699613	236.874301047115	231.849069050263
CNKSR1	4.99820103092703	3.24945463809773e-07	6.75695420333852e-06	2.03888234670359	2.89501705049419	66.6529418530843	91.5706407173307
CNMD	4.21692928715554	2.46496894058389e-12	8.56541759278128e-11	6.11664704011076	11.5800682019768	174.323078692682	156.839076122237
CNN1	2.75177941174762	2.52111810542951e-28	2.08753121684708e-26	208.985440537118	181.421068497636	1420.22037640803	1207.95313286692
CNTN1	3.45556397265002	0.0011379487016539	0.0139358914282491	4.07776469340717	3.86002273399226	46.1443443598276	40.9145415971052
COCH	4.56504569183805	5.41111464347241e-07	1.09304515798143e-05	2.03888234670359	4.82502841749032	103.568417340946	60.3976566433458
COL11A1	1.40049135436624	0.00282717296388113	0.0316691611347124	583.120351157226	496.977927001503	1437.6526842773	1412.52584085244
COL12A1	5.2173901973266	7.44224239605445e-23	4.71735516290596e-21	40.7776469340717	58.865346693382	2269.27631262885	1441.7505134218
COL13A1	3.07872625578045	0.00180745529337516	0.0211891857160856	6.11664704011076	5.79003410098839	42.0426248611763	58.4493451387217
COL1A1	4.57577881486644	1.99935227025863e-190	6.1253489053157e-187	791.086350520991	675.503978448645	19247.3187474214	15715.0805962977
COL1A2	6.97895633941862	0	0	77.4775291747362	83.9554944643316	10553.7242700299	9827.28322932375
COL23A1	2.8409297895517	2.7542088466716e-16	1.26569667548793e-14	64.2247939211629	71.4104205788568	449.138285102322	523.12163899156
COL25A1	2.24588404183473	0.000488382068004336	0.00640330896865599	36.6998822406645	28.9501705049419	183.551947564648	127.614403552876
COL3A1	8.7034636611689	3.23493003050621e-111	2.58541234003327e-108	12.2332940802215	7.72004546798452	4473.95054315395	3796.28496675998
COL4A1	2.60292222105506	3.81166843551252e-57	8.44169749175798e-55	2878.90187354546	2505.15475436098	16781.1598988573	15923.5499272924
COL4A2	2.04855072261399	1.06036347979744e-23	6.98623709162599e-22	2772.87999151688	2356.54387910227	10764.9628242104	10451.7170665558
COL5A1	2.12949503077396	3.38258585965305e-20	1.86722802619046e-18	2213.20678734674	1764.03038943446	9341.66615817843	8058.2163831251
COL5A2	2.81996441694695	1.3424227983341e-54	2.80413816806561e-52	969.488555857555	857.89005262978	6965.74513858464	5935.53099883719
COL5A3	1.81273410176628	0.00240169979519728	0.0274041251615869	65.2442350945147	69.4804092118607	256.357468665709	217.236732765582
COL6A1	5.57666600501594	3.78693200229122e-115	3.16415382118715e-112	35.6804410673127	47.2852784914052	2040.60545057904	1930.77670108244
COL6A2	1.83317145752419	2.60385963076954e-08	6.22072013402951e-07	315.007322565704	273.096608429952	1029.53159416149	1064.75223727705
COL8A1	4.16479345160012	1.40318637295921e-29	1.2400659571027e-27	21.4082646403876	35.7052102894284	574.240729811188	454.930736329718
COLEC11	5.4549684617156	2.64474720727334e-09	7.09718878308007e-08	2.03888234670359	2.89501705049419	97.4158380929694	119.82115753438
COLEC12	3.10904595555182	5.30310707734991e-07	1.07358716184852e-05	93.7885879483649	171.771011662656	1083.87937751862	1208.92728861923
COPZ2	2.91246732347717	0.000189366854868176	0.00269006300323556	8.15552938681434	13.5100795689729	78.9581003490383	84.7515504511465
CORIN	4.00563788579532	2.10431005485294e-06	3.96326100699864e-05	6.11664704011076	3.86002273399226	95.3649783436437	64.2942796525939
COTL1	1.68751638777835	2.58642256549492e-11	8.25410062481383e-10	1541.39505410791	1716.74511094306	5215.33634253518	5280.89833328351
CP	6.26837300498284	2.62872564248622e-06	4.8760075439134e-05	0	1.93001136699613	90.2378289703295	62.3459681479699
CPA5	3.49241150882004	3.53692585624586e-05	0.000563402930380695	4.07776469340717	8.68505115148258	64.6020821037586	79.8807716895864
CPD	1.56651639295354	2.11344589684737e-06	3.97639329333145e-05	895.069350202874	953.425615296088	2933.75487141037	2542.5465135344
CPEB2	3.19067995210419	1.7524808932544e-11	5.69153777028311e-10	20.3888234670359	30.8801818719381	234.823441297789	234.771536307199
CPEB4	2.12871297272547	8.43047214745036e-08	1.87613727620378e-06	120.294058455512	156.330920726686	693.190595272077	518.250860229999
CPM	4.57737532628207	1.44906166157028e-06	2.80977336107435e-05	3.05832352005538	2.89501705049419	74.856380850387	67.2167
CPNE9	2.05873397300591	9.84496613338923e-05	0.00146772236386019	53.0109410142932	66.5853921613665	233.798011423126	264.970364628872
CPT1A	2.52571152128315	5.21273606248047e-25	3.64336556275726e-23	259.957499204707	286.606687998925	1709.39160106295	1439.80220191718
CRABP1	2.16861939935929	8.22619392189552e-09	2.07426470058002e-07	141.702323095899	106.150625184787	529.121815326023	583.519295634905
CREB3L3	2.62435149154533	2.94171463661954e-13	1.0968478387493e-11	67.2831174412183	78.1654603633432	459.39258384895	438.370088540413
CREB5	4.24632871811327	7.9004215313743e-13	2.86440924240084e-11	11.2138529068697	7.72004546798452	209.187694431218	149.04583010374
CRH	3.50983586332396	4.37916935138156e-05	0.000686842073524708	7.13608821346255	4.82502841749032	65.6275119784215	70.1392141664661
CRTAC1	3.05025325917526	6.09813012056948e-42	9.03998611905712e-40	160.052264216231	166.945983245165	1349.46571505629	1359.92143022759
CSRNP1	2.22861067846028	1.23780258631813e-12	4.41811400809705e-11	158.013381869528	168.875994612161	808.038741234314	724.77187972015
CSRNP3	1.88532188682168	8.09833089593792e-07	1.60068299493689e-05	169.227234776398	176.596040080146	681.910866650785	596.183320414962
CSRP1	2.15257478953936	7.68345488447786e-26	5.6046534796219e-24	790.066909347639	773.934558165448	3590.02999119459	3363.75981273344
CSRP3	6.7002829720517	0.000798287692276897	0.0100028114242903	0	0	18.457737743931	19.4831150462406
CTDSPL	1.57020484674961	0.000871871487652231	0.0108877321236571	208.985440537118	234.49638109003	628.588513168318	688.728116884605
CTXND1	6.25678517990707	0.00324312970229179	0.0357834394883119	0	0	12.305158495954	15.5864920369925
CUBN	2.59942513094082	9.12393391244586e-08	2.0280066889792e-06	41.7970881074235	34.7402046059303	247.128599793743	216.26257701327
CXCL16	4.73652650673646	1.64953455558567e-14	6.69354176617568e-13	10.1944117335179	3.86002273399226	193.806246311276	177.296346920789
DAB2	4.11349814528226	2.72727358010148e-39	3.65932430287777e-37	32.6221175472574	46.3202728079071	724.978921386625	645.865263782875
DACH1	4.07234741820294	4.81301135936293e-31	4.5604523096809e-29	27.5249116804984	32.8101932389342	541.426973821977	475.38800712827
DACT1	1.74526329795489	1.6746476104002e-05	0.000279340947135903	243.646440431078	338.716994907821	1040.81132278278	913.758095668683
DAPK2	4.03606139979973	2.12241546802649e-11	6.83261666081664e-10	9.17497056016614	9.65005683498065	159.967060447402	149.04583010374
DCBLD1	4.40655566286229	5.94589356060884e-11	1.84312673576917e-09	5.09720586675896	7.72004546798452	141.509322703471	131.511026562124
DCBLD2	1.38698949574131	0.00153039422356859	0.018243648908974	715.647703692959	717.96422852256	1972.9270788513	1776.86009221714
DCX	3.40606556116484	1.58323809968589e-24	1.08519826198178e-22	53.0109410142932	46.3202728079071	565.011860939222	487.077876156014
DDAH1	2.13930689815442	0.000148211300582901	0.00214859631491711	45.8748528008307	88.780522881822	346.595297636038	248.409716839567
DECR2	2.12198450638933	5.59937581919103e-05	0.000865666327236077	68.3025586145701	51.1453012253974	228.670862049812	290.298414188985
DES	2.09909136649801	5.02882698570149e-09	1.30380673696988e-07	169.227234776398	139.925824107219	608.079915675061	715.030322197029
DHRS3	5.02437842391907	7.84708836060388e-06	0.000136466583012886	2.03888234670359	11.5800682019768	209.187694431218	236.719847811823
DIO3	3.7980449959998	0.00194383077954927	0.0226005676089024	3.05832352005538	1.93001136699613	37.9409053625249	31.1729840739849
DIRAS3	4.44737998527408	1.86165681152498e-13	7.01249498144513e-12	8.15552938681434	7.72004546798452	160.992490322065	185.089592939286
DKK1	6.85633392715072	1.40414607365304e-35	1.58349773778467e-33	2.03888234670359	8.68505115148258	635.766522290958	626.382148736635
DLC1	1.42211513040148	0.000133687988409023	0.00195657054373779	927.691467750131	930.265478892134	2452.8282601935	2525.98586574509
DLK1	1.59143923809566	0.00186615180811686	0.0218077574932004	214.082646403876	169.841000295659	533.223534824674	622.485525727387
DLX1	11.0873635510283	2.49545993201468e-12	8.65500839062149e-11	0	0.965005683498065	1089.00652689193	1068.6488602863
DLX2	8.55773290354307	4.33204020489708e-30	3.92273709588267e-28	4.07776469340717	0.965005683498065	945.446344439134	923.499653191804
DLX3	6.4875835270435	0.00171063160904179	0.0201698718649174	0	0	11.2797286212912	21.4314265508646
DLX5	4.10434266972004	2.80414814475757e-19	1.47273860562667e-17	17.3304999469805	15.440090935969	270.713486910989	292.246725693609
DLX6	5.20496051810087	4.26981683942377e-12	1.45617389874374e-10	3.05832352005538	4.82502841749032	157.916200698077	134.43349381906
DMBT1	7.91422329959935	9.2436378118488e-06	0.000158652241136699	0	0	46.1443443598276	41.8886973494172
DMTN	2.85895099775259	3.0029292024977e-06	5.53659424275955e-05	17.3304999469805	19.3001136699613	137.40760320482	128.588559305188
DNAJC12	6.79726974109008	9.67266114699518e-08	2.1396252371127e-06	1.01944117335179	0.965005683498065	104.593847215609	115.924534525131
DNM1	1.76929329550739	0.00307309547739527	0.0340915154287748	77.4775291747362	67.5503978448645	234.823441297789	259.125
DPEP1	4.63707447679505	8.28077218313337e-11	2.53695257117263e-09	6.11664704011076	4.82502841749032	109.720996588923	161.709854883797
DPF3	2.60760939639503	1.29579290251702e-13	4.91118868743668e-12	71.3608821346255	102.290602450795	540.401543947314	520.199171734624
DPT	6.91495590544433	0.000387990892323949	0.00518317484207764	0	0	23.5848871172452	20.4572707985526
DTNBP1	1.70631153435729	0.00341187791590219	0.0374654359917049	103.982999681883	82.9904887808336	283.018645406943	326.34217702453
DUSP16	1.64004041396414	0.000256095050476244	0.00353418860199273	202.868793497007	253.796494759991	749.589238378533	675.089936352236
DUSP2	3.6922745739871	1.75040544932703e-08	4.26171562510324e-07	11.2138529068697	7.72004546798452	125.102444708866	118.847001782068
DUSP5	1.92468028673939	2.09559850605088e-08	5.06859101818781e-07	197.771587630248	230.636358356037	790.606433365046	836.799791236033
DUSP8	2.33403025192908	1.01415594797872e-07	2.24065079756548e-06	59.127588054404	62.7253694273742	310.705252022839	303.936594721353
DUSP9	2.42894388869409	0.00186010858477625	0.0217509643799981	18.3499411203323	14.475085252471	79.9835302237012	96.4414194788909
DYNC1I1	4.20183296220624	3.13852559086192e-08	7.38698814484299e-07	9.17497056016614	2.89501705049419	134.331313580831	85.7257062034586
DYSF	3.08509915103492	2.86553551249829e-27	2.24145845918057e-25	118.255176108808	83.9554944643316	897.251140329981	815.368364685168
EBF2	3.67979655444491	1.60164800626651e-06	3.07965414761412e-05	3.05832352005538	11.5800682019768	87.161539346341	102.286353992763
ECE1	2.36366064725564	1.61583464818257e-33	1.6876291194825e-31	571.906498250356	568.38834758036	2950.16174940498	2918.57063392684
ECI2	3.96803167353335	1.8851935031968e-39	2.56693533153804e-37	38.7387645873681	62.7253694273742	737.284079882579	856.282906282274
ECM1	2.0717421938545	0.00117233243215741	0.0142998107285451	41.7970881074235	39.5652330234207	198.93339568459	143.200895589868
ECM2	2.6975405527041	2.0693182174951e-08	5.01823317598879e-07	30.5832352005538	57.9003410098839	320.959550769467	255.228807105752
EDIL3	1.92177283125761	0.000210216795044842	0.00295428526491918	80.5358526947916	76.2354489963471	327.112130017444	266.918676133496
EDN1	9.15053490202158	5.10802829822632e-08	1.17651346884668e-06	0	0	115.874	91.5706407173307
EDNRB	5.45208242734507	6.26772504312168e-06	0.000110251982528864	8.15552938681434	0.965005683498065	204.060545057904	191.90868320547
EFCAB13	6.70198369821376	0.00079350791949031	0.00994970162078504	0	0	19.4831676185939	18.5089592939286
EFEMP2	1.58564186332144	3.09371895070913e-05	0.000499286582545524	389.426528220385	356.087097210786	1114.6422737585	1122.22742666346
EFNB2	1.44252927127056	0.00151621089756835	0.0181098042359334	634.092409824815	837.62493327632	1972.9270788513	2029.16643206596
EGFLAM	2.34787005784235	9.37808330979797e-21	5.33708753562558e-19	332.337822512684	352.227074476794	1568.90770823414	1916.16436479776
EGR1	4.50137379135181	4.12504071298563e-106	2.80838882911488e-103	89.7108232549578	89.7455	2053.93603894966	2010.65747277203
EHBP1L1	1.77841149018858	0.000281872035939466	0.00387537155171224	223.257616964043	136.065801373227	654.224260034889	576.700205368721
EHD2	3.16576282620963	1.63185343346622e-33	1.69473049796475e-31	101.944117335179	106.150625184787	989.539829049636	878.68848858545
EHD3	2.52600267420374	5.67238678809166e-33	5.79276744103894e-31	334.376704859388	352.227074476794	1998.56282571787	1957.07890639487
ELF1	3.01871928768337	4.86653412278141e-15	2.07075532974463e-13	44.8554116274789	48.2502841749032	413.248239489123	341.928669061522
ELF3	3.1846388581209	0.000562853658786419	0.00730160617911923	4.07776469340717	8.68505115148258	54.3477833571303	62.3459681479699
ELF4	1.54572624674871	0.00195538904302395	0.0227205824202694	194.713264110192	194.931148066609	581.418738933828	556.242934570169
ELK3	1.7679225587841	6.40792156872216e-08	1.44883658396372e-06	345.590557766258	386.002273399226	1303.32137069646	1189.44417357299
ELN	2.43056130489259	0.00174342853756317	0.0205170956321935	17.3304999469805	15.440090935969	81.008960098364	95.4672637265788
EMCN	6.46305831937017	0.000444499887779498	0.00587827117781492	0	0.965005683498065	54.3477833571303	33.121295578609
EMID1	2.16545782932972	3.11708407956532e-05	0.000501735897990978	49.9526174942378	60.7953580603781	221.492852927172	275.686077904304
EMILIN1	2.91667336877276	5.84447003833679e-10	1.68390357750324e-08	298.696263792075	191.071125332617	1859.10436276372	1837.25774886049
EMILIN2	3.37625379298427	1.80659180438728e-11	5.84661453314206e-10	19.3693822936841	25.0901477709497	186.628237188636	275.686077904304
EML3	2.78409927357513	9.33078523660899e-18	4.56166208030177e-16	94.8080291217167	74.305437629351	561.935571315234	601.054099176522
EMP1	3.74495596823997	1.93541958416922e-22	1.18986230087621e-20	21.4082646403876	41.4952443904168	413.248239489123	434.473465531165
EMX2	7.76448667321423	1.97607492255792e-05	0.000325777661223855	0	0	26.6611767412337	52.6044106248496
EN2	9.98599896064343	3.13962343312568e-18	1.57684584556602e-16	2.03888234670359	0	928.014036569866	1083.26119657098
ENDOD1	4.44508747894567	1.99816277789453e-43	3.08657379691237e-41	33.6415587206092	36.6702159729265	873.666253212736	659.503444315244
ENO3	1.5869850241628	0.00232866826203537	0.0266701432976537	177.382764163212	175.631034396648	472.723172219567	587.415918644154
ENPP1	1.70841518290371	8.62201802667923e-06	0.000148677237679566	243.646440431078	289.501705049419	893.14942083133	850.437971768401
EOMES	2.0595987749265	0.00155767613017222	0.0185088575467523	397.582057607199	640.763773842715	2130.84327954937	2198.66953296825
EPAS1	3.19945681230072	1.68076727460543e-06	3.21831917102052e-05	15.2916176002769	9.65005683498065	125.102444708866	103.260509745075
EPGN	3.85901916253391	5.62345407496141e-05	0.000868658258873451	4.07776469340717	3.86002273399226	62.551222354433	52.6044106248496
EPHA1	2.03833094638393	1.80728803308661e-06	3.4426495983625e-05	126.410705495622	104.220613817791	415.299099238448	530.914885010056
EPHA2	2.00288174525962	4.23046690158675e-21	2.45313699006207e-19	893.030467856171	867.54010946476	3526.45333896549	3529.36629062648
EPHA4	2.0604627804757	6.26946770675359e-12	2.11459367679898e-10	252.821410991245	303.97679030189	1229.49041972074	1094.95106559872
EPHA5	5.13456940713054	4.26698998591302e-09	1.11731922964463e-07	4.07776469340717	1.93001136699613	115.874	93.5189522219548
EPHA7	2.91316650034324	9.52172608048242e-20	5.13279673933806e-18	74.4192056546809	105.185619501289	737.284079882579	618.588902718138
EPHX1	2.1772366024516	2.93054050782129e-06	5.40855377658344e-05	59.127588054404	78.1654603633432	298.400093526885	323.419709767594
EPHX4	4.62562315730887	5.50484254734331e-08	1.26329607622053e-06	3.05832352005538	4.82502841749032	68.7038	126.640247800564
EPPK1	2.30221624056448	9.36345505841164e-11	2.85437862162061e-09	124.371823148919	98.4305797168026	537.325254323326	560.139557579417
ERBB3	1.86146348854142	1.67663355029027e-07	3.60045302820512e-06	206.946558190414	215.196267420068	735.233220133253	798.807716895864
ERBB4	2.96349575057838	4.26147593878578e-06	7.66481905154209e-05	17.3304999469805	13.5100795689729	127.153304458192	113.002067268195
ERC2	2.81314133091927	0.0016823646806717	0.0198748249100946	6.11664704011076	11.5800682019768	63.5766522290958	61.3718123956578
EREG	5.93611222246169	2.44341348991482e-52	4.72787650227517e-50	9.17497056016614	17.3701023029652	763.945256623812	872.843554071578
ERRFI1	1.86079421437617	2.69490693197643e-08	6.40850960201692e-07	239.568675737671	273.096608429952	923.912317071215	939.086145228796
ESRP1	5.13109069066808	1.86130104365978e-54	3.84431862747798e-52	27.5249116804984	23.1601364039536	773.174125495778	999.483801872142
ESRP2	4.00037776736746	2.72925344967177e-21	1.60284782466027e-19	19.3693822936841	23.1601364039536	304.552672774862	376.998276144755
ESRRB	4.57699289219983	1.99072101318949e-07	4.24025882554452e-06	4.07776469340717	2.89501705049419	82.0343899730268	83.7773946988345
EVX1	4.83678145243077	1.65617070986759e-07	3.56067017412703e-06	3.05832352005538	2.89501705049419	66.6529418530843	103.260509745075
EXD3	1.66668177319996	0.00339742599412702	0.0373737191047534	151.896734829417	100.360591083799	406.070230366483	393.55892393406
EYA1	2.84229768434291	2.61610875779368e-14	1.04315208645908e-12	50.9720586675896	64.6553807943703	442.985705854345	387.713989420188
F10	7.21206324410738	6.99910938555527e-09	1.78443313072506e-07	0	1.93001136699613	144.58561232746	149.04583010374
F11R	1.90833035667963	2.78511862873539e-16	1.27670949210508e-14	772.736409400659	816.394808239363	2925.55143241307	3040.34010296584
F2R	1.59374910233594	5.01460372375083e-08	1.15656769949797e-06	1300.80693719689	1436.89346272862	4311.93262295722	3953.12404288221
F2RL2	6.03744473604487	0.00150745467534533	0.0180169257751612	1.01944117335179	0	38.9663352371877	26.3022053124248
F2RL3	2.96268822479816	0.00124503359736028	0.0151163854601563	6.11664704011076	8.68505115148258	53.3223534824674	62.3459681479699
F5	9.26550019490139	3.13528942557556e-08	7.38698814484299e-07	0	0	129.204164207517	95.4672637265788
F7	3.88130637247635	6.80593756937974e-06	0.00011937666450414	3.05832352005538	6.75503978448645	67.6783717277471	77.9324601849623
FA2H	3.49180502203971	7.84483253716514e-06	0.000136466583012886	5.09720586675896	9.65005683498065	82.0343899730268	84.7515504511465
FABP1	8.20916187467935	3.64166395515481e-06	6.61472992328615e-05	0	0	33.8391858638736	74.0358371757142
FADS3	3.17633247728234	1.97973598412304e-09	5.35169218531615e-08	19.3693822936841	20.2651193534594	173.297648818019	185.089592939286
FAM107A	2.97978504807746	1.00541248899551e-15	4.51870229161749e-14	53.0109410142932	47.2852784914052	378.383623750586	412.067883227988
FAM107B	2.65928997983996	8.23013961537988e-30	7.34400128203461e-28	307.871234352241	426.532512106145	2286.70862049812	2357.45692059511
FAM149A	2.37758094951449	0.000116030428642619	0.00171590614586373	23.4471469870912	34.7402046059303	159.967060447402	143.200895589868
FAM177B	8.29531736076583	1.99765272599081e-06	3.78175616984171e-05	0	0	51.2714937331418	63.3201239002819
FAM181A	3.25710302605134	0.00269884127744875	0.0304356443939037	5.09720586675896	3.86002273399226	31.7883261145479	53.5785663771616
FAM20A	4.15399872463082	7.07840394829792e-27	5.37666204039721e-25	23.4471469870912	22.1951307204555	401.968510867831	410.119571723364
FAM83B	5.52136786286315	2.01857955406992e-51	3.82531230545498e-49	15.2916176002769	17.3701023029652	764.970686498475	737.435904500206
FAT4	2.17794757253797	1.34937119142076e-07	2.92157140644246e-06	123.352381975567	137.030807056725	711.648333016008	467.594761109774
FBLN2	2.93338993867871	7.1561942734126e-64	1.90645163962131e-61	711.569938999551	634.973739741727	4854.38502665386	5427.99585188263
FBN1	1.81328222982124	1.46283626599242e-08	3.58531416552968e-07	935.846997136946	983.340791484528	3918.16755108669	2827.97414896182
FBN2	1.72678486087205	1.9694898538117e-12	6.88273051193284e-11	1932.86	1763.06538375096	6360.74151253357	5871.2367191846
FERMT3	3.65882021239228	6.03275772669345e-07	1.20406245963169e-05	12.2332940802215	4.82502841749032	130.22959408218	83.7773946988345
FGA	8.88145400612879	1.62617802137448e-07	3.50028154436835e-06	0	0	91.2632588449924	80.8549274418984
FGF1	4.64370793304456	0.000582946881697898	0.00753037918437861	2.03888234670359	0.965005683498065	50.2460638584789	24.3538938078007
FGF10	3.87700215057947	6.54986238089084e-13	2.39362962794305e-11	11.2138529068697	15.440090935969	220.46742305251	172.425568159229
FGF11	1.58939360171112	0.00257106007873927	0.0291196712060291	185.538293550026	161.155949144177	468.621452720916	573.777738111785
FGF12	2.91331912745727	8.76409587671442e-05	0.00131618962749808	13.2527352535733	10.6150625184787	82.0343899730268	97.4155752312029
FGF14	2.21433999221162	0.000340129910294094	0.00459725589046032	36.6998822406645	30.8801818719381	146.636472076785	166.580633645357
FHDC1	3.80539574878392	3.37909153192179e-28	2.77296698838332e-26	31.6026763739056	42.4602500739148	560.910141440571	477.336318632894
FHL2	2.15092558153868	1.73837093502613e-18	8.85172701596959e-17	352.72664597972	368.632171096261	1623.25549159127	1581.05478600242
FILIP1L	4.77631836497522	1.0146479210537e-46	1.69556891680083e-44	18.3499411203323	33.7751989224323	722.928061637299	714.056166444717
FLI1	3.76584600855377	0.0003557192964902	0.00477984803222431	4.07776469340717	2.89501705049419	38.9663352371877	55.5268778817857
FLRT3	2.34233156534699	2.11817377021746e-31	2.03854818032133e-29	854.291703268802	1009.39594493898	4903.60566063768	4551.2556748018
FMN1	2.07306640260338	0.000703136014477503	0.00889542065941188	47.9137351475343	39.5652330234207	207.136834681893	160.735699131485
FN1	3.74311165212846	7.22172690526071e-213	4.42499279908341e-209	7432.74559490792	7368.78339919122	102828.05697144	95367.899839843
FNDC3B	1.63519596513166	2.50754559179869e-07	5.26183824982233e-06	889.972144336115	870.435126515254	2977.84835602087	2490.91625866186
FOS	4.9448049330005	7.97342809988128e-13	2.87951975112019e-11	8.15552938681434	22.1951307204555	488.10462033951	451.034113320469
FOSL2	3.91410125087525	6.0997330941134e-28	4.89630103650622e-26	38.7387645873681	26.0551534544477	514.765797080743	458.827359338966
FOXA1	3.40995199063985	2.00465953258655e-08	4.8678535704103e-07	9.17497056016614	17.3701023029652	138.433033079483	145.149207094492
FOXC1	4.20092856188495	6.36978901275219e-08	1.4419884437489e-06	9.17497056016614	1.93001136699613	96.3904082183065	105.208821249699
FOXC2	5.99720631773101	6.23233422836756e-10	1.78496049887389e-08	3.05832352005538	0.965005683498065	147.661901951448	106.182977002011
FOXL1	7.49845100288195	4.6503287527386e-05	0.00072504107831078	0	0	33.8391858638736	32.147139826297
FOXP2	4.31708435899626	4.30968556331128e-11	1.34958500894017e-09	11.2138529068697	3.86002273399226	167.145069570042	130.536870809812
FOXP4	2.20307031906465	8.96771173440183e-19	4.617492355792e-17	446.515233928085	363.80714267877	1839.62119514513	1888.88800373302
FRMD1	3.00781975792062	3.47052787546346e-07	7.18414903229384e-06	19.3693822936841	16.4050966194671	135.356743455494	151.968297360677
FRMD4B	2.33859815706759	7.52000515848021e-14	2.91630242243002e-12	130.488470189029	144.75085252471	700.368604394716	692.624739893853
FRMD7	7.36202398224533	7.78961081794667e-05	0.00118142430738858	0	0	31.7883261145479	28.2505168170488
FRRS1L	1.76567132278708	0.00272445577695534	0.0306680625180606	77.4775291747362	110.010647918779	363.002175630644	275.686077904304
FSBP	2.39030864996632	4.2588075050497e-14	1.6763468856065e-12	145.780087789306	220.986301521057	977.234670553682	948.827702751916
FSTL3	5.22058723099592	4.45828298625611e-23	2.8755143106442e-21	19.3693822936841	35.7052102894284	1168.99005711563	890.378357613195
FTCD	6.41289623647095	0.000526206340416646	0.00685037177729376	0	0.965005683498065	30.7628962398851	53.5785663771616
FURIN	2.29707767824102	8.88986193441972e-23	5.59635075611312e-21	710.55	549.088233910399	2995.28066389014	3191.33424457421
FZD4	1.67275899912291	7.68409079191847e-09	1.94557791924305e-07	1142.79355532736	974.655740333045	3267.01958067579	3481.63265876319
GAB2	2.45316534170948	5.94462071397423e-10	1.7100785283924e-08	64.2247939211629	71.4104205788568	369.154754878621	374.075808887819
GADD45A	2.45230341594536	1.74865940174371e-10	5.20127137910242e-09	99.9052349884757	72.3754262623549	428.629687609065	512.405925716127
GADD45B	2.22250984929925	0.00311245088739391	0.0344864811404911	19.3693822936841	26.0551534544477	118.949865460889	93.5189522219548
GALNT16	1.84676245232127	8.73284917587415e-07	1.72054912701949e-05	216.12152875058	197.826165117103	802.912	685.805649627668
GALNT3	4.76517803086203	2.61756816123285e-05	0.000426183684143333	1.01944117335179	2.89501705049419	46.1443443598276	61.3718123956578
GALNT4	2.56393451431744	3.32608496568562e-11	1.05413954895229e-09	62.1859115744594	75.2704433128491	438.883986355694	375.049964640131
GAP43	4.2374992607277	1.49779934262446e-06	2.88903961344415e-05	5.09720586675896	2.89501705049419	75.8818107250498	74.0358371757142
GAS6	2.83245820739061	4.49179179078514e-14	1.7605142153137e-12	62.1859115744594	51.1453012253974	378.383623750586	427.654375264981
GAS7	1.5065173870171	0.000315001048947784	0.00429551133661586	372.096028273404	385.037267715728	1104.38797501187	1047.21743373543
GASK1B	5.66846591552221	6.35774018124215e-21	3.62944037303084e-19	7.13608821346255	4.82502841749032	371.205614627946	234.771536307199
GATA3	5.9709052677803	6.67262027428948e-12	2.24644882567746e-10	2.03888234670359	2.89501705049419	134.331313580831	176.322191168477
GATA4	7.49937807407916	1.32363153345909e-52	2.58840370723882e-50	4.07776469340717	8.68505115148258	1119.76942313182	1210.87560012385
GATA6	5.43133082094152	0.000237906673292691	0.00331303065792897	4.07776469340717	32.8101932389342	771.123265746452	823.161610703665
GATM	1.91915899760856	4.91803171331712e-11	1.5296659721522e-09	526.031645449525	556.808279378383	2284.6577607488	1811.92969930037
GCNT3	6.50085488017159	5.78007481990332e-07	1.1586623264936e-05	2.03888234670359	0	92.2886887196552	87.6740177080826
GCNT4	1.88306663905273	1.81190674990554e-05	0.000300599908635051	132.527352535733	110.010647918779	437.858556481031	455.90489208203
GDF10	7.22968060227166	3.38582288408986e-05	0.000543090717760382	1.01944117335179	0	75.8818107250498	73.0616814234022
GDF6	2.94726251687645	2.78300002885012e-29	2.41307106275108e-27	130.488470189029	153.435903676192	1195.65123385687	996.561334615206
GDPD5	2.45504278458596	1.00644795749511e-10	3.05289213773517e-09	89.7108232549578	72.3754262623549	475.799461843556	412.067883227988
GFOD1	2.74532462471123	1.08280539044232e-14	4.49303130634553e-13	81.5552938681434	64.6553807943703	530.147245200686	449.085801815845
GFPT1	1.40204549026899	0.000191870535216879	0.00272142297712706	2240.73169902724	2645.0805784682	6583.2597953354	6331.03823427588
GFRA3	2.2264648613772	0.000987390172147825	0.0122223610400144	31.6026763739056	24.1251420874516	121.000725210215	139.30427258062
GGCX	1.37908556701924	0.00318456860132566	0.0352218652404141	625.936880438001	554.878268011387	1513.53449500235	1556.70089219462
GGT5	2.33397760016119	0.000577799445359265	0.00747965451027748	24.466588160443	27.0201591379458	106.644706964935	152.942453112989
GHR	3.47239247775414	3.73061554269876e-07	7.68791198496509e-06	11.2138529068697	8.68505115148258	123.05158495954	97.4155752312029
GIPC3	4.33440207892165	8.48200535220235e-05	0.00127800182282118	1.01944117335179	3.86002273399226	43.0680547358391	56.5010336340977
GJA1	2.14316639047964	1.16658848632805e-22	7.24467214718997e-21	1513.87014242741	1889.48112828921	7271.32324123417	7765.9696574315
GJA4	2.80461810314663	0.000493227127918396	0.00645762184145011	12.2332940802215	9.65005683498065	70.7546613517356	81.8290831942104
GJA5	5.78812722585879	3.10119844561249e-39	4.13088621936586e-37	6.11664704011076	14.475085252471	569.113580437874	579.622672625657
GJB1	6.45001071950142	0.00179821089998649	0.0210942646863763	0	0	14.3560182452797	17.5348035416165
GJB3	2.36271409604139	9.15765989375236e-05	0.00137417227891393	50.9720586675896	24.1251420874516	173.297648818019	211.39179825171
GLB1	1.38629610124913	0.0015056257607048	0.0180067747126061	664.675645025369	690.944069384614	1710.41703093761	1833.36112585124
GLDN	5.6118683438809	6.61395921143149e-32	6.43268773674781e-30	8.15552938681434	10.6150625184787	514.765797080743	406.222948714116
GLIPR2	1.55630323713619	3.60522982334951e-05	0.000572785951709686	428.165292807753	468.027756496561	1355.61829430427	1281.01481429032
GLIS2	1.50632720806326	0.000818375634643136	0.0102405588264194	356.804410673128	306.871807352385	921.861457321889	962.465883284285
GNG12	2.85280921029547	3.41453501593407e-29	2.94675974943193e-27	146.799528962658	188.176108282123	1276.66019395523	1146.58132047126
GNG4	1.51902	0.0017857047404593	0.0209743287789923	233.452028697561	243.181432241512	714.724622639996	651.710198296747
GNGT2	6.82030498992459	0.000578469345711848	0.00748305665930695	0	0	26.6611767412337	14.6123362846804
GNPTAB	1.73499598146884	1.78958221607046e-06	3.41600210756046e-05	254.860293337948	274.06161411345	896.225710455318	865.050308053082
GP1BA	4.10925361650082	6.234058537031e-10	1.78496049887389e-08	8.15552938681434	6.75503978448645	130.22959408218	126.640247800564
GP1BB	4.16972156926927	0.00429385049306978	0.0459159742662063	2.03888234670359	0.965005683498065	20.5085974932567	33.121295578609
GPC3	3.55680600028298	8.70142735428193e-106	5.71248705808609e-103	331.318381339333	348.367051742801	3908.93868221473	4091.45415971052
GPC5	4.90666220209213	0.000111184377388896	0.00164954901143074	1.01944117335179	1.93001136699613	48.1952041091533	40.9145415971052
GPC6	1.53918858639567	2.5356655320589e-06	4.70814179902088e-05	1056.14105559246	1031.59107565943	3231.12953506259	2836.74155073263
GPIHBP1	4.84237078456384	1.75026033129715e-06	3.3444163627759e-05	2.03888234670359	2.89501705049419	53.3223534824674	88.6481734603946
GPR137C	2.39176877071523	0.000430713503904676	0.00571651669947708	21.4082646403876	23.1601364039536	122.026155084877	112.027911515883
GPR20	3.71218365665814	0.00125410702147135	0.0152164985271857	2.03888234670359	3.86002273399226	34.8646157385364	42.8628531017293
GPR3	1.83128226836288	0.00270669429387992	0.0304867981066793	65.2442350945147	58.865346693382	238.925160796441	202.624396480902
GPRC5A	3.83420067508421	1.06415229152327e-11	3.5118936127075e-10	13.2527352535733	10.6150625184787	170.221359194031	169.503100902293
GPX2	7.61064311374417	8.12017929499319e-10	2.29638670462407e-08	0	1.93001136699613	137.40760320482	249.383872591879
GPX3	4.78757160179021	1.58806621952507e-24	1.08519826198178e-22	17.3304999469805	7.72004546798452	318.908691020142	367.256718621635
GRAMD1C	1.93308758136174	4.51316576264854e-07	9.18726611838377e-06	162.091146562935	222.916312888053	699.343174520054	772.505511583439
GRAP	6.73945279404349	0.000174681488284112	0.00249494570135085	0	0.965005683498065	52.2969236078046	53.5785663771616
GREM1	6.4345304457953	7.40623531238333e-44	1.18383841314983e-41	8.15552938681434	8.68505115148258	664.478558781517	792.962782381992
GSC	3.24457278255534	0.000670703880238783	0.00852619552320146	14.2721764269251	40.5302387069187	259.433758289697	261.073741619624
GSDMC	7.42567475350988	6.30658915102999e-05	0.000966064348118611	0	0	26.6611767412337	36.0437628355451
GSN	4.62307804062152	3.49957936366073e-155	6.43292678628116e-152	189.616058243433	159.225937777181	4045.32085554489	4540.53996152637
GSTK1	2.19061896363095	5.47488156168064e-08	1.25799091083517e-06	94.8080291217167	85.8855058313278	392.739641995866	431.550998274229
GXYLT2	1.91136173171123	0.000283346664040022	0.00388982701895719	72.3803233079773	105.185619501289	370.180184753284	299.065815959793
HABP2	9.61188470115978	6.1054632545015e-09	1.5718575006197e-07	0	0	137.40760320482	148.071674351428
HAND2	9.02559508879229	1.08331102551164e-07	2.37347118843326e-06	0	0	124.077014834203	66.242591157218
HAPLN1	3.93974934279221	8.33431760945991e-22	5.0065825587285e-20	30.5832352005538	20.2651193534594	330.188419641433	447.137490311221
HBEGF	2.94973730435993	6.07922057584614e-07	1.21201987662911e-05	20.3888234670359	17.3701023029652	159.967060447402	131.511026562124
HCFC2	2.61477651288721	6.69074472272325e-08	1.50885963903932e-06	39.7582057607199	34.7402046059303	234.823441297789	221.133355774831
HCK	7.40616795760665	6.59367036260008e-05	0.00100584936601921	0	0	29.7374663652222	32.147139826297
HCN1	2.70889245509263	0.0003282439233152	0.00445955639200296	12.2332940802215	14.475085252471	87.161539346341	87.6740177080826
HCRTR1	2.98404514579954	6.69801689400548e-08	1.50885963903932e-06	24.466588160443	19.3001136699613	194.831676185939	150.994141608364
HEBP2	3.26920980762572	0.000239466525240786	0.00332970776624519	2.03888234670359	12.5450738854748	76.9072405997127	65.2684354049059
HES4	7.4374820261323	1.6411379629323e-05	0.000273999982149151	1.01944117335179	0	89.2123990956667	82.8032389465225
HES7	4.94403575093925	0.00132587834781948	0.0159923200719276	1.01944117335179	0.965005683498065	32.8137559892107	28.2505168170488
HEY2	3.90632970882019	3.66674052078773e-07	7.58178000597527e-06	3.05832352005538	9.65005683498065	86.1361094716782	106.182977002011
HHEX	3.61476679646901	3.39840150358695e-21	1.98315607742652e-19	23.4471469870912	51.1453012253974	472.723172219567	446.163334558909
HHIP	2.45353997239032	3.87038448846675e-07	7.95809929161027e-06	37.7193234140163	54.0403182758916	255.332038791046	248.409716839567
HIC1	3.53092343372034	5.12354765675045e-05	0.000794776818788074	6.11664704011076	5.79003410098839	84.0852497223525	53.5785663771616
HIPK4	2.42225796636336	3.64861630915876e-05	0.000579178454187879	31.6026763739056	27.9851648214439	169.195929319368	150.019985856052
HIVEP3	3.46785379162297	2.46758569722087e-08	5.92156139508016e-07	14.2721764269251	10.6150625184787	157.916200698077	116.898690277443
HNF1B	5.90032230394212	7.12135030873545e-05	0.00108275154156472	1.01944117335179	11.5800682019768	369.154754878621	386.739833667876
HNF4A	7.11079680647426	1.61249536293528e-26	1.20491421794619e-24	18.3499411203323	44.390261440911	4155.04185213381	4534.6950270125
HOMER3	1.9079641765828	2.40705245604818e-07	5.0683205323113e-06	194.713264110192	184.31608554813	652.173400285563	769.583044326503
HOXA1	8.14275699448334	3.71847477486304e-06	6.72765780625318e-05	0	0	56.3986431064559	46.7594761109774
HOXA2	9.79765609964312	2.56516037199759e-09	6.89368098802043e-08	0	0	163.043350071391	161.709854883797
HOXA3	10.5433444786634	7.31714503146043e-11	2.25677449611251e-09	0	0	294.298374028234	250.358028344191
HOXA9	7.49551101440639	4.72880964862091e-05	0.000736652364075843	0	0	30.7628962398851	35.069607083233
HOXB1	7.82198391600619	1.6015618060869e-05	0.000268123033875132	0	0	55.3732132317931	27.2763610647368
HOXB2	10.4325841042848	1.23153176387141e-10	3.72335804004676e-09	0	0	246.10316991908	258.151274362688
HOXB3	9.78201519856827	2.80714942443028e-09	7.51106560696906e-08	0	0	172.272218943356	149.04583010374
HOXB4	9.12373957118695	5.93057665330598e-08	1.35423428622448e-06	0	0	117.924435586226	85.7257062034586
HOXB6	7.7590649176765	1.71127939428708e-05	0.000285192546017997	0	0	42.0426248611763	37.0179185878571
HOXB8	7.47493335812749	5.0829412000944e-05	0.000789143793413305	0	0	31.7883261145479	33.121295578609
HOXB9	4.76387081880792	2.19611192425756e-06	4.10670695744684e-05	3.05832352005538	1.93001136699613	66.6529418530843	68.190902661842
HOXC5	8.78922264891121	2.55065480665704e-07	5.34619574184375e-06	0	0	93.314118594318	68.190902661842
HOXC6	3.83836205679665	1.34242224715961e-06	2.61125986743788e-05	2.03888234670359	10.6150625184787	99.466697842295	83.7773946988345
HOXC8	4.61282384508213	6.89240960081321e-05	0.00105054952970272	1.01944117335179	2.89501705049419	45.1189144851648	51.6302548725375
HOXC9	6.27299248836258	0.00336120672855545	0.0369974263977882	0	0	19.4831676185939	8.76740177080826
HOXD4	7.9415896221133	8.42707949620268e-06	0.000145452183379528	0	0	39.9917651118506	49.6819433679135
HPGD	3.89612440435537	0.0013172820658223	0.0158990669297082	4.07776469340717	0.965005683498065	43.0680547358391	31.1729840739849
HPN	7.30443009702523	3.8275047707824e-27	2.96865791968447e-25	5.09720586675896	1.93001136699613	462.468873472939	635.149550507443
HSPB1	3.79797087421001	4.40454509893789e-133	5.06027175054227e-130	756.42535062703	801.919722986892	9875.91512287777	11801.8969392602
HSPB8	2.70225886836059	7.47899356738666e-29	6.33543132514754e-27	182.479970029971	184.31608554813	1158.74	1228.41040366547
HSPG2	2.12102668789288	3.14369052412107e-06	5.76719752638658e-05	3976.84001724534	2934.58228351761	16118.7321998251	13945.0395943467
HTR1B	5.71322758505183	2.24684314455106e-24	1.52403950860286e-22	8.15552938681434	4.82502841749032	370.180184753284	306.859061978289
HTRA1	3.59214949186194	1.25049738572057e-36	1.47350275284074e-34	87.6719409082542	55.9703296428878	870.589963588747	856.282906282274
HTRA3	2.92388841748509	1.23297098498819e-08	3.04630008683506e-07	23.4471469870912	29.9152	225.594572425824	180.218814177725
HVCN1	3.85719765936671	1.81731240570127e-08	4.41876146052921e-07	9.17497056016614	6.75503978448645	124.077014834203	106.182977002011
ID1	2.56033917890342	1.02938674765087e-23	6.8311145109452e-22	249.763087471189	277.921636847443	1380.22861129618	1733.0230833631
ID2	2.44373036464534	1.49499854665483e-06	2.88903961344415e-05	291.560175578613	445.832625776106	1940.11332286208	2073
IDUA	1.80777741403281	0.000985447230329359	0.0122065303153061	138.643999575844	82.0254830973355	400.943080993169	370.179185878571
IFNLR1	3.0576054165547	0.00147089434053591	0.0176258016738795	9.17497056016614	3.86002273399226	52.2969236078046	55.5268778817857
IGF2	6.65251646790815	1.56452146823244e-151	2.61445760264079e-148	34.660999893961	28.9501705049419	2987.07722489284	3398.82941981667
IGF2R	1.95904788927842	7.56221764027324e-17	3.55520932643229e-15	2138.78758169206	1891.41113965621	7141.09364715199	8525.81114423488
IGFALS	4.27309593418886	1.72060513204358e-15	7.58469149573743e-14	12.2332940802215	10.6150625184787	254.306608916383	187.03790444391
IGFBP7	5.63855954473078	1.06704057793778e-48	1.90430484501478e-46	13.2527352535733	16.4050966194671	811.115030858303	670.219157590676
IGLON5	1.52085744136466	0.000115633585005312	0.0017114142991688	413.893116380828	441.972603042114	1242.82100809136	1213.79806738079
IGSF3	1.8600604841251	1.02166429092387e-09	2.86284039569553e-08	476.079027955287	399.512352968199	1686.83214382036	1490.4583010374
IGSF5	9.30510608358857	2.46209263817935e-08	5.91610285947879e-07	0	0	115.874	114.950378772819
IHH	7.68675894231741	2.32740972415796e-05	0.000381305218800995	0	0	43.0680547358391	32.147139826297
IKZF2	3.3221130377805	1.04084170206476e-07	2.29134756495262e-06	13.2527352535733	13.5100795689729	154.839911074088	113.002067268195
IL11	3.20182766132145	8.06632691937418e-09	2.03674754714198e-07	15.2916176002769	20.2651193534594	168.170499444705	159.761543379173
IL17REL	5.53701865876447	2.18133303600443e-06	4.08322442645961e-05	3.05832352005538	0	63.5766522290958	75.0099929280262
IL18	4.81805537542022	1.48493941200924e-15	6.60923880667162e-14	6.11664704011076	7.72004546798452	187.653667063299	203.598552233214
IL1A	4.48472366266442	0.000152461236592918	0.00219842053030257	3.05832352005538	0.965005683498065	48.1952041091533	40.9145415971052
IL1R1	2.72860280616202	2.02787751264751e-06	3.8310837037499e-05	27.5249116804984	20.2651193534594	166.119639695379	150.019985856052
IL1RN	6.49354377544245	0.00157651213531556	0.0187084868117306	0	0	14.3560182452797	18.5089592939286
IL22RA1	7.05328430202594	0.000298775566906467	0.00409246830914656	0	0	13.3305883706169	35.069607083233
IL2RB	3.91570871089299	3.76688078952711e-06	6.80184702093196e-05	6.11664704011076	3.86002273399226	75.8818107250498	74.0358371757142
IMPG2	2.04737580358021	0.00181526175831091	0.0212535934020835	32.6221175472574	40.5302387069187	151.764	150.994141608364
INF2	4.15353510102171	2.90908947957993e-19	1.52350093486149e-17	22.4277058137394	10.6150625184787	283.018645406943	301.014127464417
INHA	2.27934422241936	0.00373314841279567	0.040581155602608	15.2916176002769	23.1601364039536	100.492127716958	86.6998619557706
INHBA	2.70169490860464	4.21723040382612e-05	0.00066484367462848	17.3304999469805	24.1251420874516	168.170499444705	102.286353992763
INPP4B	4.4024170783538	4.81428244490945e-48	8.34869244361561e-46	31.6026763739056	41.4952443904168	799.835302237012	750.099929280262
IRAG1	4.33972402323208	2.40981489618051e-05	0.000394103357843329	4.07776469340717	1.93001136699613	79.9835302237012	40.9145415971052
IRF6	7.42357079118192	1.9323528501722e-09	5.24675185995057e-08	1.01944117335179	0.965005683498065	142.534752578134	197.753617719342
IRX3	3.16043647918707	4.22329967546727e-08	9.78974711657494e-07	25.4860293337948	11.5800682019768	160.992490322065	168.528945149981
IRX6	5.35280319506327	0.00023467426890267	0.00327297603260158	1.01944117335179	0.965005683498065	43.0680547358391	37.9920743401691
ISL1	2.40578430379909	2.09664151163085e-06	3.95286812992803e-05	41.7970881074235	40.5302387069187	208.162264556556	227.952446041015
ISL2	6.87956995010409	0.000436011302302609	0.00577432259288656	0	0	21.5340273679195	21.4314265508646
ISLR2	4.8032372141356	7.33662351027416e-19	3.8096557447983e-17	9.17497056016614	8.68505115148258	222.518282801835	275.686077904304
ITGA1	5.16144662207183	8.95827354981369e-36	1.02919365245422e-33	12.2332940802215	17.3701023029652	602.952766301747	460.77567084359
ITGA11	2.69303458465333	1.26971621472697e-10	3.83249974698048e-09	53.0109410142932	47.2852784914052	294.298374028234	353.618538089267
ITGA2	2.3475016568576	5.85302682257805e-14	2.2794563358608e-12	163.110587736287	166.945983245165	935.192045692506	745.229150518702
ITGA3	1.69784816381002	0.00035312426958618	0.00474844939541562	172.285558296453	137.995812740223	492.206339838161	513.380081468439
ITGA5	2.39595602129492	3.82798368980526e-39	4.99049618340428e-37	756.42535062703	734.369325142027	3933.54899920664	3912.20950128511
ITGA9	3.51039955557231	8.56450146513562e-41	1.20177607581773e-38	83.594176214847	86.8505115148258	1046.96390203075	896.223292127067
ITGAV	1.47244212526831	3.39409260611417e-05	0.00054394254826147	2082.71831715771	2291.8884983079	6606.84468245265	5534.17882888464
ITGB1	1.28301302514793	0.00399415718830453	0.0430741064959826	5691.54007082306	6345.87737468327	15251.2185258603	14043.4293253302
ITGB3	2.41814084180309	1.34163567762916e-11	4.38824680181123e-10	123.352381975567	108.080636551783	709.597473266682	527.018262000808
ITGB5	1.95336807470286	2.86359137215865e-12	9.89446176748501e-11	378.212675313515	341.612011958315	1373.05060217354	1413.49999660475
ITIH4	2.98126647383319	1.92936705682359e-09	5.24639426605491e-08	21.4082646403876	32.8101932389342	211.238554180544	218.210888517895
ITPR1	2.27469536125954	1.61964104460756e-12	5.71444178156931e-11	222.238175790691	182.386074181134	1108.48969451052	848.489660263777
ITPRIPL1	2.93073816563362	2.87497487743715e-07	6.01226259352101e-06	24.466588160443	18.3351079864632	184.57737743931	141.252584085244
JAG1	2.4112	1.15703346584979e-27	9.20718145855016e-26	375.15435179346	339.682000591319	1922.68101499282	1878.17229045759
JAK1	4.22990386848537	1.01371039160442e-63	2.66200348835321e-61	61.1664704011076	65.6203864778684	1265.38046533394	1115.40833639727
JUN	3.24656246332791	7.19362729222867e-34	7.73293899916651e-32	153.935617176121	97.4655740333045	1154.63403887035	1225.48793640853
JUNB	4.83849838012406	1.42884338545277e-70	4.52844812265394e-68	37.7193234140163	40.5302387069187	1084.90480739328	1155.34872224207
KANK4	4.21456043051503	4.15688592315673e-41	5.92340132088892e-39	31.6026763739056	44.390261440911	757.792677375835	657.55513281062
KCNA4	3.7816141737512	3.90866471987002e-14	1.54514139528281e-12	15.2916176002769	16.4050966194671	230.721721799138	205.546863737838
KCNA5	8.36747121523549	1.60341190840295e-06	3.07982421110376e-05	0	0	73.8309509757241	46.7594761109774
KCNE3	3.05270568022257	8.71856914879666e-34	9.26385769324741e-32	135.585676055788	115.800682019768	1013.12471616688	1070.59717179092
KCNE5	4.81061248605246	1.77439333307101e-05	0.000294908664091422	3.05832352005538	0.965005683498065	49.2206339838161	62.3459681479699
KCNK15	9.5872143048472	6.81389733792907e-09	1.74204535279294e-07	0	0	138.433033079483	142.226739837556
KCNMB1	3.96456421576132	2.57522053717824e-18	1.30048637127501e-16	12.2332940802215	27.9851648214439	351.722447009353	280.556856665864
KCNT1	3.14328414135759	0.000317839473870244	0.00432779645087617	7.13608821346255	7.72004546798452	53.3223534824674	77.9324601849623
KDELR3	2.00897329266597	1.94123636334312e-10	5.73694643584779e-09	208.985440537118	233.531375406532	880.844262335376	901.094070888627
KDF1	6.76119702063355	0.000775129415201887	0.00974584740782564	0	0	11.2797286212912	28.2505168170488
KDR	1.86771737317314	0.000311484264401902	0.00425386608338466	81.5552938681434	87.8155171983239	284.044075281605	334.135423043026
KIAA0408	1.69722163462169	0.000166977731461655	0.00239421580322008	210.004881710469	274.06161411345	878.79340258605	692.624739893853
KIAA1217	2.04585177234089	4.38070766901068e-18	2.17051666770227e-16	504.623380809137	496.977927001503	2091.87694431218	2043.77876835064
KIF12	6.89723681580614	3.15045741656987e-11	1.00020221470444e-09	2.03888234670359	0.965005683498065	156.890770823414	197.753617719342
KIF26B	4.59525681289918	1.2633387459309e-11	4.139517438093e-10	5.09720586675896	6.75503978448645	156.890770823414	130.536870809812
KIFC3	2.95237431343868	1.83608116348056e-17	8.85848922496052e-16	56.0692645343486	68.5154035283626	514.765797080743	451.034113320469
KLF2	4.7833424170671	0.000215123134678658	0.00301401940675541	2.03888234670359	0.965005683498065	44.0934846105019	37.9920743401691
KLHDC7A	2.29527157770506	0.000127089594258415	0.00186743478949495	33.6415587206092	30.8801818719381	153.814481199425	162.684010636109
KLHL14	2.21133631883791	0.00356415634713511	0.0388359940563352	32.6221175472574	16.4050966194671	122.026155084877	104.234665497387
KLHL29	2.0629464139566	4.38201687670592e-08	1.01448657717391e-06	142.721764269251	132.205778639235	625.51222354433	523.12163899156
KLHL4	2.4955877433189	2.0821467730714e-07	4.41963302339474e-06	38.7387645873681	55.0053239593897	292.247514278908	237.694003564135
KLHL7	1.74522882158015	3.07318920641447e-07	6.40491655241618e-06	310.929557872297	322.311898288354	1019.27729541486	1103.71846736953
KREMEN1	2.39518876420447	4.19554615480717e-15	1.79354719575966e-13	178.402205336564	136.065801373227	815.216750356954	836.799791236033
KRT18	2.92270874726337	2.91055723509767e-80	1.18893029101256e-77	3380.46693083455	3361.11479562376	23561.302230128	27556.9179214027
KRT19	2.20629183813055	3.78312317957399e-29	3.24959674237986e-27	1413.96490743894	1323.98779775934	5911.60322743125	6721.67
KRT3	5.36295399226427	0.00023013473435376	0.00321698607368124	2.03888234670359	0	41.0171949865134	40.9145415971052
KRT8	2.76517857239793	3.95557712173976e-78	1.54705146067703e-75	8218.73473956215	7630.2999394192	51168.9507456755	56574.0953155211
KRT80	8.14149969186234	3.69859909428741e-06	6.69829049765431e-05	0	0	54.3477833571303	48.7077876156015
L1CAM	1.5856670029959	1.57391510978041e-06	3.02949817256371e-05	707.492174306144	632.078722691232	2050.85974932567	1968.76877542261
LACTB	2.2367333950968	1.14587068502702e-07	2.50159084705066e-06	72.3803233079773	78.1654603633432	343.51900801205	366.282562869323
LAMA2	2.45631667269398	1.65639993818203e-06	3.17828221958894e-05	38.7387645873681	37.6352216564245	219.441993177847	199.701929223966
LAMA5	1.34979401588238	0.00184645593675034	0.0216050623993283	6256.31048085995	4982.32434390051	14375.5014128983	14266.5109926097
LAMB1	1.50758271306841	2.96601704086748e-07	6.18857267255688e-06	4345.87772199869	4004.77358651697	12484.6	11258.3180294701
LAMC1	1.73401606891397	2.83238709712828e-14	1.12694674500892e-12	3612.89951835875	3414.19010821615	12222.0986761063	11153.1092082204
LAPTM5	1.47813002271183	7.88002850066737e-05	0.00119316873063647	618.800792224538	626.288688590244	1708.36617118828	1760.29944442784
LDLRAD4	2.31147359257099	1.06908282410574e-12	3.83077592060657e-11	130.488470189029	164.050966194671	774.199555370441	689.702272636917
LEF1	2.11953312716444	2.38073200953316e-07	5.03597420014253e-06	100.924676161827	88.780522881822	400.943080993169	422.783596503421
LGALS1	1.49950814368958	2.47337883954389e-05	0.000403780193858755	725.842115426476	677.433989815641	1970.87621910197	1996.04513648735
LGR5	4.46524375177454	1.48841412070261e-10	4.44878510028541e-09	4.07776469340717	7.72004546798452	119.975295335552	142.226739837556
LHFPL2	2.38688111954322	3.93444209151562e-34	4.25428908977883e-32	581.081468810522	638.833762475719	3190.11234007608	3192.30840032652
LIF	2.33135541518728	0.00203236197735116	0.0235257417302702	22.4277058137394	16.4050966194671	102.542987466284	92.5447964696428
LIFR	1.49728919054425	0.0012117272261867	0.0147217249648142	340.493351899499	434.252557574129	1128.99829200378	1059.88145851549
LIX1L	1.87412837388981	8.7773115081555e-07	1.7274576032432e-05	199.810469976951	213.266256053072	842.903356972851	672.167
LMCD1	3.51494719260833	0.00393712856369597	0.0425469119681713	4.07776469340717	1.93001136699613	41.0171949865134	27.2763610647368
LMNA	2.81839978830613	8.62401897992768e-44	1.36660962835371e-41	377.193234140163	331.961955123334	2354.38699222587	2644.83286752716
LOC100144429	4.39380870350012	0.00169374378483362	0.0199964022176054	3.05832352005538	0	31.7883261145479	31.1729840739849
LOC101102310	2.6433179339556	3.45546362006584e-07	7.16911199368514e-06	29.563794027202	32.8101932389342	202.009685308579	188.012060196222
LOC101102480	3.30464836725041	1.8055595724338e-06	3.4426495983625e-05	11.2138529068697	9.65005683498065	104.593847215609	101.312198240451
LOC101102683	5.7474455419084	3.07797320387668e-231	2.82896517168305e-227	168.207793603046	142.820841157714	7389.24767682039	9301.23912307525
LOC101102726	7.35663069530693	8.04037008086202e-05	0.00121444603801484	0	0	26.6611767412337	33.121295578609
LOC101103233	4.82079661820061	1.2268642148419e-09	3.4170027268521e-08	4.07776469340717	3.86002273399226	121.000725210215	103.260509745075
LOC101103335	3.09791387179822	0.00150079386100875	0.0179606723652752	5.09720586675896	6.75503978448645	46.1443443598276	55.5268778817857
LOC101104414	6.49747099345268	0.00153663176368417	0.0183061342061195	0	0	16.4068779946054	16.5606477893045
LOC101104574	1.72883458707636	1.45828087669161e-06	2.82467008170128e-05	267.09358741817	290.466710732917	931.090326193854	917.654718677931
LOC101106976	2.31242662579418	0.00241853243744665	0.0275619735059792	26.5054705071466	14.475085252471	101.517557591621	101.312198240451
LOC101107164	7.92100735546866	1.73688457452664e-24	1.18249674996106e-22	1.01944117335179	3.86002273399226	698.317744645391	502.664368193007
LOC101107171	5.30608634314553	0.000329411279149469	0.00447211088133348	1.01944117335179	0.965005683498065	28.7120364905594	49.6819433679135
LOC101107489	3.41028596837872	1.42484219524655e-09	3.9326500349883e-08	13.2527352535733	17.3701023029652	176.373938442008	150.019985856052
LOC101108030	2.02051906633419	0.00156140324833564	0.0185411592447712	35.6804410673127	47.2852784914052	178.424798191333	158.787387626861
LOC101108756	5.24355183309636	2.29308434444035e-33	2.35483108488841e-31	7.13608821346255	17.3701023029652	465.545163096927	471.491384119022
LOC101109219	6.66612809453539	0.000901155833965354	0.011238159118013	0	0	20.5085974932567	16.5606477893045
LOC101109941	4.08157366339276	1.13059038080932e-50	2.0992436747512e-48	47.9137351475343	58.865346693382	919.810597572563	891.352513365507
LOC101110922	5.67645189794512	1.93955241965399e-10	5.73694643584779e-09	2.03888234670359	2.89501705049419	117.924435586226	135.407649571372
LOC101111313	7.82839883232961	2.97070669876552e-63	7.58437924120941e-61	10.1944117335179	21.2301250369574	3213.69722719333	3967.73637916689
LOC101111382	5.77391942748024	1.25562005265126e-14	5.19838013689986e-13	2.03888234670359	4.82502841749032	180.475657940659	198.727773471654
LOC101111566	2.41914196305748	0.000255824524937957	0.00353310775162248	211.024322883821	318.451875554361	1675.55241519907	1157.29703374669
LOC101112843	2.92905435453549	7.66808076027505e-18	3.75879094761003e-16	73.3997644813291	57.9003410098839	482.977470966195	515.328392973063
LOC101113085	5.80384823364949	0.00300473983615443	0.0334138703376835	0	0.965005683498065	35.8900456131992	19.4831150462406
LOC101113122	8.44546552768503	4.40620726237205e-07	8.98944527157858e-06	0	0.965005683498065	127.153304458192	218.210888517895
LOC101113636	6.36525353219224	0.00235622053990533	0.0269521132324454	0	0	17.4323078692682	12.6640247800564
LOC101113728	1.54115857593055	3.16228416233402e-08	7.43338970230486e-07	1757.51658285849	1723.50015072754	5109.71706544491	5020.7987474162
LOC101113741	6.14951245575679	0.00444083812659196	0.0472951833389417	0	0	11.2797286212912	14.6123362846804
LOC101113780	3.76946685456459	2.19498381738373e-55	4.69165029431951e-53	128.449587842326	115.800682019768	1431.50010502932	1896.68124975152
LOC101113823	7.60334908250244	3.11353002253079e-05	0.000501603057617537	0	0	35.8900456131992	35.069607083233
LOC101114082	9.39273212354283	5.18849413197668e-78	1.98697706529157e-75	2.03888234670359	8.68505115148258	3760.25135038862	3567.35836496665
LOC101114226	4.00561714319895	0.00217435623230623	0.0251061659938775	2.03888234670359	1.93001136699613	26.6611767412337	37.0179185878571
LOC101115542	3.35928710216187	0.002473838690806	0.0281225125630154	2.03888234670359	5.79003410098839	42.0426248611763	38.9662300924812
LOC101115571	2.48876456625504	0.00324778404287659	0.0358132971062733	18.3499411203323	10.6150625184787	62.551222354433	99.363886735827
LOC101116273	2.49929462649588	3.46604575848975e-05	0.000553062961220127	33.6415587206092	24.1251420874516	190.729956687287	135.407649571372
LOC101116548	2.43073602631803	1.02970152975989e-11	3.40431178418097e-10	93.7885879483649	90.7105342488181	462.468873472939	531.889040762368
LOC101117129	3.95523021830264	3.89242313427298e-08	9.05702810812734e-07	11.2138529068697	4.82502841749032	86.1361094716782	160.735699131485
LOC101117285	1.52787877726412	0.000389729887917984	0.0052026251268761	379.232116486867	483.46784743253	1213.08354172613	1276.14403552876
LOC101117299	2.11383582354873	2.12284997557799e-08	5.12775666899798e-07	178.402205336564	126.415744538246	608.079915675061	709.185387683157
LOC101118024	4.47454999469433	0.000197528558216215	0.00279520397007734	4.07776469340717	0	41.0171949865134	47.7336318632894
LOC101118224	6.7743687812601	0.000623567645617557	0.00798774945069124	0	0	19.4831676185939	20.4572707985526
LOC101119706	2.3924113029941	1.42225150424963e-05	0.000239193295069686	34.660999893961	34.7402046059303	175.348508567345	188.986215948534
LOC101119915	6.50761096401439	5.54363410418598e-07	1.1161345246785e-05	2.03888234670359	0	89.2123990956667	91.5706407173307
LOC101120114	9.48947257222276	1.09046468604843e-08	2.70877322418138e-07	0	0	142.534752578134	119.82115753438
LOC101120816	6.45405586669207	0.00176158832145128	0.020717540962839	0	0	16.4068779946054	15.5864920369925
LOC101120825	9.61188470115978	6.1054632545015e-09	1.5718575006197e-07	0	0	137.40760320482	148.071674351428
LOC101120874	3.59853708629372	7.81809133588621e-07	1.54695538144521e-05	7.13608821346255	8.68505115148258	99.466697842295	92.5447964696428
LOC101121159	5.04869354344948	1.61749006949745e-07	3.48566265621362e-06	2.03888234670359	2.89501705049419	84.0852497223525	79.8807716895864
LOC101122517	5.88153199514476	1.91834955421128e-05	0.000317114222171868	2.03888234670359	0	66.6529418530843	50.6560991202255
LOC101122728	2.83997650980657	7.43547019368665e-06	0.000129676293264087	17.3304999469805	17.3701023029652	116.899005711563	131.511026562124
LOC101122734	1.62922237613048	0.000248928610508596	0.00345343827801434	401.659822300606	281.781659581435	994.66697842295	1117.3566479019
LOC101122934	7.24084429567453	3.2759845389055e-05	0.000526391152046861	0	0.965005683498065	75.8818107250498	74.0358371757142
LOC101123010	6.78245441448263	0.000634867862900741	0.00810989649467784	0	0	24.610316991908	15.5864920369925
LOC101123244	3.90504502936296	1.95247707416195e-11	6.30763331761774e-10	18.3499411203323	5.79003410098839	192.780816436613	165.606477893045
LOC101123376	5.62152348650328	9.37212699388847e-20	5.06701289416641e-18	3.05832352005538	7.72004546798452	300.450953276211	235.745692059511
LOC101123632	4.11190568269454	1.06034054062045e-08	2.64466483279309e-07	8.15552938681434	4.82502841749032	100.492127716958	122.743624791316
LOC105602212	1.73722106117547	0.000205862121612868	0.00289973756282586	147.81897013601	165.980977561667	580.393309059165	466.620605357462
LOC105603000	4.01359797768926	1.85901742505514e-22	1.1467267888377e-20	20.3888234670359	23.1601364039536	326.086700142782	377.972431897067
LOC105603092	8.60289342633464	5.35859185203849e-07	1.08362635230112e-05	0	0	70.7546613517356	71.1133699187781
LOC105603310	4.23577114436144	0.000643836794204874	0.00820456496095654	2.03888234670359	1.93001136699613	32.8137559892107	41.8886973494172
LOC105604613	2.9240302162283	0.00204059601578504	0.0236061900328261	6.11664704011076	9.65005683498065	41.0171949865134	78.9066159372744
LOC105604849	3.73241106215975	0.00143259483829719	0.0171892678313179	1.01944117335179	4.82502841749032	31.7883261145479	46.7594761109774
LOC105605028	2.2976111219005	0.00360365215975424	0.0392430888629161	25.4860293337948	13.5100795689729	99.466697842295	91.5706407173307
LOC105605928	4.41653140896237	3.1292789305187e-09	8.31248631514376e-08	47.9137351475343	112.905664969274	1624.28092146593	1812.90385505269
LOC105606428	6.48958324906722	0.00165420085253959	0.0195924742727981	0	0	12.305158495954	20.4572707985526
LOC105606473	2.87559725211491	0.000177892622360821	0.00253883709956258	13.2527352535733	9.65005683498065	79.9835302237012	87.6740177080826
LOC105607625	3.72310051845967	0.000102109510543515	0.00152105107196993	2.03888234670359	6.75503978448645	66.6529418530843	50.6560991202255
LOC105607837	5.34813428323462	1.21376608030169e-08	3.00288668749739e-07	2.03888234670359	2.89501705049419	122.026155084877	79.8807716895864
LOC105608322	3.15379064219997	5.48712544167714e-06	9.7453468472376e-05	11.2138529068697	11.5800682019768	103.568417340946	99.363886735827
LOC105608416	9.12807626027252	5.52042973497021e-08	1.26529350858133e-06	0	0	109.720996588923	94.4931079742668
LOC105608537	3.68821030069347	0.00345834607611309	0.0378400699828041	2.03888234670359	2.89501705049419	28.7120364905594	35.069607083233
LOC105608584	8.56873290983804	6.84876323274246e-07	1.35807945786701e-05	0	0	84.0852497223525	54.5527221294736
LOC105609000	2.70455760727214	2.27910583776199e-15	9.92761220609973e-14	73.3997644813291	110.975653602277	572.189870061862	632.227083250507
LOC105609232	2.72509453132302	0.00280322725009267	0.0314200751897582	8.15552938681434	9.65005683498065	58.4495028557816	59.4235008910338
LOC105609418	7.42351449555851	3.32588651782551e-25	2.33345213628506e-23	5.09720586675896	0.965005683498065	512.714937331418	509.483458459191
LOC105609765	2.84514289162507	7.85049858806445e-19	4.0650102829803e-17	79.5164115214398	74.305437629351	547.579553069954	557.217090322481
LOC105610309	2.34408663126555	0.000334476257772557	0.00452749821088008	25.4860293337948	25.0901477709497	128.178734332854	128.588559305188
LOC105611011	6.36094631933412	0.00234815111423354	0.0268765341107354	0	0	15.3814481199425	14.6123362846804
LOC105611012	6.85720555987544	0.000532200671312557	0.00692350512389768	0	0	28.7120364905594	13.6381805323684
LOC105611014	2.14867797552513	0.00453411184163785	0.0482047680005709	24.466588160443	22.1951307204555	102.542987466284	104.234665497387
LOC105611269	6.01120572938128	3.690745555703e-18	1.84356752187317e-16	3.05832352005538	4.82502841749032	292.247514278908	219.185044270207
LOC105611978	5.44977289025091	0.000154554422827092	0.00222476068943431	2.03888234670359	0	45.1189144851648	41.8886973494172
LOC105612338	6.37175322428903	0.00248164362639093	0.0281923674811915	0	0	20.5085974932567	9.74155752312029
LOC105612547	2.39132423592847	0.000138733918654448	0.00202076615903809	27.5249116804984	25.0901477709497	140.483892828808	135.407649571372
LOC105613001	11.5411977175755	4.74508174865892e-13	1.75501192563075e-11	0	0	466.57059297159	620.537214222762
LOC105614844	7.42979809733689	6.0256962451956e-05	0.000926123314207237	0	0	30.7628962398851	32.147139826297
LOC105616380	3.78199377161461	0.000206589570313511	0.00290688712065537	6.11664704011076	1.93001136699613	71.7800912263985	37.9920743401691
LOC105616457	2.02580306719795	0.000914855292661001	0.0113935433534516	43.8359704541271	43.4252557574129	169.195929319368	186.063748691598
LOC106991031	3.6931618171454	0.00332301499257933	0.0365989584143758	2.03888234670359	2.89501705049419	33.8391858638736	30.1988283216729
LOC114108606	1.82043494852363	0.000198123364673781	0.00280146437648726	100.924676161827	137.995812740223	393.765071870529	451.034113320469
LOC114108643	4.56065233648999	2.39694767835841e-07	5.05283167701654e-06	4.07776469340717	2.89501705049419	84.0852497223525	79.8807716895864
LOC114109005	2.58871635980692	0.00288420977190722	0.0322491143717753	13.2527352535733	9.65005683498065	59.4749327304445	77.9324601849623
LOC114109057	3.79549450820764	0.00098505310077278	0.0122065303153061	2.03888234670359	3.86002273399226	28.7120364905594	53.5785663771616
LOC114110260	5.87593710417501	0.00236012859317117	0.0269798417371636	0	0.965005683498065	33.8391858638736	24.3538938078007
LOC114110633	1.79526945544646	9.15026466962267e-08	2.03140296083338e-06	500.54561611573	601.198540819294	1681.70499444705	2143.14265508646
LOC114110673	6.86770296702566	6.87631605706561e-08	1.54712903012215e-06	0	1.93001136699613	102.542987466284	128.588559305188
LOC114113001	3.33093415379151	4.01507956706385e-13	1.48800791535822e-11	28.5443528538502	22.1951307204555	276.866066158966	232.823224802575
LOC114113054	6.16445759206132	0.00449040763093156	0.0477677506202453	0	0	17.4323078692682	8.76740177080826
LOC114113674	10.4862385049265	9.44897499549433e-11	2.875679774291e-09	0	0	258.408328415035	264.970364628872
LOC114113954	4.67203931812117	0.00419723621438121	0.0450137666818877	1.01944117335179	0.965005683498065	16.4068779946054	34.095451330921
LOC114113995	4.46026360044306	2.33238864000807e-38	2.95682537797437e-36	25.4860293337948	27.9851648214439	548.604982944617	629.304615993571
LOC114114527	6.15946538054009	0.00434787817821613	0.0464127158373803	0	0	15.3814481199425	10.7157132754323
LOC114114896	5.03543642409302	0.0010784402675567	0.0132545189546085	2.03888234670359	0	42.0426248611763	23.3797380554887
LOC114115735	4.58457596934327	7.93149049116324e-05	0.00119965176080864	2.03888234670359	1.93001136699613	53.3223534824674	41.8886973494172
LOC114116445	2.7525513082658	2.11288513323239e-07	4.47970640358451e-06	23.4471469870912	37.6352216564245	233.798011423126	179.244658425413
LOC114116623	4.66194485505594	0.00400243233467998	0.0431258564924311	1.01944117335179	0.965005683498065	30.7628962398851	19.4831150462406
LOC114116649	3.24200116344224	9.52167834797858e-05	0.00142646692251461	8.15552938681434	6.75503978448645	69.7292314770728	71.1133699187781
LOC114116918	6.84791153826457	0.000488368265860382	0.00640330896865599	0	0	22.5594572425824	19.4831150462406
LOC114117582	2.98174158322601	7.64585462344752e-12	2.56003824568693e-10	28.5443528538502	47.2852784914052	291.222084404245	309.781529235225
LOC121815991	3.42453157062195	0.000133932476735817	0.00195858932964025	4.07776469340717	7.72004546798452	73.8309509757241	53.5785663771616
LOC121815996	1.81529919161636	0.00353606700354911	0.0385527779710793	61.1664704011076	56.9353353263858	204.060545057904	211.39179825171
LOC121816103	6.21013924514985	0.00369194056743007	0.0401569535565086	0	0	14.3560182452797	12.6640247800564
LOC121816219	5.59212157908175	2.0652861850899e-07	4.38891221437254e-06	1.01944117335179	7.72004546798452	233.798011423126	191.90868320547
LOC121816248	2.90210721984893	0.00143174584672778	0.0171892678313179	10.1944117335179	5.79003410098839	61.5257924797701	57.4751893864097
LOC121816822	6.49942868309229	0.00153020284177099	0.018243648908974	0	0	17.4323078692682	15.5864920369925
LOC121817133	5.34397832419362	0.000251538342920508	0.00348438418957406	2.03888234670359	0	38.9663352371877	41.8886973494172
LOC121817225	3.86345321267334	0.00058488935047824	0.00755016575877177	1.01944117335179	4.82502841749032	47.1697742344904	38.9662300924812
LOC121817238	3.5008336146772	0.00459370288026073	0.0488100845924582	1.01944117335179	4.82502841749032	32.8137559892107	34.095451330921
LOC121817670	6.15200753714502	0.00436975007444047	0.0466191212236592	0	0	12.305158495954	13.6381805323684
LOC121817715	6.6185819476427	0.00106138620648386	0.0130679177813706	0	0	15.3814481199425	20.4572707985526
LOC121817754	7.79750296502952	1.50594235864592e-05	0.000252344871801543	0	0	46.1443443598276	35.069607083233
LOC121817758	3.46027878701741	4.33747864919408e-06	7.78628247358258e-05	9.17497056016614	7.72004546798452	111.771856338249	74.0358371757142
LOC121817765	4.29495387434878	4.40554568441222e-12	1.49690833217866e-10	9.17497056016614	6.75503978448645	155.865340948751	155.864920369925
LOC121817766	4.73173263809323	0.00312639806381874	0.0345993071698472	1.01944117335179	0.965005683498065	20.5085974932567	32.147139826297
LOC121818026	5.89484841246761	0.00219740924078897	0.0253246248678262	1.01944117335179	0	32.8137559892107	26.3022053124248
LOC121818525	6.14435006921559	0.00108911103702253	0.0133734396009005	0	0.965005683498065	37.9409053625249	32.147139826297
LOC121818543	4.61619681808511	8.76033309789141e-05	0.00131618962749808	0	3.86002273399226	43.0680547358391	53.5785663771616
LOC121818620	3.21401504414615	0.000641200778495044	0.00817942589194719	7.13608821346255	4.82502841749032	49.2206339838161	61.3718123956578
LOC121818761	6.49551029521102	0.00155172066338366	0.0184500189096497	0	0	15.3814481199425	17.5348035416165
LOC121819074	6.46623432392544	0.00190808277547939	0.0222694460818173	0	0	22.5594572425824	9.74155752312029
LOC121819476	8.24409038487565	2.47299298629244e-06	4.59641628655486e-05	0	0	49.2206339838161	61.3718123956578
LOC121819676	6.65203934397552	0.00102818291275627	0.0126846028874401	0	0	12.305158495954	24.3538938078007
LOC121819986	7.03901901009813	0.00025041586885688	0.00347145135846694	0	0	24.610316991908	23.3797380554887
LOC121820179	6.15292787524644	9.50960132362578e-11	2.88934696745271e-09	2.03888234670359	1.93001136699613	129.204164207517	152.942453112989
LOC121820340	2.75818637176241	0.002201202872674	0.0253524506300084	7.13608821346255	12.5450738854748	84.0852497223525	49.6819433679135
LOC132657220	6.58795490880111	0.00117725189957067	0.0143502947068355	0	0	20.5085974932567	14.6123362846804
LOC132657479	7.77355993802278	1.6135940822401e-05	0.000269891596175955	0	0	37.9409053625249	41.8886973494172
LOC132657645	7.15076327151056	0.000169771517893137	0.00243237727350868	0	0	23.5848871172452	28.2505168170488
LOC132657726	8.08504729315461	4.67706694512386e-06	8.34697520245309e-05	0	0	53.3223534824674	45.7853203586654
LOC132657777	2.48096990751431	8.02893743388634e-06	0.00013897168353079	407.776469340717	653.30884772819	3025.01813025536	2900.06167463291
LOC132657853	4.08892779875695	0.00146942796134279	0.0176197161026766	3.05832352005538	0.965005683498065	29.7374663652222	37.9920743401691
LOC132657854	3.15519292059459	3.05556647419305e-05	0.000494431539864584	146.799528962658	270.201591379458	1470.46644026651	2245.42900907923
LOC132657978	4.95894258681282	9.55907500543111e-05	0.00143090323086185	0	2.89501705049419	49.2206339838161	42.8628531017293
LOC132658223	6.73364146965523	0.000730522751225029	0.00922284973421599	0	0	16.4068779946054	22.4055823031767
LOC132658352	1.87841544739793	8.87709808722003e-09	2.23532626081204e-07	295.63794027202	254.761500443489	1037.73503315879	984.871465587461
LOC132658472	6.73364146965523	0.000730522751225029	0.00922284973421599	0	0	16.4068779946054	22.4055823031767
LOC132658537	3.24836007507127	1.45121897679592e-05	0.000243841930817757	12.2332940802215	6.75503978448645	84.0852497223525	95.4672637265788
LOC132658682	6.95238260645091	0.00035703992733866	0.00479408907548521	0	0	27.6866066158966	17.5348035416165
LOC132658745	4.62923915222727	6.072803795265e-05	0.000931805336932898	1.01944117335179	2.89501705049419	48.1952041091533	49.6819433679135
LOC132659220	7.20534967380299	0.000139274256521028	0.00202542672734932	0	0	24.610316991908	29.2246725693609
LOC132659360	6.20534788387847	0.00375509123319329	0.0407714631119663	0	0	12.305158495954	14.6123362846804
LOC132659558	5.52994225668189	0.000132633372085798	0.00194268258620011	1.01944117335179	0.965005683498065	61.5257924797701	30.1988283216729
LOC132659763	1.96318072216629	0.00034575947024369	0.00466305985474653	59.127588054404	64.6553807943703	225.594572425824	257.177118610376
LOC132659865	6.21733040972522	0.00378982916030837	0.0411000823745065	0	0	17.4323078692682	9.74155752312029
LOC132660210	2.84993695561241	0.000124413374892097	0.00183250533434818	8.15552938681434	18.3351079864632	100.492127716958	91.5706407173307
LOC442995	2.55012966022253	0.000252152140453659	0.00348763028278342	24.466588160443	14.475085252471	102.542987466284	124.69193629594
LOXL2	3.52031146899505	7.48953551116155e-120	7.24592851400903e-117	675.889497932239	672.608961398151	8196.26098818004	7276.94346977086
LOXL3	1.67941001101713	1.84052539039229e-05	0.00030507247724248	377.193234140163	286.606687998925	1065.42163977469	1058.90730276318
LOXL4	7.43046525749628	4.68462775590797e-50	8.61128274091003e-48	3.05832352005538	9.65005683498065	1236.66842884338	984.871465587461
LPAR1	3.13119054407523	2.18767894624013e-26	1.62809369999134e-24	76.4580880013845	76.2354489963471	690.114305648088	647.813575287499
LPAR3	2.18431074174881	1.32378916469647e-05	0.000223657099498627	49.9526174942378	63.6903751108723	273.789776534977	243.538938078007
LPAR6	1.44276974804215	0.00276284477925703	0.0310080702455397	375.15435179346	444.867620092608	1055.16734102806	1174.83183728831
LPGAT1	1.85273100320545	4.28581900616371e-09	1.12065327128451e-07	451.612439794844	459.342705345079	1837.5703353958	1453.44038244955
LRBA	1.47694082008663	0.00341921458075721	0.0375011947634123	246.704763951134	244.14643792501	693.190595272077	673.141624847612
LRP2	1.45968129890874	2.87847057938392e-05	0.000467834183821709	1261.04873143617	1123.26661559175	3283.4264586704	3273.16332776842
LRP5	2.47737392583299	2.66119312295027e-31	2.54781520760791e-29	625.936880438001	513.38302362097	3019.89098088205	3320.89695963171
LRRN4	2.96409917156019	1.38782690282329e-06	2.69387899975688e-05	15.2916176002769	18.3351079864632	131.255023956843	131.511026562124
LRRTM1	5.30776221917921	0.000312011589376571	0.0042579042582926	1.01944117335179	0.965005683498065	30.7628962398851	47.7336318632894
LSP1	4.23200202740618	1.03015931392956e-07	2.27055018089365e-06	3.05832352005538	6.75503978448645	92.2886887196552	93.5189522219548
LTBP2	3.11647059261658	0.000261285731028068	0.00360041552305693	7.13608821346255	8.68505115148258	81.008960098364	56.5010336340977
LTBP4	2.68773195324464	6.24542985942215e-06	0.000109965030340898	289.521293231909	169.841000295659	1418.1695166587	1540.14024440532
LTF	5.24966825088037	3.83055358296447e-11	1.20570609524063e-09	3.05832352005538	3.86002273399226	135.356743455494	128.588559305188
LUM	1.9535168431643	0.000335786928944908	0.00454189501682509	68.3025586145701	61.7603637438761	272.764346660314	230.874913297951
LUZP2	6.29356415526735	4.40050037148984e-21	2.54371062354485e-19	3.05832352005538	4.82502841749032	297.374663652222	324.393865519906
LYL1	5.17192193078642	0.000586016820149865	0.00755941135999636	0	1.93001136699613	41.0171949865134	30.1988283216729
LYNX1	5.37151995483189	7.80120473052014e-09	1.97251369128502e-07	2.03888234670359	2.89501705049419	86.1361094716782	118.847001782068
LYPD6	3.37300562501003	1.33472937669841e-19	7.13226610536925e-18	33.6415587206092	43.4252557574129	416.324529113111	383.817366410939
LYPD6B	2.82377548974466	0.000258883816830827	0.00356999423929803	11.2138529068697	12.5450738854748	72.8055211010613	95.4672637265788
LZTS3	1.63570151145743	8.98229126218128e-06	0.000154599698484472	351.707204806369	358.98211426128	1157.71032849434	1051.11405674468
MAB21L2	4.49093006004425	4.60668508843178e-06	8.2373623828359e-05	1.01944117335179	4.82502841749032	73.8309509757241	59.4235008910338
MAB21L3	5.30590050391441	8.78793167125343e-20	4.76518466020591e-18	6.11664704011076	6.75503978448645	259.433758289697	250.358028344191
MAFB	2.80989888087293	4.86137989301105e-39	6.29309050657248e-37	344.571116592906	292.396722099914	2077.5209260669	2385.70743741216
MAML2	2.58890168846939	1.79080198778431e-12	6.2941724932029e-11	81.5552938681434	73.3404319458529	512.714937331418	418.886973494172
MAN1A1	2.46840212353162	2.63960217247883e-08	6.28512527649039e-07	47.9137351475343	56.9353353263858	299.425523401548	281.531012418176
MAOB	2.58309792432191	6.84662476418941e-09	1.7479813391018e-07	40.7776469340717	55.9703296428878	276.866066158966	303.936594721353
MAP6	2.67658591840268	1.16263460875003e-05	0.000197884716463361	21.4082646403876	21.2301250369574	132.280453831506	140.278428332932
MAP7	2.22385900536387	4.28528075893804e-06	7.70010077329414e-05	59.127588054404	82.9904887808336	278.916925908291	385.765677915564
MARVELD3	2.45714644147861	5.283632023499e-05	0.000818918413625284	36.6998822406645	21.2301250369574	166.119639695379	150.994141608364
MAST4	2.17578975293455	8.22344193213105e-11	2.52359448408068e-09	145.780087789306	143.785846841212	684.987156274774	623.459681479699
MCOLN2	3.63011173047613	6.71949984479307e-09	1.7203042638856e-07	8.15552938681434	13.5100795689729	127.153304458192	142.226739837556
ME3	4.05752202484188	0.000451426768296765	0.00596129802789593	3.05832352005538	1.93001136699613	35.8900456131992	46.7594761109774
MECOM	2.96808722800862	4.92070727820444e-18	2.43151723623532e-16	81.5552938681434	60.7953580603781	617.308784547027	494.871122174511
MEGF10	5.07753440634566	1.01952615734293e-35	1.16403290834023e-33	19.3693822936841	11.5800682019768	570.139010312536	469.543072614398
MEIS1	4.04550546240824	6.88316682442643e-18	3.38305809001622e-16	16.3110587736287	16.4050966194671	242.001450420429	298.091660207481
MEOX1	3.4102397314485	3.58947793892769e-05	0.00057127085258328	9.17497056016614	4.82502841749032	77.9326704743755	70.1392141664661
MEST	3.80488185260403	7.94688306817288e-199	3.65199011397885e-195	1270.22370199633	1221.69719530855	17649.6990026967	17174.3659132611
METRN	2.40416182087929	1.73030891041056e-16	8.01172251666674e-15	165.14947008299	146.680863891706	802.912	846.541348759153
MFAP3L	1.79535323868584	0.0010066098835377	0.0124351497844019	91.7497056016613	81.0604774138374	321.98498064413	277.634389408928
MFAP4	3.93913132092731	0.000392784739761128	0.00523960020775693	4.07776469340717	1.93001136699613	59.4749327304445	32.147139826297
MFSD12	2.63779455381794	2.08626709122918e-09	5.63138937899778e-08	48.9331763208861	41.4952443904168	273.789776534977	288.350102684361
MFSD6	2.48927417727259	6.00004600166417e-06	0.000106050813079414	34.660999893961	29.9152	193.806246311276	168.528945149981
MFSD6L	4.1797409354528	3.15212147349247e-06	5.7768989955871e-05	3.05832352005538	4.82502841749032	63.5766522290958	79.8807716895864
MGAT4A	1.85775195245068	0.000424267190061977	0.00563910302799658	76.4580880013845	92.6405456158142	329.16298976677	284.453479675112
MGAT5	1.98126529212942	4.57644856579931e-10	1.32479177222871e-08	221.218734617339	233.531375406532	865.462814215433	930.318743457988
MGAT5B	3.90494279840046	2.4408837217818e-61	5.75234930433244e-59	89.7108232549578	81.0604774138374	1220.26155084877	1335.56753641979
MIXL1	3.4103014882407	3.74186165597983e-07	7.70245251514236e-06	6.11664704011076	17.3701023029652	143.560182452797	108.131288506635
MLKL	5.05694506400783	3.10780902809364e-06	5.71277455544174e-05	3.05832352005538	0.965005683498065	54.3477833571303	77.9324601849623
MMP1	6.32662281390672	0.003034053855661	0.0337194546401213	0	0	21.5340273679195	7.79324601849623
MMP13	6.3058330832974	3.63260390290051e-06	6.6047996976377e-05	0	1.93001136699613	111.771856338249	44.8111646063533
MMP23B	3.30957704127244	3.71585932538378e-11	1.17161108266217e-09	18.3499411203323	25.0901477709497	240.976020545766	190.934527453158
MMP28	3.39306918552965	8.50781542229697e-10	2.39862980203471e-08	14.2721764269251	17.3701023029652	172.272218943356	160.735699131485
MMP9	2.78709817626943	0.00432236331629186	0.0461695825581418	9.17497056016614	5.79003410098839	52.2969236078046	50.6560991202255
MMRN2	5.92359388626286	1.24845309095427e-07	2.71908349738406e-06	1.01944117335179	1.93001136699613	79.9835302237012	100.338042488139
MNX1	6.47550587298591	1.49907369259996e-09	4.12514560140307e-08	0	2.89501705049419	117.924435586226	146.123362846804
MOGAT1	1.9754617967537	0.000161379954452901	0.0023157582535154	65.2442350945147	65.6203864778684	259.433758289697	255.228807105752
MORC4	4.8380823511958	1.07101321976321e-133	1.31249100037916e-130	84.6136173881988	118.695699070262	2918.37342329043	2912.72569941297
MPPED2	2.23431560279946	1.49482134293257e-08	3.65882901808077e-07	91.7497056016613	96.5005683498065	482.977470966195	403.30048145718
MPZL2	5.25309242634038	3.03204160138416e-32	2.96462705939594e-30	9.17497056016614	14.475085252471	414.273669363785	491.948654917575
MROH1	1.61946845042252	1.45378143400741e-05	0.000244049409314377	478.117910301991	389.862296133218	1304.34680057113	1360.8955859799
MSLN	6.49164179537374	2.81206526774297e-25	1.98813014429428e-23	5.09720586675896	3.86002273399226	444.011135729008	359.463472603139
MSRB3	2.04846883866874	5.48203287376888e-07	1.10494219611425e-05	160.052264216231	149.576	759.843537125161	521.173327486935
MSX1	5.47211757127786	0.000150145276256754	0.00217149525424992	0	1.93001136699613	38.9663352371877	48.7077876156015
MSX2	5.19377405077724	5.2743023947874e-93	2.93794626124188e-90	50.9720586675896	35.7052102894284	1515.58535475167	1645.34906565502
MTCL1	3.61009122777419	1.1285828341162e-36	1.35592219978588e-34	59.127588054404	61.7603637438761	758.818107250498	717.952789453965
MTCL3	1.8862314460618	6.02896452713175e-06	0.000106459583033368	213.063205230525	190.106119649119	874.691683087399	615.666435461202
MTTP	4.41731608782937	4.48197085846097e-21	2.58268301944293e-19	18.3499411203323	9.65005683498065	298.400093526885	296.143348702857
MTUS1	3.08947920923683	4.55919961671636e-05	0.000712646321041498	10.1944117335179	9.65005683498065	84.0852497223525	84.7515504511465
MVP	3.73439642693815	1.55778933580468e-22	9.64150961978503e-21	36.6998822406645	25.0901477709497	442.985705854345	376.998276144755
MYD88	2.8917102598849	1.87625958842434e-05	0.000310435677357482	20.3888234670359	10.6150625184787	119.975295335552	109.105444258947
MYH14	1.60431456862688	0.00136653478226461	0.0164611024689305	298.696263792075	224.846324255049	688.063445898763	902.068226640939
MYL3	3.67436819728597	4.65079693591789e-19	2.42183992283407e-17	34.660999893961	22.1951307204555	316.857831270816	406.222948714116
MYLIP	2.07016552302787	1.17072302165439e-08	2.90030061779662e-07	132.527352535733	168.875994612161	616.283354672364	650.736042544435
MYO1D	2.71143599427674	1.05668368769511e-32	1.04429890038772e-30	249.763087471189	273.096608429952	1837.5703353958	1588.84803202092
MYO5A	1.51656419906183	0.000479105165806086	0.00629965032750176	355.784969499776	428.462523473141	1165.91376749164	1079.36457356173
MYO6	2.82572263587265	6.26324294866255e-26	4.5868897164269e-24	117.235734935456	141.855835474216	931.090326193854	907.913161154811
MYO7A	3.19946084352685	7.63385710478549e-11	2.35051191457566e-09	20.3888234670359	27.0201591379458	236.874301047115	199.701929223966
MYOF	2.83660628806312	3.56395102869911e-60	8.18906847619339e-58	543.362145396506	522.068074772453	3912.01497183872	3697.89523577646
MYRF	3.57662950697558	1.7367005126181e-70	5.41085234287219e-68	161.071705389583	159.225937777181	1983.18137759792	1838.2319046128
N4BP3	1.88292948508161	0.00164205058441816	0.0194611049921178	106.021882028586	58.865346693382	266.611767412337	339.980357556898
NAB2	1.76107962256197	0.000149004432753246	0.00215669250619698	136.60511722914	124.48573317125	450.163714976985	434.473465531165
NAPRT	2.38245398419093	0.000864671245090538	0.0108051575984054	18.3499411203323	22.1951307204555	102.542987466284	109.105444258947
NCALD	3.26205023599036	4.83880132875668e-09	1.2563113845368e-07	14.2721764269251	20.2651193534594	178.424798191333	153.916608865301
NCMAP	2.8481919957982	0.00218011165675935	0.0251568188791904	8.15552938681434	7.72004546798452	65.6275119784215	48.7077876156015
NCS1	1.50527286198503	0.000117602705446314	0.00173775959124931	496.467851422323	471.887779230554	1415.09322703471	1333.61922491517
NDRG1	2.36553065770311	2.09075645577208e-14	8.3913286397385e-13	145.780087789306	132.205778639235	739.334939631904	692.624739893853
NDRG2	1.97082223420285	4.22102388188048e-05	0.00066484367462848	85.6330585615506	79.1304660468413	303.527242900199	341.928669061522
NEB	2.1625765462633	1.74950654135071e-06	3.3444163627759e-05	74.4192056546809	74.305437629351	365.053035379969	301.014127464417
NEDD9	4.31708046914301	9.6432754178578e-49	1.73786949736335e-46	36.6998822406645	45.355267124409	866.488244090096	772.505511583439
NEFH	2.98009040350851	7.40125566209549e-08	1.66117071527032e-06	17.3304999469805	27.9851648214439	203.035115183241	155.864920369925
NEFL	1.94168583479059	7.61605977244378e-05	0.00115605624060332	75.4386468280327	90.7105342488181	329.16298976677	309.781529235225
NEFM	1.57418506747292	4.27293392795961e-05	0.000671899670348618	369.037704753349	362.842136995272	1112.59141400918	1066.70054878167
NELL1	3.26597993090504	2.22944695038883e-06	4.16480628476091e-05	6.11664704011076	17.3701023029652	109.720996588923	117.872846029756
NID2	3.19171319874932	1.06442723964843e-28	8.97536766936577e-27	73.3997644813291	82.9904887808336	702.419464144042	727.694346977086
NIPAL1	3.60147075067782	1.84399348035098e-23	1.19774869808522e-21	33.6415587206092	39.5652330234207	478.875751467544	411.093727475676
NIPAL3	1.70218440019324	5.67740292450024e-05	0.000874786425466584	185.538293550026	198.791170800601	603.97819617641	646.839419535187
NKD1	2.02250353865269	0.000282879688536473	0.00388631871052126	66.2636762678665	52.1103069088955	212.263984055207	267.892831885808
NKX2-8	5.03880116477802	8.65332364872451e-12	2.87640859513298e-10	1.01944117335179	7.72004546798452	133.305883706169	158.787387626861
NKX6-1	3.5256279673131	0.000352203582542515	0.00473953605731809	4.07776469340717	4.82502841749032	46.1443443598276	56.5010336340977
NME9	6.87956995010409	0.000436011302302609	0.00577432259288656	0	0	21.5340273679195	21.4314265508646
NODAL	6.22171374608461	7.14180001234762e-27	5.40249250316765e-25	12.2332940802215	28.9501705049419	1605.82	1479.74258776197
NOG	4.82362684868629	2.04420428726726e-22	1.25255210695156e-20	15.2916176002769	6.75503978448645	281.99321553228	337.057890299962
NOSTRIN	4.56491524344128	8.55365421798638e-05	0.00128774178407064	2.03888234670359	1.93001136699613	46.1443443598276	47.7336318632894
NOX4	1.8689945144628	1.3099870053888e-07	2.84299659186033e-06	280.346322671743	339.682000591319	1262.30417570995	1004.3545806337
NOX5	4.63397108040459	5.770792493208e-05	0.000888431387019677	3.05832352005538	0.965005683498065	46.1443443598276	52.6044106248496
NPFFR2	6.30180780477408	2.00584697773894e-06	3.79336205193387e-05	1.01944117335179	0.965005683498065	91.2632588449924	65.2684354049059
NPL	2.61945071998854	1.22115567270737e-05	0.000207652947046318	22.4277058137394	25.0901477709497	134.331313580831	157.813231874549
NPNT	3.30313165892536	1.51886745685162e-06	2.92660603688119e-05	14.2721764269251	8.68505115148258	133.305883706169	92.5447964696428
NPPA	7.21614791498631	0.000142624013281157	0.00207250166967132	0	0	33.8391858638736	20.4572707985526
NPPB	11.5150926117468	5.87724945115758e-13	2.15210357392786e-11	0	0	636.791952165621	431.550998274229
NPPC	4.14125694552099	5.67946966164332e-06	0.000100578045587984	5.09720586675896	2.89501705049419	56.3986431064559	83.7773946988345
NPTX1	2.75170065885926	0.00114039055622837	0.0139564974730958	12.2332940802215	8.68505115148258	62.551222354433	77.9324601849623
NPY1R	4.60246473906619	1.72248395744741e-14	6.95883518808755e-13	7.13608821346255	8.68505115148258	224.569142551161	160.735699131485
NR2E3	3.37315882734863	8.3632502793661e-08	1.8656949834382e-06	11.2138529068697	14.475085252471	154.839911074088	112.027911515883
NR2F1	5.96893329009756	3.85785897148547e-18	1.92182015213674e-16	4.07776469340717	3.86002273399226	232.772581548464	263.99620887656
NRG2	4.6108454317837	9.63875022141252e-06	0.000165279390457094	1.01944117335179	3.86002273399226	56.3986431064559	64.2942796525939
NRP1	2.77701082979502	1.71178364062571e-19	9.0680135106576e-18	102.963558508531	166.945983245165	962.878652308402	891.352513365507
NRXN3	2.42095824826835	0.00050412914858573	0.00659096871216422	30.5832352005538	15.440090935969	115.874	129.563
NT5E	3.91075387500951	5.99375558143062e-74	2.11879259803572e-71	129.469029015678	123.520727487752	2070.34291694426	1733.99723911541
NTF4	3.76151354703103	0.000366895172006808	0.0049120663159717	2.03888234670359	4.82502841749032	44.0934846105019	49.6819433679135
NTNG1	2.79780758184868	3.29898480600824e-09	8.74297976335588e-08	37.7193234140163	29.9152	233.798011423126	235.745692059511
NUAK2	1.41595687931846	0.00276309536841443	0.0310080702455397	577.003704117115	471.887779230554	1415.09322703471	1382.32701253077
NWD2	8.41191755888982	1.24962377651193e-06	2.43590501164818e-05	0	0	70.7546613517356	53.5785663771616
NXN	1.57439196746404	3.46289137532369e-07	7.17642269010147e-06	834.922320975118	899.385297020196	2548.19323853715	2617.55650646242
NXPH4	5.61678257643988	4.12180325338295e-20	2.26170111652792e-18	3.05832352005538	7.72004546798452	262.510047913686	271.789454895056
OAF	2.16934976111689	4.55608490646311e-11	1.42431892433002e-09	178.402205336564	161.155949144177	698.317744645391	828.032389465225
OLR1	9.96939572705164	1.40649968290616e-09	3.88786122874903e-08	0	0	228.670862049812	137.355961075996
OPCML	3.08231186417077	3.06034970931643e-06	5.6368084525706e-05	12.2332940802215	14.475085252471	106.644706964935	119.82115753438
OTC	9.13452555699772	5.66637461087309e-08	1.2971269999635e-06	0	0	86.1361094716782	118.847001782068
OXCT1	2.44543362701956	0.000454505779693092	0.00599764913303547	17.3304999469805	24.1251420874516	124.077014834203	102.286353992763
P2RX5	2.97832159088945	7.11203663777345e-09	1.81071270741761e-07	23.4471469870912	26.0551534544477	212.263984055207	178.270502673101
P2RY1	2.3421925347999	0.00115012451042586	0.0140662599804711	28.5443528538502	16.4050966194671	122.026155084877	105.208821249699
P3H2	2.33584150444622	5.11388456973397e-08	1.17651346884668e-06	59.127588054404	79.1304660468413	366.078465254632	333.161267290714
PADI2	5.33463652491658	4.39467318233146e-28	3.57446382467331e-26	10.1944117335179	8.68505115148258	360.951315881318	399.403858447932
PADI3	3.11624619117295	1.35786848756333e-24	9.34844140014573e-23	68.3025586145701	78.1654603633432	665.50398865618	605.924877938082
PAK5	3.08462510398611	0.00299274320352808	0.0333409730710625	3.05832352005538	7.72004546798452	49.2206339838161	42.8628531017293
PALMD	6.89424027595455	0.000105299236106339	0.00156729599846698	1.01944117335179	0	62.551222354433	55.5268778817857
PAM	2.20799028330504	2.47765716075023e-25	1.75846694706219e-23	701.375527266033	779.724592266436	3585.92827169594	3259.52514723605
PAPPA	3.66194790828291	6.23787129537532e-06	0.000109937248467487	8.15552938681434	4.82502841749032	97.4158380929694	66.242591157218
PAPSS2	2.25967462908363	0.000700438182191048	0.00886739301999714	21.4082646403876	36.6702159729265	144.58561232746	134.43349381906
PARM1	3.18772370075187	1.3858499948609e-20	7.83836757093326e-19	51.9914998409414	50.1802955418994	476.824891718218	453.956580577406
PATJ	1.4986460295443	0.00025194243027322	0.00348735372988127	412.873675207476	406.267392752685	1170.0154869903	1144.63300896663
PAX3	4.0900801193441	1.13494469531546e-13	4.31936923173680e-12	15.2916176002769	8.68505115148258	172.272218943356	233.797380554887
PAX5	3.52380360476758	7.30745041491631e-39	9.39339535153787e-37	91.7497056016613	66.5853921613665	919.810597572563	897.197447879379
PAX9	5.67046032277561	1.25896743560235e-08	3.10635428204597e-07	1.01944117335179	2.89501705049419	97.4158380929694	104.234665497387
PCDH10	4.42311147380814	2.09916785673037e-11	6.76963220042414e-10	11.2138529068697	2.89501705049419	156.890770823414	142.226739837556
PCDH19	4.65230006114171	8.34665149377443e-57	1.80503703245366e-54	28.5443528538502	47.2852784914052	1009.02299666823	906.939005402499
PCDH7	1.93637	3.56494202681012e-08	8.35851585928872e-07	263.015822724763	217.126278787065	1003.89584729492	832.903168226785
PCDHB7	3.22903369450711	0.000779445296728147	0.00978672366424645	9.17497056016614	2.89501705049419	63.5766522290958	48.7077876156015
PCED1B	1.87443732342063	4.36777644386435e-06	7.83302113084044e-05	141.702323095899	190.106119649119	612.181635173713	605.924877938082
PDCD1	2.04610265171257	6.4104942105026e-05	0.000981163235449283	66.2636762678665	58.865346693382	255.332038791046	261.073741619624
PDE4B	2.41601011772807	2.72450077018053e-11	8.67968338950754e-10	87.6719409082542	86.8505115148258	447.087425352996	484.155408899078
PDE8A	4.07244715315822	1.01898891043273e-37	1.26561176699827e-35	42.8165292807753	37.6352216564245	744.462089005218	607.873189442706
PDGFB	3.90784056758108	2.92094354659552e-26	2.15633671781201e-24	24.466588160443	33.7751989224323	426.57882785974	450.059957568157
PDGFC	2.05963462079095	2.14373022847921e-08	5.17139751442321e-07	132.527352535733	145.715858208208	613.207065048376	547.47553279936
PDGFD	3.10462552414593	5.62193737673405e-07	1.13066140983726e-05	14.2721764269251	18.3351079864632	168.170499444705	113.002067268195
PDGFRA	3.47023400163849	5.42884291738283e-48	9.32644771096553e-46	101.944117335179	125.450738854748	1321.77910844039	1202.10819835304
PDK4	2.74470882544618	4.27862755333196e-05	0.000672219928934599	14.2721764269251	21.2301250369574	137.40760320482	101.312198240451
PDLIM3	5.56922508370942	7.57383949834317e-12	2.54055324194424e-10	8.15552938681434	21.2301250369574	858.284805092793	541.630598285488
PDLIM4	2.24196483875315	1.26669771450891e-07	2.75555472048553e-06	73.3997644813291	81.0604774138374	336.34099888941	394.533079686372
PDLIM5	2.37472073521062	6.98664964763642e-33	7.05651614411278e-31	679.967262625646	726.649279674043	3850.48917935895	3446.56305167996
PDZK1	2.51090652520279	8.84265299918697e-07	1.73845612225727e-05	54.030382187645	34.7402046059303	212.263984055207	292.246725693609
PDZK1IP1	3.81988424826269	0.000977135751659331	0.0121199118670728	16.3110587736287	3.86002273399226	119.975295335552	163.658166388421
PDZRN4	3.92259427218987	0.000581175495402927	0.00751277634071492	9.17497056016614	35.7052102894284	370.180184753284	311.729840739849
PECAM1	6.47540171396377	0.000417387436050222	0.00555196491744826	1.01944117335179	0	53.3223534824674	35.069607083233
PEG3	3.14687426489283	5.71534243735595e-57	1.25070743670806e-54	274.229675631632	238.356403824022	2182.11477328251	2354.53445333817
PGAP6	1.71455209606688	0.000194319623778531	0.00275403494548725	193.693822936841	148.610875258702	543.477833571303	578.648516873345
PGF	2.41071732391874	0.00109437486753255	0.0134291046828994	17.3304999469805	19.3001136699613	99.466697842295	95.4672637265788
PGGHG	1.61325773663509	0.00127883022299997	0.0154552644044612	254.860293337948	190.106119649119	749.589238378533	610.795656699642
PGPEP1	1.86336641145129	6.07579966351007e-06	0.000107183636674321	139.663440749196	148.610875258702	549.63041281928	499.741900936071
PHF19	1.63811534713942	0.00126094547000891	0.0152692355926902	168.207793603046	137.995812740223	456.316294224962	495.845277926823
PHLDA1	1.77752150236922	5.49476555960731e-10	1.58563234720097e-08	625.936880438001	696.734103485603	2408.73	2127.55616304947
PHLDA3	2.14529607346684	7.8950244058387e-19	4.0765825457339e-17	619.82023339789	510.488006570476	2394.37875733772	2602.94417017774
PHLDB2	3.13595437253752	2.54695064916928e-46	4.2178420570297e-44	189.616058243433	239.32140950752	1995.48653609388	1779.78255947408
PI15	4.77287193460394	1.82108588561695e-06	3.46534169248559e-05	5.09720586675896	18.3351079864632	373.256474377272	269.841143390432
PIEZO1	2.01822770330971	3.80247865220096e-15	1.63693589191471e-13	843.077850361933	657.168870462182	2982.97550539419	3090.99620208607
PIEZO2	2.44556493206772	2.81639310155926e-08	6.68012103133707e-07	56.0692645343486	52.1103069088955	306.603532524188	282.505168170488
PIRT	4.05269761778901	1.51783263260799e-14	6.20017765613337e-13	8.15552938681434	17.3701023029652	210.213124305881	216.26257701327
PITX2	1.70192057827107	5.62279616342582e-06	9.96704330531276e-05	294.618499098668	366.702159729265	1031.58245391081	1121.25327091115
PIWIL1	6.78245441448263	0.000634867862900741	0.00810989649467784	0	0	24.610316991908	15.5864920369925
PKIB	5.11879747652521	1.0664993317539e-07	2.34222111305856e-06	11.2138529068697	38.6002273399226	940.31919506582	793.936938134304
PLA2G12B	4.69477716857625	3.69640634740143e-05	0.000586258338895022	2.03888234670359	1.93001136699613	47.1697742344904	55.5268778817857
PLA2G4A	2.70360364304835	3.75706681314928e-06	6.79079667249852e-05	21.4082646403876	25.0901477709497	163.043350071391	140.278428332932
PLA2R1	6.27311108917182	8.29735793289863e-12	2.76934752890782e-10	20.3888234670359	5.79003410098839	1127.97286212912	889.404201860882
PLAAT3	1.59134681215124	0.0038991166535136	0.0422105785187791	177.382764163212	131.240772955737	457.341724099625	471.491384119022
PLAGL1	2.38225194175533	1.49630799111833e-07	3.23209559256606e-06	51.9914998409414	59.8304	313.781541646828	269.841143390432
PLAT	1.69738158165729	7.1342534084612e-09	1.8130204659403e-07	927.691467750131	796.129688885903	2909.14455441846	2679.90247461039
PLAU	2.32871596152348	0.000690278419311866	0.00875082614054532	22.4277058137394	24.1251420874516	121.000725210215	113.002067268195
PLAUR	8.75833412805669	1.08170223992939e-07	2.37277453154917e-06	1.01944117335179	0	234.823441297789	194.831150462406
PLCE1	2.61367129432198	1.46437134087598e-10	4.38405113810787e-09	54.030382187645	56.9353353263858	361.976745755981	317.574775253721
PLCL1	4.02840094643999	7.17087004583366e-08	1.61142950100873e-06	4.07776469340717	8.68505115148258	124.077014834203	85.7257062034586
PLD3	1.51515187521132	5.48174150336028e-06	9.74520041728904e-05	924.633144230076	894.560268602706	2492.82002530535	2706.20467992282
PLEKHB1	1.91736963462889	1.41720873464191e-05	0.000238563470331388	120.294058455512	101.325596767297	421.451678486425	414.990350484924
PLG	10.1312661594906	6.59832595103771e-10	1.88339173341576e-08	0	0	152.789051324762	256.202962858064
PLK2	3.15072064745622	1.27679906972545e-44	2.05878249997309e-42	162.091146562935	155.365915043188	1346.3894254323	1471.94934174348
PLOD2	3.73603192830147	4.39442800435949e-29	3.75713374772727e-27	473.020704435232	669.713944347657	7654.83401435807	7576.00928573065
PLP2	1.64999323892441	2.1582650841974e-05	0.000354225256943898	271.171352111577	307.836813035883	899.302000079307	918.628874430243
PLPP3	2.34136981556923	3.89158884282833e-15	1.67138285301099e-13	173.304999469805	205.546210585088	876.742542836724	1044.2949664785
PLVAP	2.86294086257655	3.11029611440132e-36	3.61857361866615e-34	291.560175578613	397.582341601203	2346.18355322857	2672.1092285919
PLXNA2	1.61239801868619	5.99017499333126e-08	1.36614636138232e-06	950.119173563871	980.445774434034	3105.00166047907	2798.74947639246
PMEPA1	2.0391904082445	1.28199021339569e-14	5.29562788823361e-13	490.351204382212	478.64281901504	2175.96219403454	1807.05892053881
PNOC	5.3551414927686	2.95051063470786e-10	8.66394352830668e-09	1.01944117335179	4.82502841749032	123.05158495954	119.82115753438
POSTN	5.79813317866591	1.39322170388478e-27	1.10388798969008e-25	6.11664704011076	7.72004546798452	401.968510867831	370.179185878571
POU2F3	2.93107765284454	6.55962511770375e-05	0.00100148695110989	13.2527352535733	10.6150625184787	88.1869692210038	93.5189522219548
POU3F3	5.20086672168671	1.79207359729695e-09	4.88752179013538e-08	2.03888234670359	3.86002273399226	102.542987466284	115.924534525131
PPARA	2.37392516686831	2.44687492250172e-05	0.000399808487337125	28.5443528538502	44.390261440911	197.907965809927	181.192969930037
PPARGC1A	4.05166495819715	5.07002529443678e-07	1.0286667214386e-05	8.15552938681434	2.89501705049419	107.670136839598	74.0358371757142
PPFIA4	3.42906761637233	1.99540028693984e-17	9.6019497577299e-16	31.6026763739056	29.9152	350.69701713469	311.729840739849
PPFIBP2	2.01129361494053	0.000889070039994485	0.0110949663782611	44.8554116274789	87.8155171983239	305.578102649525	230.874913297951
PPM1H	2.18933875122423	3.08581775025084e-06	5.67802821672783e-05	63.2053527478112	60.7953580603781	280.967785657617	284.453479675112
PPP1R13L	2.76340979157488	1.45993146231768e-28	1.21983909728744e-26	259.957499204707	207.476221952084	1432.52553490398	1737.89386212466
PPP2R5B	1.87346886123581	0.00064878527131285	0.00825898258813907	80.5358526947916	64.6553807943703	262.510047913686	268.86698763812
PRDM1	4.4432838883803	5.01251381796176e-13	1.8464935671698e-11	46.8942939741825	94.5705569828103	1456.11042202123	1624.89179485646
PRICKLE2	1.97875458297261	2.48246751073099e-07	5.21516774654367e-06	145.780087789306	140.890829790717	602.952766301747	527.018262000808
PRKCB	2.63895193801287	9.40732277360874e-16	4.23836782412931e-14	108.06076437529	82.0254830973355	593.723897429782	588.390074396465
PRKG1	2.11180244651945	5.00528941964503e-05	0.000777744971360227	55.0498233609968	58.865346693382	268.662627161663	224.055823031767
PRM2	5.12342536948832	0.00069959103597595	0.00886277217319774	0	1.93001136699613	31.7883261145479	37.0179185878571
PROB1	2.14040440196042	0.000787862286002299	0.00988565497699266	29.563794027202	40.5302387069187	151.764	157.813231874549
PROCR	4.10665134699554	0.000506782725403372	0.00661625004145226	0	4.82502841749032	37.9409053625249	46.7594761109774
PROKR1	2.99971900914404	5.34100966115972e-16	2.43015939582767e-14	50.9720586675896	51.1453012253974	375.307334126598	441.292555797349
PROS1	3.98145963706767	9.02473514588022e-86	4.60813004032139e-83	128.449587842326	165.015971878169	2445.65025107086	2197.69537721594
PROSER2	2.16038877707916	0.000134071239693711	0.00195906003819539	48.9331763208861	39.5652330234207	185.602807313973	209.443486747086
PRR15	5.15559897492113	5.8587644771549e-08	1.33950010720226e-06	2.03888234670359	2.89501705049419	82.0343899730268	94.4931079742668
PRRG1	1.63296274691231	0.000134298949825605	0.00196082867013048	226.315940484098	277.921636847443	770.097835871789	794.911093886616
PRRX1	6.16191814314654	0.000182258256584093	0.00259710951358821	0	4.82502841749032	198.93339568459	150.019985856052
PRRX2	2.51486443975299	1.38282873873202e-06	2.68701457456363e-05	34.660999893961	36.6702159729265	185.602807313973	222.107511527143
PRSS23	4.86539023371675	1.91700069225794e-33	1.97968015309468e-31	15.2916176002769	17.3701023029652	436.833126606368	516.302548725375
PRSS35	6.26493005838452	5.81901311754241e-33	5.9096739848986e-31	13.2527352535733	29.9152	1675.55241519907	1658.01309043507
PRSS8	2.4157706861056	1.0500607926609e-08	2.62258389819194e-07	105.002440855235	70.4454148953587	388.637922497215	545.527221294736
PRTG	2.88668137679472	3.70473871182903e-81	1.54773879547366e-78	1311.00134893041	1449.43853661409	10090.2299666823	10328.9734417644
PSTPIP2	4.2166467629795	0.00349419130563675	0.0381868160405557	1.01944117335179	1.93001136699613	32.8137559892107	22.4055823031767
PTGR3	1.96087326632636	0.0019333205277343	0.0225353823340596	64.2247939211629	38.6002273399226	191.75538656195	207.495175242462
PTH2R	5.64211971938063	6.00902325038705e-05	0.000924333601578366	1.01944117335179	0.965005683498065	52.2969236078046	46.7594761109774
PTPN3	2.08536655455037	3.40557018391067e-05	0.000544618539322694	60.1470292277558	70.4454148953587	303.527242900199	251.332184096503
PTPN7	6.88951108251706	3.86904426538187e-42	5.78217655985769e-40	5.09720586675896	7.72004546798452	739.334939631904	788.092003620431
PTPRE	2.81452486197293	3.06602462088545e-08	7.23487350206884e-07	33.6415587206092	25.0901477709497	221.492852927172	190.934527453158
PTPRJ	1.50970554615499	0.000305239792954076	0.00417479008488231	391.465410567088	446.797631459604	1237.69385871804	1150.47794348051
PTPRM	2.99897	1.32647193300158e-34	1.47777012560213e-32	132.527352535733	138.960818423721	1104.38797501187	1066.70054878167
PTPRN	3.57130804083076	3.22853711417284e-34	3.53255769242411e-32	68.3025586145701	64.6553807943703	879.818832460713	700.417985912349
PTPRT	3.37528705396412	3.52638818905162e-08	8.27868042032527e-07	14.2721764269251	11.5800682019768	134.331313580831	133.459338066748
PURA	1.79321188065907	0.00279482283929322	0.0313449868406882	71.3608821346255	74.305437629351	284.044075281605	221.133355774831
PXDC1	2.67302815294681	4.22444463043229e-05	0.00066484367462848	182.479970029971	100.360591083799	905.454579327284	897.197447879379
QPCT	4.35091058396607	9.50578266957004e-08	2.10778404139972e-06	5.09720586675896	3.86002273399226	100.492127716958	81.8290831942104
QSOX1	3.54196965338586	7.65978816290737e-85	3.70532173712008e-82	215.102087577228	230.636358356037	2586.13414389967	2607.8149489393
R3HDML	4.64365997607199	6.68723384702597e-97	3.84139789300098e-94	63.2053527478112	82.0254830973355	1771.94282341738	1866.48242142985
RAB20	4.4611112416163	6.64615743350464e-10	1.89410334794856e-08	7.13608821346255	3.86002273399226	117.924435586226	122.743624791316
RAB25	3.35767373161752	0.000689798379709939	0.00875077558028164	6.11664704011076	4.82502841749032	34.8646157385364	76.9583044326503
RAB27B	1.45152073778751	0.00289797301273626	0.0323439829508913	347.629440112961	322.311898288354	968.005801681717	864.07615230077
RAB31	2.19441946982809	1.37521572534358e-09	3.80711076254002e-08	128.449587842326	129.310761588741	652.173400285563	527.99241775312
RAB7B	3.93253672616358	0.00378300692015309	0.0410503147616612	4.07776469340717	0	33.8391858638736	27.2763610647368
RAC2	5.70579294041601	4.47794157506037e-05	0.000701137325662349	2.03888234670359	0	50.2460638584789	53.5785663771616
RAD54B	1.57023148070276	0.000596581626673965	0.00768490782166842	232.432587524209	278.886642530941	731.131500634602	788.092003620431
RALB	1.91641579952775	2.4529255318945e-09	6.61138960810626e-08	250.782528644541	236.426392457026	924.937746945878	913.758095668683
RAP1GAP2	3.37662872351663	2.30217589363233e-36	2.69545205584391e-34	80.5358526947916	86.8505115148258	826.496478978245	912.783939916371
RAPGEF5	3.1764566513271	3.13792244543687e-21	1.83698377044651e-19	48.9331763208861	61.7603637438761	508.613217832766	493.896966422199
RARRES2	2.65856309424236	1.46754867523683e-12	5.1977802983051e-11	64.2247939211629	62.7253694273742	381.459913374575	419.861129246484
RASSF6	6.88257432145651	0.000435365889328083	0.00577409507765427	0	0	23.5848871172452	19.4831150462406
RASSF9	2.0676346010048	0.000446291999444711	0.00589772791789552	45.8748528008307	45.355267124409	208.162264556556	174.373879663853
RBMS2	3.50740305499833	4.19617069420801e-72	1.37739303037378e-69	188.596617070082	193.966142383111	2279.53061137548	2072.02928516769
RBMS3	2.71579382751882	2.72858270553117e-09	7.31148794359679e-08	35.6804410673127	46.3202728079071	294.298374028234	245.487249582631
RCAN3	1.81327535928644	0.00126037024102346	0.0152692355926902	70.3414409612737	79.1304660468413	264.560907663012	261.073741619624
RCSD1	1.6052806234832	0.00171739979473198	0.0202366942479252	151.896734829417	148.610875258702	457.341724099625	456.879047834342
RDX	1.72328941432306	2.63131464427328e-08	6.27351826083417e-07	950.119173563871	1222.66220099205	3773.58193875923	3403.70019857823
REEP5	3.35403346491701	1.04680430918742e-23	6.92171108326733e-22	42.8165292807753	63.6903751108723	570.139010312536	522.147483239248
RELB	2.0834669484051	4.58226013524561e-05	0.000715642360289591	67.2831174412183	55.9703296428878	245.077740044418	276.660233656616
RET	4.02062708750321	2.19521556860002e-53	4.386136150218e-51	55.0498233609968	75.2704433128491	1109.51512438519	1011.17367089989
REV3L	1.53466953406464	0.000172204244914655	0.00246339177433556	510.740027849248	444.867620092608	1488.92417801044	1279.06650278569
RFLNA	2.39411475648576	7.92994015136659e-06	0.000137646987594354	42.8165292807753	33.7751989224323	186.628237188636	215.288421260958
RGCC	2.92448141687729	0.000111356599825629	0.00165077178870542	12.2332940802215	10.6150625184787	96.3904082183065	76.9583044326503
RGS16	3.45036675594222	7.94806609901145e-14	3.07581791646376e-12	25.4860293337948	23.1601364039536	305.578102649525	226.004134536391
RGS20	4.17461497408723	0.00392755691658068	0.0424684419062271	2.03888234670359	0.965005683498065	24.610316991908	29.2246725693609
RGS5	7.10565524074419	4.21698221035347e-12	1.44082838272709e-10	0	2.89501705049419	214.314843804533	194.831150462406
RGS8	3.46733023632861	4.00295732177648e-05	0.000633238911264159	5.09720586675896	7.72004546798452	79.9835302237012	62.3459681479699
RHOB	2.77619041101283	6.92983127394231e-45	1.13735855783578e-42	313.987881392352	326.171921022346	2212.8776695224	2173.34148340814
RHOJ	3.11405386895494	6.25099484144956e-07	1.24491643743798e-05	12.2332940802215	18.3351079864632	148.687331826111	116.898690277443
RIN2	1.4792176690027	0.00352775387633491	0.0384849684004678	236.510352217616	267.306574328964	713.699192765333	691.650584141541
RIPOR2	1.88604659507987	1.80517601158341e-05	0.000299753798057148	136.60511722914	120.625710437258	520.91837632872	429.602686769605
RNASEL	4.81404165832896	6.64801597654042e-30	5.961162423452e-28	11.2138529068697	18.3351079864632	399.917651118506	435.447621283477
RNF128	3.66772033490258	4.94066677630859e-27	3.81593851605481e-25	50.9720586675896	35.7052102894284	601.927336427084	496.819433679135
RNF180	2.16999844504516	0.00288711876753354	0.0322620165257152	35.6804410673127	19.3001136699613	118.949865460889	127.614403552876
RNF217	1.80250800027983	2.38701766061869e-07	5.04286041580344e-06	263.015822724763	264.41155727847	973.132951055031	866.998619557706
ROBO4	4.16348114511859	1.99747529088198e-25	1.42316243399196e-23	21.4082646403876	21.2301250369574	396.841361494517	367.256718621635
RTKN	1.99075651032461	0.000305784341537566	0.00417912845066434	71.3608821346255	53.0753125923936	229.696291924475	263.99620887656
RTL5	1.58108149477537	1.49758278468606e-06	2.88903961344415e-05	837.980644495174	743.05437629351	2263.12373338088	2465.58820910175
RUNX1	7.59751407939877	2.82115141583056e-18	1.42077822810404e-16	3.05832352005538	0.965005683498065	433.756836982379	335.109578795338
RUNX1T1	5.04392001681682	1.96837575739503e-09	5.32881931847355e-08	4.07776469340717	2.89501705049419	144.58561232746	84.7515504511465
RUNX2	3.51219967166144	9.83281035630491e-05	0.00146721959936088	4.07776469340717	6.75503978448645	67.6783717277471	56.5010336340977
RXFP4	3.23224779569591	0.000239232732199128	0.00332897508197151	11.2138529068697	3.86002273399226	86.1361094716782	54.5527221294736
S100A10	3.41385542735777	1.88545970427315e-61	4.50110653038298e-59	160.052264216231	194.931148066609	1917.5538656195	1870.3790444391
S100A11	2.28142804101093	9.19549296873524e-31	8.58028181478636e-29	763.561438840493	798.06	3969.43904481984	3623.85939860075
S100A14	4.3719007331656	3.35074900906089e-10	9.76124695476343e-09	5.09720586675896	8.68505115148258	100.492127716958	186.063748691598
S100A16	1.48876163991682	0.00299558642658502	0.033352434702293	307.871234352241	307.836813035883	765.996116373138	961.491727531973
S100A2	2.76819532792691	7.30667769014026e-10	2.06951231587301e-08	40.7776469340717	35.7052102894284	260.45918816436	260.099585867312
S1PR3	4.20343487546521	7.74432996440834e-34	8.27652752359036e-32	33.6415587206092	35.7052102894284	751.640098127858	527.018262000808
SAMD11	3.96903507769972	1.09144019310711e-68	3.23594413382176e-66	84.6136173881988	107.115630868285	1450.98327264791	1556.70089219462
SARDH	4.63888638536695	0.000464394887736397	0.00612374951676503	1.01944117335179	1.93001136699613	37.9409053625249	36.0437628355451
SAT1	2.08565476221778	2.9548684538197e-08	6.99052663038786e-07	115.196852588753	137.995812740223	551.681272568605	524.095794743872
SATB2	3.36244366648857	3.11254504342748e-07	6.47959263740475e-06	9.17497056016614	13.5100795689729	123.05158495954	111.053755763571
SAXO3	3.04915905101292	0.00260883393233391	0.0294929799164587	3.05832352005538	8.68505115148258	49.2206339838161	48.7077876156015
SCAMP1	3.08802399017997	3.1050883319914e-11	9.87504043575534e-10	26.5054705071466	30.8801818719381	265.586337537674	223.081667279455
SCARA3	1.98367469746425	2.60578528081967e-08	6.22072013402951e-07	197.771587630248	182.386074181134	823.420189354257	679.960715113796
SCARF2	3.04799838156205	1.08406330282604e-21	6.49096144382678e-20	98.8857938151239	63.6903751108723	696.266884896065	644.891108030563
SCEL	4.05740534390453	0.000124071737453979	0.00182893879541223	2.03888234670359	3.86002273399226	47.1697742344904	51.6302548725375
SCG2	6.74360069817952	0.000705258932405588	0.00891614146869293	0	0	22.5594572425824	16.5606477893045
SCGN	5.77771635472101	3.59655788820667e-05	0.000571902483572795	0	1.93001136699613	44.0934846105019	64.2942796525939
SCML4	5.58654337120699	9.4993497731789e-05	0.00142428260628527	1.01944117335179	0.965005683498065	33.8391858638736	61.3718123956578
SCN1B	2.01906445390327	0.000614928004348101	0.00788807158124689	60.1470292277558	42.4602500739148	195.857106060602	219.185044270207
SCN7A	5.04967183440929	5.53536087948575e-06	9.82152545238484e-05	2.03888234670359	11.5800682019768	231.747151673801	222.107511527143
SCTR	2.91542124842905	0.00394913790911717	0.0426447253168333	4.07776469340717	8.68505115148258	46.1443443598276	50.6560991202255
SDR16C5	4.2833506250486	2.39771112131355e-14	9.5814621373882e-13	5.09720586675896	15.440090935969	206.11140480723	197.753617719342
SEC24D	1.9447807459225	1.04425142765345e-10	3.16234427399104e-09	301.754587312131	275.991625480447	1140.27802062507	1083.26119657098
SEL1L3	3.95480278211476	1.70107428167979e-14	6.88747741097753e-13	10.1944117335179	17.3701023029652	212.263984055207	217.236732765582
SEMA3C	4.74587709814736	4.53129340364123e-17	2.14675864293127e-15	22.4277058137394	42.4602500739148	984.412679676322	760.815642555695
SEMA3D	3.20728600376444	2.26753099768919e-05	0.00037182653701626	6.11664704011076	13.5100795689729	102.542987466284	79.8807716895864
SEMA3E	1.57594464983035	0.00014852061904125	0.00215138378188831	286.462969711854	284.676676631929	855.208515468805	847.515504511465
SEMA3G	3.57239076099441	5.15307810476433e-49	9.37860215067107e-47	131.507911362381	92.6405456158142	1282.81277320321	1377.45623376921
SEMA4G	2.02480656849991	4.47841117081039e-07	9.12662462769807e-06	147.81897013601	110.010647918779	516.816656830069	530.914885010056
SEPTIN5	3.46216742270516	1.26224036944145e-33	1.3258572840613e-31	93.7885879483649	60.7953580603781	873.666253212736	825.109922208289
SERINC5	2.12976781229656	2.20235001439001e-08	5.29890025713575e-07	116.216293762104	126.415744538246	580.393309059165	482.207097394454
SERPINA5	6.0732687998062	6.5436245181637e-06	0.000114885296936853	2.03888234670359	0	66.6529418530843	67.2167
SERPINB1	3.58516709708245	5.1103461316257e-40	7.01032705907041e-38	68.3025586145701	72.3754262623549	814.191320482291	874.791865576202
SERPINB5	3.67883161826763	0.001795916176509	0.0210807989505673	5.09720586675896	0.965005683498065	32.8137559892107	43.8370088540413
SERPINC1	2.92419225301134	0.00117098245088817	0.014292828294971	9.17497056016614	6.75503978448645	54.3477833571303	66.242591157218
SERPINE1	2.40887836175155	1.07885129089861e-13	4.11440755794571e-12	156.993940696176	186.246096915127	1052.09105140407	772.505511583439
SERPINF1	3.00227564978544	9.3661756382343e-09	2.3520360735249e-07	21.4082646403876	26.0551534544477	172.272218943356	208.469330994774
SERPINF2	7.19889304756575	5.54472729384725e-119	5.09615885577501e-116	13.2527352535733	23.1601364039536	2523.58292154524	2861.09544454043
SERPINI1	3.81858834629413	3.34843290010213e-41	4.80866356013104e-39	59.127588054404	88.780522881822	1178.2189259876	914.732251420995
SERTAD4	1.61628945731216	0.00401813288422175	0.0432696653062474	113.157970242049	124.48573317125	353.773306758678	375.049964640131
SETD7	2.07662382901517	8.91622242888591e-07	1.75104701589509e-05	102.963558508531	89.7455	428.629687609065	383.817366410939
SFN	3.11791449793301	5.11552819596269e-15	2.17167758194425e-13	40.7776469340717	37.6352216564245	315.832401396153	364.334251364699
SFRP4	4.85895374070466	0.00193708652930678	0.0225506805457361	2.03888234670359	0	26.6611767412337	31.1729840739849
SFRP5	3.16385101235564	9.7910313130812e-09	2.45537159068293e-07	31.6026763739056	14.475085252471	167.145069570042	243.538938078007
SGCE	1.7206856185118	0.000549715062505927	0.00714124542684378	120.294058455512	155.365915043188	484.002900840858	425.706063760357
SGIP1	4.47905557403382	1.39610562540701e-10	4.19333555657381e-09	3.05832352005538	8.68505115148258	126.127874583529	138.330116828308
SH2D1B	7.98939	6.92216856860609e-06	0.000121184097741064	0	0	42.0426248611763	50.6560991202255
SH2D3C	2.71520605769602	1.31049742446483e-05	0.000221615121035073	24.466588160443	16.4050966194671	131.255023956843	136.381805323684
SH2D4B	4.68725164077286	0.00352122177646637	0.038436519415086	1.01944117335179	0.965005683498065	28.7120364905594	22.4055823031767
SH3GL2	2.01346482950778	0.00381647812323304	0.0413646821115977	41.7970881074235	28.9501705049419	149.712761700774	135.407649571372
SH3RF2	2.06074771298193	0.000469831412847285	0.00618656234309369	42.8165292807753	48.2502841749032	202.009685308579	178.270502673101
SH3TC1	2.86954845907017	6.98195588370356e-14	2.71336814068158e-12	62.1859115744594	44.390261440911	384.536202998563	392.584768181748
SHC3	1.76744698349981	0.000206685968158882	0.00290688712065537	156.993940696176	127.380750221745	531.172675075349	436.421777035789
SHISA3	5.40952851347606	0.000195651428408949	0.00277077392682072	0	1.93001136699613	43.0680547358391	40.9145415971052
SHISAL1	5.27720041451167	6.04230213936502e-05	0.000927899732045178	4.07776469340717	25.0901477709497	521.943806203383	611.769812451954
SHKBP1	4.26024912981757	4.11775111133474e-38	5.14914972303097e-36	34.660999893961	27.9851648214439	600.901906552422	597.157476167274
SHOX2	6.25211963564204	0.00340832618543101	0.0374488057026855	0	0	10.2542987466284	17.5348035416165
SIPA1L2	2.0621931250514	4.81554350365761e-11	1.50124010757439e-09	197.771587630248	199.756176484099	844.954216722176	815.368364685168
SIX6	4.09811963436863	2.59442108983041e-20	1.43646531545972e-18	12.2332940802215	24.1251420874516	313.781541646828	312.703996492161
SKAP1	7.08676	1.53486287054113e-08	3.74685913496507e-07	1.01944117335179	0.965005683498065	130.22959408218	139.30427258062
SKAP2	2.37811481260099	1.88620982377505e-06	3.58185010130507e-05	53.0109410142932	40.5302387069187	263.535477788349	222.107511527143
SLC10A4	6.95988556427432	1.79187644834339e-07	3.83449043928384e-06	10.1944117335179	67.5503978448645	4661.60421021725	5024.69537042545
SLC13A4	6.00658349002098	1.44646875016944e-28	1.21410906692304e-26	145.780087789306	285.641682315427	14022.7535360143	13725.8545500765
SLC13A5	4.50430703500994	4.97667563178555e-13	1.83697292095345e-11	11.2138529068697	3.86002273399226	168.170499444705	170.477256654605
SLC16A5	3.88360282592507	1.09395256513899e-15	4.89270950179681e-14	15.2916176002769	17.3701023029652	220.46742305251	262.047897371936
SLC16A7	5.11359296183295	0.000806362400815931	0.0100971073922333	0	1.93001136699613	43.0680547358391	25.3280495601128
SLC1A3	3.55951258545621	3.40108545120595e-05	0.000544588438711391	6.11664704011076	5.79003410098839	57.4240729811188	82.8032389465225
SLC22A23	1.68432431670211	1.74242719159677e-05	0.00028985788810798	264.035263898114	235.461386773528	801.886161986337	802.704339905112
SLC22A5	3.1708208017106	6.93540675010376e-10	1.97347750588866e-08	26.5054705071466	17.3701023029652	200.984255433916	192.882838957782
SLC26A1	3.23891769120834	4.83574481089945e-06	8.62179060271131e-05	7.13608821346255	14.475085252471	109.720996588923	95.4672637265788
SLC26A5	6.48806985108008	1.28116580469723e-35	1.45372776678669e-33	4.07776469340717	8.68505115148258	598.851046803096	557.217090322481
SLC2A10	2.4951236092827	2.96854135325842e-12	1.02186754973027e-10	92.7691467750131	79.1304660468413	507.587787958103	460.77567084359
SLC2A5	1.7169873136475	1.08958128957125e-08	2.70877322418138e-07	573.945380597059	523.998086139449	1753.48508567345	1854.7925524021
SLC30A1	1.58943709206758	3.33822640151459e-05	0.000535923822817827	595.353645237447	757.529461545981	2195.44536165313	1878.17229045759
SLC30A3	5.51164570441866	2.31283921025776e-06	4.31620409776225e-05	2.03888234670359	0.965005683498065	67.6783717277471	68.190902661842
SLC30A4	3.10897583962468	1.3197736342566e-16	6.12628256184463e-15	61.1664704011076	41.4952443904168	490.155480088835	393.55892393406
SLC38A3	2.9745033508151	1.19954822075132e-11	3.93751703461619e-10	30.5832352005538	44.390261440911	324.035840393456	266.918676133496
SLC39A4	2.74869936681816	5.11193502612671e-06	9.0965720861821e-05	17.3304999469805	27.0201591379458	132.280453831506	166.580633645357
SLC39A5	1.99396917719592	0.000227406348636817	0.00318126598222372	72.3803233079773	58.865346693382	231.747151673801	290.298414188985
SLC39A8	4.52279477383575	3.22091084760401e-100	2.04161321381575e-97	78.496970348088	102.290602450795	1987.28309709657	2177.23810641739
SLC40A1	4.40361483607575	3.28146531401871e-39	4.33956082030878e-37	31.6026763739056	25.0901477709497	603.97819617641	593.260853158026
SLC41A2	2.79408004773267	1.84967216078347e-05	0.000306312375311007	15.2916176002769	19.3001136699613	132.280453831506	108.131288506635
SLC44A4	2.68910248876508	8.01284056708924e-39	1.02286135627941e-36	434.281939847864	522.068074772453	2892.73767642386	3278.03410652998
SLC4A1	4.64400171388238	0.000505142786217081	0.0065995271472938	3.05832352005538	0	34.8646157385364	39.9403858447932
SLC4A2	1.97144455595883	2.10381185414488e-15	9.22965859257546e-14	568.848	530.753125923936	2239.53884626363	2072.02928516769
SLC5A9	7.06147570338484	0.000241913060700334	0.00336118358412211	0	0	19.4831676185939	29.2246725693609
SLC6A12	3.61557768573657	0.000182867071730629	0.00260376646983146	6.11664704011076	2.89501705049419	51.2714937331418	58.4493451387217
SLC6A19	7.63919057485522	2.56595901453856e-62	6.28899448069971e-60	4.07776469340717	10.6150625184787	1378.17775154685	1583.97725325936
SLC7A7	3.00205571892048	2.49045192870459e-27	1.95638834843794e-25	117.235734935456	106.150625184787	811.115030858303	977.078219568965
SLC7A8	1.68309804778425	1.33857865737329e-12	4.7593332456162e-11	4112.42569330113	4342.52557574129	12897.8569635091	14252.8728120773
SLC9A3	3.99607967517705	6.24327379206342e-09	1.60508893490503e-07	13.2527352535733	2.89501705049419	124.077014834203	130.536870809812
SLC9A9	3.09580062002871	2.94075567561166e-05	0.000476692864454088	9.17497056016614	11.5800682019768	87.161539346341	90.5964849650187
SLCO2A1	5.19092654786366	1.37853060674636e-61	3.33423021226467e-59	20.3888234670359	30.8801818719381	909.556298825935	971.233285055093
SLIT1	2.62829338978202	1.79644927057859e-16	8.29706796275772e-15	90.7302644283096	116.765687703266	618.33421442169	666.322534581428
SMAD3	3.65100579198253	8.8652032571095e-74	3.07472011834315e-71	146.799528962658	158.260932093683	1968.82535935264	1865.50826567754
SMAD6	3.76757801876286	1.65146542878915e-43	2.57264724677985e-41	83.594176214847	56.9353353263858	913.658018324586	994.613023110582
SMAD7	1.67720572225802	3.65169136701932e-06	6.62639592384494e-05	318.065646085759	323.276903971852	1068.49792939867	982.923154082837
SMAD9	2.07720544647579	0.000288466046434033	0.00395715139220179	44.8554116274789	49.2152898584013	187.653667063299	209.443486747086
SMARCD3	2.58677227613956	1.3584217402162e-12	4.82056147271315e-11	73.3997644813291	69.4804092118607	424.527968110414	433.499309778853
SMIM13	1.48469813514232	0.00229176088287395	0.0262965970967472	327.240616645926	298.186756200902	946.471774313797	803.678495657424
SMPD1	1.71247600976894	4.79513530320022e-05	0.000746352050325372	196.752146456896	189.141113965621	666.529418530843	598.131631919586
SNAI2	4.27263675228361	0.000557125128820638	0.00723239697597526	2.03888234670359	11.5800682019768	150.738191575437	113.976223020507
SNCAIP	2.89991276355747	0.000263266693461942	0.00362228170600105	14.2721764269251	8.68505115148258	105.619277090272	65.2684354049059
SNPH	4.05083112149298	5.5290353338933e-09	1.42946170896803e-07	11.2138529068697	3.86002273399226	140.483892828808	107.157132754323
SNTG1	5.08680551136566	0.000820383029751524	0.01025869445775	0	1.93001136699613	36.9154754878621	30.1988283216729
SNX10	3.28834206423891	2.73201103387456e-08	6.4883497189512e-07	12.2332940802215	17.3701023029652	151.764	138.330116828308
SORBS2	2.86808532144722	3.60858506761939e-18	1.8074389840049e-16	66.2636762678665	79.1304660468413	546.554123195291	516.302548725375
SORBS3	1.8243765552957	0.000213115754771238	0.00298817223814256	99.9052349884757	97.4655740333045	338.391858638736	360.437628355451
SORT1	1.47520869312737	0.000204855332172676	0.00288998520030555	925.652585403428	990.095831269014	2939.90745065835	2387.65574891678
SOWAHB	2.75792762959321	4.30839417669126e-10	1.24916248826402e-08	38.7387645873681	57.9003410098839	279.942355782954	375.049964640131
SOX17	7.26851635852015	8.88501885919574e-72	2.8653406433287e-69	7.13608821346255	13.5100795689729	1403.81349841342	1803.16229752957
SOX4	1.80321438342187	4.89684038427633e-12	1.65771123285023e-10	745.211497720161	814.464796872367	2829.16102419476	2615.6081949578
SOX5	2.02389922684543	6.82009478465301e-06	0.000119510945978543	85.6330585615506	105.185619501289	421.451678486425	355.566849593891
SOX6	4.03154836923315	4.37937404150416e-07	8.95066710497874e-06	6.11664704011076	4.82502841749032	104.593847215609	74.0358371757142
SPACA6	2.89913575574289	4.2418092255483e-06	7.63691843134465e-05	19.3693822936841	14.475085252471	129.204164207517	122.743624791316
SPARC	1.33480622324534	0.00012046077368306	0.00177713478478491	9148.46508965899	8755.49656637794	22688.6614067899	22471.8248943339
SPARCL1	4.24489	1.49612419449438e-12	5.28879902753764e-11	10.1944117335179	8.68505115148258	216.365703553858	141.252584085244
SPHK1	2.67289176398499	4.18852764166488e-06	7.5483838342239e-05	17.3304999469805	39.5652330234207	179.450228065996	185.089592939286
SPINT1	3.03623465418384	7.30193529630865e-22	4.4007926103851e-20	80.5358526947916	96.5005683498065	622.435933920341	830.954856722161
SPON1	3.40977808241846	1.63698218857444e-28	1.36158400861427e-26	59.127588054404	58.865346693382	584.495028557816	669.245001838364
SPON2	4.48635702957186	2.4709250745748e-15	1.07123926228382e-13	11.2138529068697	6.75503978448645	200.984255433916	199.701929223966
SPSB1	2.23407214350414	1.78935741498149e-11	5.80105255770543e-10	137.624558402492	153.435903676192	734.20779025859	636.123706259755
SPTSSB	6.27927448817173	3.51778662458131e-11	1.11106449713151e-09	3.05832352005538	0.965005683498065	126.127874583529	182.167125682349
SQOR	3.41769965725309	1.03247718245113e-08	2.58217626773016e-07	11.2138529068697	15.440090935969	139.458462954146	146.123362846804
SRPX2	6.83035532776521	0.000129262617493385	0.00189633314825491	1.01944117335179	0	57.4240729811188	55.5268778817857
SSBP4	1.44648986037982	0.00462710950503767	0.0491116855907837	288.501852058557	305.906801668887	760.868966999824	859.20537353921
SSPN	3.38393177033797	1.24357872054869e-05	0.000210880664586033	11.2138529068697	5.79003410098839	104.593847215609	72.0875256710901
SST	9.50616006545087	1.00396175358433e-08	2.51428132893557e-07	0	0	123.05158495954	142.226739837556
SSTR1	4.85895374070466	0.00193708652930678	0.0225506805457361	2.03888234670359	0	26.6611767412337	31.1729840739849
ST14	2.4637992196678	1.19688255274356e-09	3.33855767595328e-08	75.4386468280327	75.2704433128491	352.747876884015	478.310474385206
ST3GAL1	3.19162862158018	4.20635705219204e-65	1.17153417171809e-62	281.365763845095	322.311898288354	2858.89849055999	2660.41935956415
ST6GALNAC5	3.07480535216692	0.00259990229766143	0.029410094791146	6.11664704011076	4.82502841749032	48.1952041091533	43.8370088540413
ST8SIA1	2.98880708802689	2.6790704814245e-13	1.00094865019401e-11	38.7387645873681	46.3202728079071	374.281904251935	301.988283216729
STAB1	2.11335965950695	2.39689533295032e-05	0.00039233953704624	68.3025586145701	55.0053239593897	274.81520640964	258.151274362688
STAC	3.8812959577856	1.24627886101438e-25	8.98396000908481e-24	24.466588160443	33.7751989224323	418.375388862437	442.266711549661
STARD10	1.86247546130124	0.00196409634414349	0.0228073398597888	105.002440855235	60.7953580603781	260.45918816436	340.95451330921
STARD13	2.10413621817937	1.94578108923134e-05	0.000321359820146005	66.2636762678665	71.4104205788568	333.264709265422	259.125
STAT4	4.82898163088165	1.26824334528738e-06	2.46958148019836e-05	3.05832352005538	1.93001136699613	74.856380850387	66.242591157218
STBD1	2.97522013239879	2.12106937683656e-06	3.98258399234011e-05	14.2721764269251	19.3001136699613	150.738191575437	113.976223020507
STK26	2.03313854103303	7.52432035263768e-13	2.73343985616968e-11	313.987881392352	386.967279082724	1468.41558051718	1402.78428332932
STON2	3.38285237434531	8.26055506597402e-31	7.74722057258849e-29	65.2442350945147	63.6903751108723	669.605708154832	675.089936352236
STUM	2.72912609670583	0.00194130216967073	0.0225854534701818	13.2527352535733	6.75503978448645	69.7292314770728	62.3459681479699
STYK1	4.71685909029558	0.000358939978488414	0.0048160837113679	3.05832352005538	0	33.8391858638736	44.8111646063533
SULF2	1.61563743038074	1.47444119556887e-06	2.85296611125758e-05	499.526174942378	475.747801964546	1489.9496078851	1498.2515470559
SUSD1	4.88757211154426	1.77831183127616e-12	6.26224675910312e-11	4.07776469340717	6.75503978448645	196.882535935264	125.666092048252
SUSD3	5.46409136463663	8.12173306973774e-14	3.13642221193107e-12	1.01944117335179	6.75503978448645	183.551947564648	165.606477893045
SUSD5	3.53317163559297	0.000154746783064127	0.00222578667158433	6.11664704011076	3.86002273399226	60.5003626051073	54.5527221294736
SUSD6	2.78106935381631	1.15586776980388e-21	6.89842900796589e-20	102.963558508531	108.080636551783	754.716387751847	696.521362903101
SV2C	8.87198588722167	2.03959529599846e-07	4.33933341794487e-06	0	0	109.720996588923	61.3718123956578
SYK	2.52906195836941	0.000131763828660625	0.00193148540545424	18.3499411203323	23.1601364039536	124.077014834203	115.924534525131
SYN3	1.69682108610819	0.00199675844302782	0.0231719783457938	137.624558402492	101.325596767297	416.324529113111	357.515161098515
SYNDIG1L	3.16166355480385	8.39067916878231e-05	0.0012663174423691	11.2138529068697	6.75503978448645	64.6020821037586	95.4672637265788
SYNE1	1.86344156035774	9.19813463183473e-06	0.000158018795142417	236.510352217616	196.861159433605	922.886887196552	653.658509801371
SYNE3	2.2949727174603	1.78746638356233e-07	3.82951131266233e-06	75.4386468280327	57.9003410098839	325.061270268119	328.290488529154
SYNJ1	2.30938119728853	3.02754202892487e-08	7.15324904571941e-07	73.3997644813291	84.9205001478297	437.858556481031	347.773603575394
SYNPO2	4.38429014002685	3.08712578996909e-09	8.22428206829157e-08	3.05832352005538	7.72004546798452	119.975295335552	107.157132754323
SYT14	3.02033474360361	8.60400563304481e-15	3.60270686894373e-13	42.8165292807753	46.3202728079071	389.663352371877	334.135423043026
SYTL2	3.26061970612838	5.62846648258132e-15	2.37844760650138e-13	38.7387645873681	32.8101932389342	396.841361494517	288.350102684361
TAC3	5.69573045853431	1.69556462758558e-10	5.05151847395109e-09	1.01944117335179	3.86002273399226	121.000725210215	135.407649571372
TAGLN	1.96899693117606	1.66858515417358e-21	9.86235765402534e-20	2913.56287343942	3116.96835769875	12561.5159646197	11049.8486984753
TANC1	5.03486937795642	5.5644399219385e-65	1.52664977082199e-62	34.660999893961	34.7402046059303	1287.93992257652	987.793932844397
TANC2	1.98045530523954	7.04142853572191e-07	1.39477951878923e-05	124.371823148919	150.540886625698	581.418738933828	504.612679697631
TAOK3	1.94478926464198	0.00469669950505046	0.0498180786508007	37.7193234140163	40.5302387069187	165.094209820716	136.381805323684
TAX1BP3	1.78864364606098	2.07838332483243e-08	5.03357605758495e-07	406.757028167365	359.947119944778	1261.27874583529	1386.22363554002
TBX1	4.81075066946377	1.13397380372225e-18	5.82254370391685e-17	9.17497056016614	8.68505115148258	215.340273679195	285.427635427424
TBX2	7.33071079703124	3.49753151256405e-09	9.22404939224568e-08	0	1.93001136699613	139.458462954146	179.244658425413
TBX20	4.77658225638673	0.000483389477265287	0.00635144057976448	2.03888234670359	13.5100795689729	259.433758289697	168.528945149981
TBX3	7.25816979178478	3.22950265264694e-10	9.42297107316764e-09	1.01944117335179	8.68505115148258	733.182360383927	763.738109812631
TBXA2R	3.66927487083157	5.94856704605123e-07	1.18854955913602e-05	12.2332940802215	3.86002273399226	102.542987466284	100.338042488139
TCF21	6.31092233046393	0.0027319621570849	0.0307149409000211	0	0	14.3560182452797	14.6123362846804
TCF7	1.95560621449026	5.1689947513954e-07	1.04759053495204e-05	134.566234882437	135.100795689729	520.91837632872	525.069950496184
TCN2	2.74966748260614	2.6933772149138e-28	2.22016412397065e-26	177.382764163212	155.365915043188	1101.31168538789	1134.89145144351
TEK	2.39366966694374	2.71589534682574e-06	5.03261978481359e-05	39.7582057607199	42.4602500739148	207.136834681893	225.029978784079
TEKTIP1	3.47748009119846	0.00118081187611484	0.0143746251038034	4.07776469340717	3.86002273399226	54.3477833571303	34.095451330921
TENT5C	2.34743405672969	0.00391377956252708	0.0423443766441276	22.4277058137394	12.5450738854748	100.492127716958	76.9583044326503
TES	2.46319600711524	2.03182472360967e-20	1.13868908748149e-18	251.801969817893	358.017108577782	1737.07820767884	1629.76257361802
TFAP2C	6.5358005168839	0.00138719133740466	0.0166880570446155	0	0	14.3560182452797	19.4831150462406
TFCP2L1	3.08923876871092	7.45753016878062e-08	1.67175999466494e-06	13.2527352535733	24.1251420874516	154.839911074088	164.632322140733
TFEB	4.1132873323502	4.94323847364387e-08	1.14154032189097e-06	3.05832352005538	8.68505115148258	109.720996588923	95.4672637265788
TFPI	2.18126792399673	0.000150571894453626	0.00217595327346427	35.6804410673127	47.2852784914052	193.806246311276	183.141281434661
TFPI2	3.03904099554911	1.1336939488368e-11	3.72800754338427e-10	42.8165292807753	28.9501705049419	334.290139140084	254.25465135344
TGFB1	3.18524880723561	4.23158764415565e-54	8.64278267498546e-52	196.752146456896	191.071125332617	1723.74761930823	1803.16229752957
TGFB1I1	2.27429377795462	1.85229998911111e-09	5.04429309627266e-08	96.8469114684203	112.905664969274	559.884711565908	455.90489208203
TGFB2	4.25248547656105	2.66856666500119e-30	2.42839566515108e-28	18.3499411203323	33.7751989224323	537.325254323326	461.749826595902
TGFB3	4.88308294615986	9.22170734285727e-16	4.16494900187721e-14	4.07776469340717	9.65005683498065	226.620002300487	182.167125682349
TGFBI	5.54894603155243	1.92498431109175e-189	5.05500880092694e-186	101.944117335179	112.905664969274	5541.42304267796	4525.92762524169
TGM2	3.14846248443872	6.29830545658951e-29	5.35997457884391e-27	96.8469114684203	84.9205001478297	864.43738434077	746.203306271014
THBD	4.93049799132777	1.3386621536656e-21	7.93783474473583e-20	11.2138529068697	11.5800682019768	451.189144851648	244.513093830319
THBS1	4.55260968154727	1.69614991680256e-30	1.56676521460627e-28	172.285558296453	198.791170800601	5192.7768852926	3517.67642159874
TIE1	3.59080548147328	1.82619885528875e-07	3.90339387882766e-06	68.3025586145701	33.7751989224323	539.376114072651	688.728116884605
TIMP2	1.59392806123203	4.02883991927436e-05	0.000636238276598808	408.795910514069	413.022432537172	1348.44028518163	1132.94313993889
TIMP3	3.07123333628574	5.85482815514072e-21	3.3527554874703e-19	62.1859115744594	65.6203864778684	571.164440187199	503.638523945319
TINAGL1	6.15035901888459	2.92037294841493e-51	5.47778525895543e-49	14.2721764269251	8.68505115148258	842.903356972851	778.350446097311
TJP3	2.46485945606223	0.00289466835060409	0.0323267275946564	18.3499411203323	15.440090935969	60.5003626051073	125.666092048252
TLX1	5.23325355272538	0.000426529818408173	0.00566508029044729	1.01944117335179	0.965005683498065	29.7374663652222	44.8111646063533
TM4SF1	4.64257483742167	2.86681418246576e-31	2.73045483430495e-29	14.2721764269251	25.0901477709497	563.986431064559	424.731908008045
TM4SF4	6.36957755760611	0.00242371447413932	0.0276039154049745	0	0	19.4831676185939	10.7157132754323
TMEM100	5.2480794930071	1.37809363339896e-05	0.000232191724740051	1.01944117335179	1.93001136699613	56.3986431064559	56.5010336340977
TMEM119	2.77197321869134	4.65981077963149e-06	8.32426061721925e-05	21.4082646403876	20.2651193534594	159.967060447402	124.69193629594
TMEM125	7.54780996512209	1.33592067982086e-05	0.000225499485183351	0	0.965005683498065	62.551222354433	122.743624791316
TMEM200A	3.30545208017688	2.86577570950746e-37	3.53548248940712e-35	89.7108232549578	94.5705569828103	914.683448199249	907.913161154811
TMEM30B	9.12600320908309	6.14555106803604e-08	1.39638466913027e-06	0	0	81.008960098364	122.743624791316
TMEM51	3.02069939669639	9.89948583509236e-10	2.77820379573539e-08	23.4471469870912	27.9851648214439	216.365703553858	201.65024072859
TMEM63A	2.63915903394675	2.34979356634086e-11	7.5250706161111e-10	54.030382187645	60.7953580603781	369.154754878621	346.799447823082
TMEM92	2.34387030532235	0.00154845206223631	0.0184230717204064	20.3888234670359	19.3001136699613	91.2632588449924	110.079600011259
TMPRSS2	4.2059604856645	5.08137222012085e-27	3.90819180545027e-25	27.5249116804984	22.1951307204555	385.561632873226	529.940729257744
TMPRSS3	7.86929534503106	3.41923884859617e-06	6.23536195584273e-05	1.01944117335179	0	119.975295335552	112.027911515883
TMTC1	1.55523817728625	0.000361088093236027	0.00484137223184876	269.132469764873	301.081773251396	858.284805092793	818.290831942104
TNC	4.97106936571794	3.85690797521383e-85	1.91615357838867e-82	49.9526174942378	41.4952443904168	1505.33105600504	1357.97311872297
TNFAIP6	6.5358005168839	0.00138719133740466	0.0166880570446155	0	0	14.3560182452797	19.4831150462406
TNFRSF12A	2.38203392699353	3.7011229037909e-12	1.26929181375903e-10	102.963558508531	135.100795689729	659.351409408203	583.519295634905
TNNC1	5.44963737041213	6.09396267198598e-78	2.28610656809074e-75	30.5832352005538	30.8801818719381	1190.52408448355	1495.32907979896
TNNI1	1.58456188171287	0.00405029805061104	0.0435905027905926	161.071705389583	129.310761588741	431.705977233054	438.370088540413
TNNT1	2.26747509060397	8.30111243840828e-12	2.76934752890782e-10	132.527352535733	144.75085252471	619.359644296353	716.004477949341
TNS1	2.53939481179988	5.81787710741944e-24	3.90307361272205e-22	546.420468916561	421.707483688654	3168.57831270816	2456.82080733094
TNXB	3.36002441276616	1.02691480335408e-22	6.44257608029169e-21	47.9137351475343	43.4252557574129	466.57059297159	470.51722836671
TOM1L2	2.0248888167097	8.25795496489546e-06	0.000142667037748786	127.430146668974	82.9904887808336	415.299099238448	439.344244292725
TOR4A	4.37248748155035	1.34679784648347e-10	4.0518556487822e-09	9.17497056016614	3.86002273399226	133.305883706169	134.43349381906
TP53INP2	2.8151137992652	3.64231437085937e-26	2.67812091060547e-24	132.527352535733	166.945983245165	1119.76942313182	990.716400101334
TPBG	1.79702358513162	1.31437227560987e-12	4.68232387020554e-11	859.388909135561	830.869893491834	2817.88129557347	3054.95243925052
TPD52	2.17926503883287	1.43962355811609e-20	8.11753381757359e-19	459.767969181659	546.193216859905	2272.35260225284	2286.34355067633
TPD52L1	3.43040862436099	0.00126844136585535	0.0153397955178639	34.660999893961	10.6150625184787	213.28941392987	273.73776639968
TPM1	2.04660831040412	5.83118644998194e-21	3.3496521663615e-19	2130.63205230525	2287.06346989041	9962.05123234945	8291.03960792768
TPST1	1.58381756721612	0.00115186050775454	0.0140781249026223	178.402205336564	207.476221952084	566.037290813885	591.312541653402
TRADD	2.17864365584856	0.00245815712110127	0.0279615372525269	21.4082646403876	29.9152	116.899005711563	115.924534525131
TRAF3IP2	6.09332936216931	7.01697233390674e-05	0.00106864942371064	0	4.82502841749032	175.348508567345	157.813231874549
TRAM2	1.6189102177334	1.40662171133163e-08	3.45675405049438e-07	896.088791376226	918.685410690158	2768.66066158966	2805.56856665864
TRIM47	1.96886222810833	0.00462743115239024	0.0491116855907837	39.7582057607199	34.7402046059303	160.992490322065	130.536870809812
TRPC5	2.34677244027057	0.00240708520839278	0.0274485361666725	18.3499411203323	19.3001136699613	112.797286212912	78.9066159372744
TRPM4	1.64536553762653	0.0036530664958101	0.0397576485056136	192.674381763489	118.695699070262	493.231769712824	479.284630137518
TRPS1	2.94925524171376	1.04468111039024e-16	4.8863430461052e-15	67.2831174412183	70.4454148953587	617.308784547027	447.137490311221
TSHZ1	3.88327075596532	1.07775544838853e-13	4.11440755794571e-12	13.2527352535733	15.440090935969	242.001450420429	182.167125682349
TSHZ2	4.79987371035528	1.65640984288241e-11	5.38904880209989e-10	4.07776469340717	5.79003410098839	141.509322703471	134.43349381906
TSPAN14	1.70819855406862	3.05897370067235e-05	0.000494547533559887	203.888234670359	204.58120490159	641.919101538935	692.624739893853
TSPAN2	1.58823179506161	0.00036876109101737	0.00493345442145655	264.035263898114	345.472034692307	955.700643185763	878.68848858545
TSPAN7	2.36496811740391	1.43637112329191e-14	5.88048418448819e-13	166.168911256342	168.875994612161	768.046976122464	957.595104522725
TSPAN9	1.80123624830987	3.1006814544501e-10	9.0614827497141e-09	495.448410248971	527.858108873441	1703.23902181497	1863.55995417291
TSPEAR	2.59329029514957	0.00319105848169418	0.0352512241649654	13.2527352535733	8.68505115148258	68.7038	63.3201239002819
TTC38	2.33163980570633	4.38233075534809e-07	8.95066710497874e-06	53.0109410142932	55.9703296428878	279.942355782954	268.86698763812
TUBA8	7.58703667577868	3.40719900022358e-05	0.000544618539322694	0	0	39.9917651118506	30.1988283216729
TUBB6	1.74067956280907	3.63202040740304e-10	1.05472036538519e-08	627.975762784704	681.294012549634	2194.41993177847	2182.10888517895
TUFT1	1.99945206126534	7.16139106410877e-10	2.03463200217075e-08	258.938058031355	214.23126173657	991.590688798962	899.145759384003
TULP1	5.15843803958368	5.38243408018911e-27	4.12249596925151e-25	13.2527352535733	9.65005683498065	321.98498064413	492.922810669887
TWIST1	4.31270102833781	1.64635284764224e-14	6.69354176617568e-13	7.13608821346255	12.5450738854748	210.213124305881	183.141281434661
TWSG1	4.06634999148466	2.15623174142065e-82	9.21763996995219e-80	121.313499628863	141.855835474216	2416.9382145803	1997.01929223966
TXNIP	2.60559354151653	1.6237279905275e-17	7.89612907986152e-16	166.168911256342	112.905664969274	844.954216722176	850.437971768401
UGGT2	1.60375645524136	0.000300410465703891	0.00411179834740799	296.657381445372	302.046778934894	1024.40444478817	795.885249638928
UGP2	1.43410609196887	0.00292524535139703	0.0326285558552064	455.690204488251	579.003410098839	1334.08426693635	1463.18193997267
UNC5B	3.59839270910869	1.41925579888318e-67	4.07636876485478e-65	141.702323095899	181.421068497636	1941.13875273675	1978.51033294573
UNC5C	1.86784531539814	3.12437245582717e-06	5.73748396433717e-05	146.799528962658	164.050966194671	592.698467555119	542.605
UPP1	3.0239450596718	4.19173318728757e-09	1.09917887943966e-07	27.5249116804984	36.6702159729265	186.628237188636	336.08373454765
USH1C	4.29063049782879	9.16485476957684e-09	2.3046287328914e-07	7.13608821346255	3.86002273399226	108.695566714261	105.208821249699
USP43	2.98350640492433	0.00173446051800627	0.0204246337232488	3.05832352005538	11.5800682019768	55.3732132317931	61.3718123956578
VAMP8	2.94724346713024	4.02197767245234e-08	9.3348476736135e-07	28.5443528538502	19.3001136699613	168.170499444705	199.701929223966
VANGL1	1.40505649167978	0.000958294234364052	0.0119022733892432	810.455732814675	874.295149249247	2383.09902871643	2079.82253118618
VASH1	2.59835225154378	1.94812801006349e-29	1.71342053019077e-27	338.454469552795	273.096608429952	1923.70644486748	1776.86009221714
VASN	2.08593915105307	1.83687902034413e-07	3.92166203855583e-06	102.963558508531	103.255608134293	444.011135729008	431.550998274229
VEGFC	2.39241151415154	0.000118692263598361	0.00175245075459042	39.7582057607199	21.2301250369574	167.145069570042	151.968297360677
VEGFD	8.00415914513719	8.02274370180425e-06	0.00013897168353079	0	0	63.5766522290958	30.1988283216729
VGLL1	3.22942981434199	2.72470331471728e-05	0.000443234480806488	5.09720586675896	13.5100795689729	86.1361094716782	89.6223292127067
VGLL3	1.92901148025199	0.0027563727585744	0.0309704425721973	43.8359704541271	89.7455	287.120364905594	223.081667279455
VIL1	2.70518269784951	6.92805405183284e-36	8.00952764659064e-34	260.976940378059	248.971466342501	1676.57784507374	1648.27153291195
VIPR1	4.83789143395425	1.08946029563024e-07	2.38340668827082e-06	2.03888234670359	3.86002273399226	85.1106795970153	84.7515504511465
VIPR2	4.0067079604416	2.16566892261897e-06	4.0580352839533e-05	4.07776469340717	5.79003410098839	63.5766522290958	95.4672637265788
VNN2	6.17418148068624	0.0010549812270792	0.0129977646891219	0	0.965005683498065	26.6611767412337	44.8111646063533
VSNL1	3.52384604183296	1.05635232115829e-22	6.60471713181351e-21	32.6221175472574	47.2852784914052	429.655117483728	491.948654917575
VWF	3.4050185870485	1.08735874203335e-23	7.13851014144892e-22	71.3608821346255	39.5652330234207	572.189870061862	598.131631919586
WFDC1	2.88155048443829	3.30085298431562e-09	8.74297976335588e-08	26.5054705071466	38.6002273399226	271.738916785651	209.443486747086
WFDC2	5.27365049463928	7.06030605697966e-69	2.12758272031803e-66	34.660999893961	31.8451875554361	1075.67593852131	1494.35492404665
WLS	4.43834860387951	6.11860326977176e-10	1.75737758288976e-08	112.138529068697	254.761500443489	3932.52356933197	4025.2115685533
WNT1	6.68306862460681	2.27448504178308e-10	6.71100867384535e-09	2.03888234670359	0.965005683498065	133.305883706169	172.425568159229
WNT11	7.6612871107439	3.39675165569331e-10	9.8796026795814e-09	0	1.93001136699613	186.628237188636	214.314265508646
WNT5A	2.13949965898274	1.69524073016744e-17	8.22214118784641e-16	363.94049888659	332.926960806832	1535.06852237026	1534.29530989145
WWTR1	2.08495237358785	1.00574057177696e-16	4.71620489551127e-15	376.173792966812	379.247233614739	1641.7132293352	1563.51998246081
XDH	7.12711516281702	0.000183378315807854	0.00260700711614848	0	0	26.6611767412337	24.3538938078007
XIRP1	4.55781933080081	9.74225842758416e-05	0.00145713746473435	3.05832352005538	0.965005683498065	42.0426248611763	51.6302548725375
XPNPEP2	2.72145669266707	3.42710133529178e-11	1.08428531403328e-09	61.1664704011076	51.1453012253974	316.857831270816	422.783596503421
YPEL2	2.44786920410775	1.99785952016507e-16	9.20417385956748e-15	168.207793603046	249.936472025999	1181.29521561159	1103.71846736953
ZAR1	3.06334224301732	0.000475421066569491	0.00625568364042977	11.2138529068697	4.82502841749032	74.856380850387	58.4493451387217
ZBTB38	1.70835670382172	1.33186983494005e-07	2.88707916342783e-06	514.817792542655	437.147574624623	1577.11114723144	1532.34699838682
ZDHHC2	1.52543507982761	0.00218470113997499	0.0251939625815685	219.179852270635	205.546210585088	620.385074171015	602.028254928834
ZDHHC23	2.52096045589373	7.95016037721655e-13	2.87676866248021e-11	81.5552938681434	90.7105342488181	521.943806203383	467.594761109774
ZFHX3	2.08313239675411	3.89765875308031e-08	9.05774503149461e-07	138.643999575844	121.590716120756	593.723897429782	508.509302706879
ZFP37	2.63198226621326	0.00298899618285795	0.0333194225793177	7.13608821346255	14.475085252471	60.5003626051073	74.0358371757142
ZFPM1	2.03510489416397	3.84310597453731e-11	1.20758929955461e-09	224.277058137394	214.23126173657	907.505439076609	889.404201860882
ZFPM2	2.81392601398434	5.98959942286549e-06	0.000105968062166615	18.3499411203323	18.3351079864632	133.305883706169	124.69193629594
ZHX1	1.85974136779532	1.14433204902046e-05	0.0001949500623271	135.585676055788	138.960818423721	530.147245200686	466.620605357462
ZIC1	3.45906041758647	0.00251683099887009	0.0285582638402654	2.03888234670359	4.82502841749032	39.9917651118506	36.0437628355451
ZMAT3	1.8608429997666	4.83529907233693e-07	9.82126713234226e-06	188.596617070082	215.196267420068	772.148695621115	695.547207150789
ZNF25	5.04876817973339	2.62378622521424e-30	2.39952429810389e-28	9.17497056016614	16.4050966194671	461.443443598276	390.636456677124
ZNF385B	3.21718356390558	8.58291952409753e-12	2.85817439659349e-10	21.4082646403876	30.8801818719381	222.518282801835	264.970364628872
ZNF503	4.7308748388339	3.12135465134115e-22	1.90620402660973e-20	8.15552938681434	15.440090935969	273.789776534977	356.541005346203
ZNF536	3.74445716255019	0.000151711794761655	0.00219070401516791	3.05832352005538	4.82502841749032	57.4240729811188	48.7077876156015
ZNF641	2.65277713552384	0.000157085267432988	0.00225765550113619	15.2916176002769	17.3701023029652	97.4158380929694	108.131288506635
ZNF703	3.63155914918057	2.08494668906054e-20	1.16490851180276e-18	39.7582057607199	23.1601364039536	369.154754878621	407.197104466428

## Sheet: UP_regulated_genes_sESC
Gene	log2FoldChange	pvalue	padj	sESC-1	sESC-2	sESC-CDX2-1	sESC-CDX2-2
LHX5	-9.67316	4.62051927730645e-17	2.18340322250507e-15	834.922320975118	796.129688885903	0	1.94831150462406
LOC121816963	-7.90101	1.11391846328731e-05	0.000189944797700811	57.0887057077004	30.8801818719381	0	0
TAL1	-6.36659	1.38572836736456e-78	5.5374910541077e-76	1511.83126008071	1293.10761588741	19.4831676185939	14.6123362846804
DPPA2	-6.34509	0.000598721689473066	0.00770168096283687	37.7193234140163	43.4252557574129	0	0.974155752312029
PLAC9	-6.34355	0.00248305097117011	0.0281923674811915	17.3304999469805	12.5450738854748	0	0
NMBR	-6.33971	0.000614231334657544	0.00788463714642107	34.660999893961	46.3202728079071	1.02542987466284	0
TP73	-6.28806	2.06100794277897e-06	3.88967638646438e-05	81.5552938681434	74.305437629351	0	1.94831150462406
IKZF1	-5.92702	8.86484221658261e-14	3.40906965743141e-12	174.324440643157	191.071125332617	5.12714937331418	0.974155752312029
TACR1	-5.88871	0.00224074340335895	0.0257755602256222	25.4860293337948	33.7751989224323	1.02542987466284	0
RPH3A	-5.79319	1.79987473285014e-25	1.28736565522379e-23	326.221175472574	393.72231886721	6.15257924797701	6.8190902661842
PLD5	-5.70931	5.77164097093307e-07	1.15823476340275e-05	85.6330585615506	71.4104205788568	2.05085974932567	0.974155752312029
LOC101115808	-5.70514	4.84235430722471e-05	0.000753063932956046	62.1859115744594	42.4602500739148	2.05085974932567	0
LOC114117926	-5.68244	0.00388606096189896	0.0420940321753841	22.4277058137394	28.9501705049419	1.02542987466284	0
TNFSF11	-5.67941	2.33697901600368e-39	3.15870207883673e-37	517.876116062711	711.209188738074	13.3305883706169	10.7157132754323
GRIN2B	-5.62892	8.1249572536905e-146	1.24460803531116e-142	2874.82410885206	2612.27038522926	53.3223534824674	57.4751893864097
IRS4	-5.4368	1.20833060130829e-25	8.74469807608229e-24	349.668322459665	343.542023325311	10.2542987466284	5.84493451387217
LRAT	-5.17914	6.00141552122739e-107	4.41272080444808e-104	1889.02449422087	2307.32858924387	54.3477833571303	61.3718123956578
LOC132658446	-5.06507	1.04269397222761e-14	4.33638022567602e-13	169.227234776398	198.791170800601	6.15257924797701	4.87077876156015
RSPO1	-4.87181	9.56701188561567e-07	1.8768496529497e-05	75.4386468280327	70.4454148953587	1.02542987466284	3.89662300924812
FOXB2	-4.84493	6.24879742311461e-10	1.78639804403877e-08	818.61126220149	661.028893196174	14.3560182452797	37.0179185878571
PAH	-4.72691	0.00327947778759512	0.0361411035321184	28.5443528538502	24.1251420874516	0	1.94831150462406
VWC2	-4.69594	5.54414125218751e-31	5.22627715372876e-29	551.51767478332	406.267392752685	16.4068779946054	20.4572707985526
LOC105611362	-4.67244	2.45276646931815e-12	8.53915781041785e-11	140.682881922547	165.015971878169	6.15257924797701	5.84493451387217
OPRD1	-4.54261	2.78670025245784e-06	5.15343300208048e-05	77.4775291747362	61.7603637438761	1.02542987466284	4.87077876156015
LOC101102047	-4.43908	5.75583784610694e-20	3.13029027476739e-18	263.015822724763	320.381886921357	8.20343899730268	18.5089592939286
HRH3	-4.36908	1.63637447851573e-15	7.2307297269414e-14	202.868793497007	210.371239002578	11.2797286212912	8.76740177080826
LOC101107420	-4.34872	0.000437199236416885	0.00578588651102605	34.660999893961	47.2852784914052	4.10171949865134	0
CPNE5	-4.3311	1.56994267190678e-30	1.45750940378739e-28	447.534675101437	457.412693978083	22.5594572425824	22.4055823031767
LOC121816164	-4.33067	1.94424821303946e-15	8.55004082585918e-14	232.432587524209	190.106119649119	11.2797286212912	9.74155752312029
VAX1	-4.31432	8.7248609752009e-07	1.72054912701949e-05	93.7885879483649	65.6203864778684	5.12714937331418	2.92246725693609
HERC6	-4.30513	1.04846167942395e-19	5.63532824303248e-18	283.404646191798	269.23658569596	12.305158495954	15.5864920369925
LOC101123328	-4.30034	0.00266893046312113	0.0301538289939107	38.7387645873681	20.2651193534594	1.02542987466284	1.94831150462406
CPLX2	-4.29682	2.25501238119121e-53	4.4571653323717e-51	1148.91020236747	911.930370905671	48.1952041091533	56.5010336340977
LOC105608520	-4.25245	3.12388010064064e-17	1.48764673600975e-15	240.588116911023	235.461386773528	12.305158495954	12.6640247800564
LOC132659644	-4.24456	6.52315857992887e-08	1.47307986506453e-06	95.8274702950685	93.6055512993123	5.12714937331418	4.87077876156015
CHRNA4	-4.21796	0.000668683064394409	0.0085063889894104	37.7193234140163	36.6702159729265	2.05085974932567	1.94831150462406
IGFBPL1	-4.20511	5.38362696542076e-74	1.94042805643852e-71	1567.90052461506	1613.48950280876	69.7292314770728	102.286353992763
PRDM14	-4.18336	7.20819265092714e-12	2.42232170583808e-10	158.013381869528	169.841000295659	13.3305883706169	4.87077876156015
LOC121818580	-4.14619	0.00126797276320819	0.0153397955178639	33.6415587206092	37.6352216564245	4.10171949865134	0
LOC121818047	-4.10571	7.85641980658235e-05	0.00119057468165372	54.030382187645	49.2152898584013	3.07628962398851	2.92246725693609
PHYHIPL	-4.10555	0.00139319958036284	0.0167493752035511	42.8165292807753	26.0551534544477	2.05085974932567	1.94831150462406
BBOX1	-4.08671	0.00181246402764705	0.0212343618586412	33.6415587206092	33.7751989224323	0	3.89662300924812
POU3F1	-4.07001	4.07307109489437e-63	1.02563277899107e-60	1234.54326092902	1164.76185998216	69.7292314770728	73.0616814234022
FEZF2	-4.06666	6.34753415369024e-08	1.43872222950843e-06	103.982999681883	96.5005683498065	4.10171949865134	7.79324601849623
CFB	-4.03824	1.86274278717414e-106	1.31695915053212e-103	3018.56531429466	2694.2958683266	173.297648818019	174.373879663853
CACNB4	-3.99928	4.29175045913112e-07	8.78518451444858e-06	91.7497056016613	83.9554944643316	5.12714937331418	5.84493451387217
CNNM1	-3.98593	6.74226952802612e-23	4.30334716889501e-21	361.901616539886	350.297063109798	21.5340273679195	23.3797380554887
THSD1	-3.97533	1.78263146746249e-99	1.09227772116319e-96	2404.86172793688	2371.01896435475	147.661901951448	155.864920369925
LOC121817627	-3.93889	0.000974908155926702	0.0121004468077276	46.8942939741825	29.9152	3.07628962398851	1.94831150462406
KCND2	-3.92542	1.81459963925065e-23	1.1828358357697e-21	370.057145926701	389.862296133218	28.7120364905594	21.4314265508646
LRRTM3	-3.92445	9.12959326166865e-15	3.8054463341495e-13	202.868793497007	268.271580012462	19.4831676185939	11.6898690277443
IL12A	-3.89417	0.00344604458396593	0.0377279282563799	28.5443528538502	30.8801818719381	2.05085974932567	1.94831150462406
NGF	-3.88856	5.62336424651e-11	1.74609259424572e-09	163.110587736287	147.645869575204	10.2542987466284	10.7157132754323
CALB2	-3.86596	2.49448510016483e-08	5.97830835870011e-07	105.002440855235	143.785846841212	13.3305883706169	3.89662300924812
GNAO1	-3.84556	3.28449806047755e-72	1.09773896995815e-69	1837.03299437993	1701.30502000709	136.382173330157	110.079600011259
LOC132658437	-3.8373	3.43472997656171e-73	1.16920752646588e-70	2190.78	1822.89573612784	140.483892828808	140.278428332932
SLC7A3	-3.8282	1.92041175942042e-98	1.13874222456988e-95	2893.17404997239	2656.66064667017	196.882535935264	193.856994710094
MCF2	-3.8077	1.13874257788385e-58	2.55272756910499e-56	1395.6149663186	1727.36017346154	121.000725210215	102.286353992763
C2	-3.80525	3.867505540513e-169	8.88656085571374e-166	27075.3381230503	24250.5928263064	1740.15449730283	1930.77670108244
FOXD3	-3.80222	9.17100564501723e-33	9.16203400906015e-31	573.945380597059	597.338518085302	44.0934846105019	39.9403858447932
GABRB2	-3.76359	3.54133183255447e-48	6.19969159485869e-46	980.702408764425	1176.34192818414	78.9581003490383	79.8807716895864
UTF1	-3.74106	2.7846337271252e-63	7.20945593972048e-61	1604.60040685572	1427.24340589364	109.720996588923	116.898690277443
RARG	-3.72397	2.08440117790175e-84	9.57886561304749e-82	2575.10840388663	2296.71352672539	183.551947564648	185.089592939286
HS6ST2	-3.67675	4.33921582562976e-63	1.07788466630711e-60	1877.81	2003.35179894198	178.424798191333	125.666092048252
SEZ6	-3.63145	2.27788085139108e-11	7.32028073606135e-10	220.199293443987	163.085960511173	12.305158495954	18.5089592939286
RIPPLY3	-3.63075	2.90134381902461e-05	0.000471135177396735	68.3025586145701	67.5503978448645	4.10171949865134	6.8190902661842
KCND3	-3.5872	1.91366901006573e-34	2.11910022548362e-32	906.283203109744	794.199677518907	54.3477833571303	86.6998619557706
ENTREP2	-3.56904	2.45052249394922e-07	5.15394788143873e-06	109.080205548642	104.220613817791	8.20343899730268	9.74155752312029
POU5F1	-3.56222	2.33411760983355e-155	4.76730554488448e-152	13460.7012529371	13331.5535175258	1089.00652689193	1178.72846029756
LOC132657457	-3.55625	0.0010787052745128	0.0132545189546085	59.127588054404	35.7052102894284	7.17800912263985	0.974155752312029
LOC121819057	-3.53479	0.00307130508011442	0.0340915154287748	36.6998822406645	32.8101932389342	3.07628962398851	2.92246725693609
LOC101103439	-3.52725	3.363890652985e-128	3.63735517548061e-125	6860.83909665757	7211.48747278104	627.563083293655	593.260853158026
ITPKA	-3.52563	1.74344616543494e-14	7.02807618706688e-13	233.452028697561	296.256744833906	25.6357468665709	20.4572707985526
LOC132659511	-3.50085	2.94973001308084e-09	7.88109550878662e-08	144.760646615955	149.576	14.3560182452797	11.6898690277443
USP44	-3.469	3.32089783776536e-70	1.01741240089671e-67	2957.39884389355	3600.43620513128	318.908691020142	273.73776639968
HTR3A	-3.43843	8.06438814997642e-16	3.65122125548932e-14	305.832352005538	278.886642530941	25.6357468665709	28.2505168170488
MFNG	-3.41903	4.34795091423399e-17	2.06522050918474e-15	351.707204806369	320.381886921357	25.6357468665709	37.0179185878571
NETO1	-3.41455	2.94667743492651e-12	1.01624436414295e-10	204.90767584371	231.601364039536	19.4831676185939	21.4314265508646
UNC5A	-3.41113	1.00842360255243e-05	0.000172596300392166	96.8469114684203	73.3404319458529	8.20343899730268	7.79324601849623
SALL3	-3.40049	1.29997411439651e-48	2.29770424719582e-46	1726.93334765794	1405.04827517318	141.509322703471	154.890764617613
SIAH3	-3.39397	0.00101223378635346	0.012496226635829	57.0887057077004	37.6352216564245	5.12714937331418	3.89662300924812
LOC101117955	-3.38645	1.0035674923556e-36	1.21365642397899e-34	858.36946796221	874.295149249247	75.8818107250498	89.6223292127067
TRIM31	-3.38018	0.000488814733675949	0.00640441370950199	50.9720586675896	53.0753125923936	5.12714937331418	4.87077876156015
CA11	-3.3521	0.00405518327745029	0.043617541840896	34.660999893961	36.6702159729265	3.07628962398851	3.89662300924812
LOC132659321	-3.35188	4.81847276394783e-11	1.50124010757439e-09	196.752146456896	201.686187851096	22.5594572425824	16.5606477893045
MX2	-3.33421	2.54572499970098e-08	6.09316626881555e-07	158.013381869528	135.100795689729	18.457737743931	10.7157132754323
PKP1	-3.27047	4.21239238446332e-35	4.72147541531737e-33	1134.63802594055	927.37046184164	100.492127716958	113.002067268195
NOS2	-3.23013	3.60778509446897e-08	8.44819179701002e-07	202.868793497007	136.065801373227	23.5848871172452	12.6640247800564
CLDN9	-3.22197	4.32122424442896e-12	1.47097674187209e-10	223.257616964043	261.516540227976	26.6611767412337	25.3280495601128
SP110	-3.21686	1.12387622977094e-47	1.91287896811569e-45	1395.6149663186	1435.92845704512	145.611042202123	158.787387626861
LOC132659119	-3.21549	0.000614227733477436	0.00788463714642107	63.2053527478112	48.2502841749032	6.15257924797701	5.84493451387217
UGT8	-3.2143	2.34250313935205e-10	6.90062383134126e-09	186.557734723378	212.301250369574	22.5594572425824	20.4572707985526
NKX1-2	-3.2062	2.41927490568386e-17	1.15810185719481e-15	476.079027955287	362.842136995272	43.0680547358391	47.7336318632894
TEX11	-3.20439	5.45556662046389e-07	1.10081477077242e-05	103.982999681883	163.085960511173	15.3814481199425	13.6381805323684
PDZD4	-3.19654	1.36596545135067e-51	2.61553926320083e-49	2165.29305219921	1852.81091231628	207.136834681893	230.874913297951
BATF3	-3.16733	0.0041897257026949	0.0449817187416583	48.9331763208861	31.8451875554361	4.10171949865134	4.87077876156015
LHFPL4	-3.16658	2.00712044504756e-19	1.06019793163403e-17	568.848	436.182568941125	55.3732132317931	56.5010336340977
LOC121816902	-3.16405	0.000629264249245267	0.00805510823790146	57.0887057077004	59.8304	9.22886887196552	3.89662300924812
RTN4RL1	-3.1639	1.02408965282904e-07	2.25988187254543e-06	186.557734723378	126.415744538246	14.3560182452797	20.4572707985526
GASK1A	-3.1607	2.74422696572771e-06	5.0799979943612e-05	125.391264322271	98.4305797168026	14.3560182452797	10.7157132754323
ITGB2	-3.14432	0.000136373248314081	0.00198953416707098	71.3608821346255	78.1654603633432	5.12714937331418	11.6898690277443
FOXI3	-3.13116	3.36922716861567e-14	1.33764867847717e-12	295.63794027202	333.89196649033	32.8137559892107	38.9662300924812
SEC14L5	-3.09361	7.43678058318006e-05	0.00112977603867782	103.982999681883	66.5853921613665	9.22886887196552	10.7157132754323
LOC106991782	-3.08527	6.87491079705795e-13	2.5024675301291e-11	329.279498992629	274.06161411345	41.0171949865134	30.1988283216729
DHH	-3.07072	3.66007224307453e-20	2.01435472970646e-18	570.887057077004	496.977927001503	70.7546613517356	56.5010336340977
LOC101102411	-3.04484	3.43798948411874e-05	0.000549062751494967	94.8080291217167	86.8505115148258	12.305158495954	9.74155752312029
IFIT3	-3.04268	4.6860426818852e-12	1.58927742764601e-10	259.957499204707	282.746665264933	29.7374663652222	36.0437628355451
LINGO1	-3.01375	5.27201044759187e-43	7.94345049570768e-41	2367.14240452286	2014.93186714396	242.001450420429	300.039971712105
PRR16	-3.00858	9.63833763298889e-14	3.69108171603337e-12	330.298940165981	320.381886921357	36.9154754878621	43.8370088540413
NLGN3	-2.99067	4.5957959827621e-43	6.98181171530025e-41	1674.94	1540.14907086291	195.857106060602	208.469330994774
SMOC1	-2.98342	8.98007902565411e-14	3.44617562942743e-12	345.590557766258	318.451875554361	43.0680547358391	40.9145415971052
CERS4	-2.98127	1.07471599351422e-22	6.69675572636557e-21	647.345145078388	606.988574920283	77.9326704743755	80.8549274418984
SH2D6	-2.96106	0.000318188631055594	0.00432934375726419	67.2831174412183	80.0954717303394	7.17800912263985	11.6898690277443
CD74	-2.95267	3.39482414183035e-06	6.19698682970462e-05	114.177411415401	133.170784322733	15.3814481199425	16.5606477893045
LMO1	-2.94855	5.28706240678296e-13	1.94373562322969e-11	371.076587100053	300.116767567898	43.0680547358391	43.8370088540413
SLC30A2	-2.93554	0.000644064151814835	0.00820456496095654	76.4580880013845	61.7603637438761	12.305158495954	5.84493451387217
NXPH2	-2.93257	8.47130742084992e-05	0.00127743702223186	89.7108232549578	85.8855058313278	12.305158495954	10.7157132754323
DNMT3B	-2.9311	8.68002054294863e-84	3.89161311269467e-81	9694.88555857555	10654.6277515021	1322.80453831506	1345.30909394291
KLK12	-2.92297	3.52537040264354e-15	1.52120560425806e-13	385.348763526978	416.882455271164	48.1952041091533	57.4751893864097
PSMB8	-2.90482	3.82777084294787e-28	3.12720371711412e-26	1073.47155553944	916.755399323162	130.22959408218	135.407649571372
CDKL5	-2.90203	3.33444642913363e-39	4.37812816145246e-37	1819.70249443295	1824.82574749484	273.789776534977	214.314265508646
MYO18B	-2.89815	1.23577882196749e-05	0.000209751489431268	169.227234776398	98.4305797168026	14.3560182452797	21.4314265508646
CHRD	-2.88879	0.000465202367846299	0.00612999994677468	1280.41811372985	2809.13154466287	289.17122465492	263.022053124248
NRXN1	-2.88224	9.13896725722699e-37	1.11253308690296e-34	1354.83731938453	1372.23808193425	191.75538656195	178.270502673101
LOC101106534	-2.87712	6.09098118319391e-66	1.72252947860724e-63	12716.5091963903	15370.6105267572	1900.12155775023	1922.98345506395
TNNC2	-2.86597	0.000343392186646288	0.0046345339022996	81.5552938681434	71.4104205788568	10.2542987466284	10.7157132754323
C4BPA	-2.84967	7.2902164310391e-42	1.07207006748289e-39	2443.60049252425	3005.02769841297	368.129325003958	387.713989420188
WNT5B	-2.84802	8.40385777297314e-13	3.02901399181946e-11	328.260057819277	368.632171096261	44.0934846105019	52.6044106248496
LOC132657865	-2.83304	2.95048471345236e-07	6.16316022757742e-06	168.207793603046	166.945983245165	26.6611767412337	20.4572707985526
GRPR	-2.83201	1.59610959578937e-09	4.37253153350225e-08	229.374264004153	240.286415191018	33.8391858638736	32.147139826297
FRZB	-2.83054	1.02472082450995e-41	1.49495382509063e-39	1863.53846488708	1835.44081001332	273.789776534977	246.461405334943
ST8SIA6	-2.82927	0.00437413285011821	0.046638810934381	56.0692645343486	43.4252557574129	7.17800912263985	6.8190902661842
MYB	-2.81563	3.65691463907148e-08	8.54147457374994e-07	188.596617070082	205.546210585088	29.7374663652222	26.3022053124248
CD79B	-2.80919	0.00107598717272017	0.0132388194169627	66.2636762678665	66.5853921613665	8.20343899730268	10.7157132754323
NCAN	-2.80708	3.23313188087533e-38	4.07064590645551e-36	1732.0305535247	1612.52449712527	247.128599793743	230.874913297951
JARID2	-2.80385	7.15238065406317e-88	3.75643031951398e-85	20167.6047324185	19281.7785619748	2764.56	2884.47518259592
CACNA1I	-2.80085	3.01646301027142e-25	2.12446831627622e-23	1237.60158444908	976.585751700042	156.890770823414	160.735699131485
ZSCAN10	-2.79178	1.28824162421182e-16	5.99505254082573e-15	520.934439582766	501.802955418994	66.6529418530843	80.8549274418984
SLC45A1	-2.77844	0.00318953630277984	0.0352512241649654	62.1859115744594	55.0053239593897	12.305158495954	4.87077876156015
HSPA12A	-2.77281	6.42030863516409e-27	4.89701715068823e-25	1032.69390860537	976.585751700042	154.839911074088	139.30427258062
GRIK3	-2.75026	4.58694083305676e-07	9.32711796385503e-06	171.266117123101	171.771011662656	26.6611767412337	24.3538938078007
CHD9NB	-2.74489	1.67883245298376e-10	5.00978866083564e-09	318.065646085759	309.766824402879	36.9154754878621	56.5010336340977
PARP12	-2.74052	1.2276539544803e-19	6.57922302952095e-18	660.597880331962	641.728779526213	98.4412679676322	96.4414194788909
JPH3	-2.72602	2.40858510913779e-15	1.04668112236811e-13	515.837233716007	474.782796281048	68.7038	80.8549274418984
TEKTL1	-2.69887	0.00256965072898379	0.0291196712060291	73.3997644813291	55.9703296428878	7.17800912263985	12.6640247800564
GABRA5	-2.69599	4.75942970900545e-10	1.3755949199833e-08	288.501852058557	293.361727783412	39.9917651118506	49.6819433679135
TMEM200B	-2.68911	7.9780814038228e-08	1.78410088035366e-06	301.754587312131	212.301250369574	30.7628962398851	48.7077876156015
SEMA6A	-2.67593	6.0351091457755e-65	1.63143200467125e-62	11517.6463765286	12422.5181636706	1950.36762160871	1796.34320726338
DTX1	-2.6584	1.50229585719986e-19	7.98127238353984e-18	807.39740929462	714.104205788568	126.127874583529	114.950378772819
CNRIP1	-2.65649	8.74452597225518e-11	2.67013083757466e-09	346.60999893961	314.591852820369	50.2460638584789	54.5527221294736
SEMA4A	-2.6536	1.00605796454414e-06	1.96947364262517e-05	220.199293443987	164.050966194671	33.8391858638736	27.2763610647368
SEPTIN3	-2.65146	5.36921016217531e-61	1.24932685064692e-58	6039.16951093602	6016.81043661043	946.471774313797	972.207440807405
RASD2	-2.64475	9.1395021842225e-10	2.56884295336969e-08	298.696263792075	282.746665264933	48.1952041091533	44.8111646063533
KCNQ2	-2.63245	4.50580069722996e-20	2.46504846477623e-18	1109.15199660675	937.020518676621	141.509322703471	188.012060196222
PPP1R1B	-2.62374	7.10221113729989e-22	4.29450148440285e-20	879.777732602597	935.090507309625	138.433033079483	155.864920369925
CXCL12	-2.61786	1.34005313540635e-14	5.51070620470684e-13	504.623380809137	581.898427149333	95.3649783436437	81.8290831942104
STXBP6	-2.60038	1.79690429278456e-40	2.48351088044855e-38	2528.21410991245	2521.55985098044	427.604257734402	405.248792961804
PAMR1	-2.59683	2.75151417523785e-07	5.76063024706403e-06	213.063205230525	209.40623331908	30.7628962398851	38.9662300924812
SFRP2	-2.59375	5.04077277524129e-54	1.01823610059874e-51	7048.4162725543	6418.25280094563	1107.46426463586	1123.20158241577
LOC132659636	-2.58534	0.000222914338178998	0.00312080073450597	130.488470189029	91.6755399323162	19.4831676185939	17.5348035416165
RTN4RL2	-2.58507	7.2118632159063e-24	4.82067162308326e-22	1775.86652397882	1404.08326948968	246.10316991908	283.479
DLG2	-2.58224	0.000105408591653586	0.00156765431373481	124.371823148919	109.045642235281	19.4831676185939	19.4831150462406
CD8B	-2.56674	0.00351042716245794	0.0383414569817599	64.2247939211629	71.4104205788568	8.20343899730268	14.6123362846804
NXPH3	-2.55684	7.27985604696031e-06	0.000127082919140764	172.285558296453	162.120954827675	23.5848871172452	33.121295578609
MX1	-2.55375	8.86694014094363e-15	3.70436576524604e-13	547.439910089913	583.828438516329	91.2632588449924	101.312198240451
LOC101110545	-2.55035	0.000125361937442164	0.00184499850605433	121.313499628863	112.905664969274	20.5085974932567	19.4831150462406
CT55	-2.55004	1.96526056866218e-06	3.72811349568093e-05	191.654940590137	182.386074181134	28.7120364905594	35.069607083233
LOC105606646	-2.54781	7.08546231859626e-32	6.85499833370718e-30	5823.04798218544	7310.88305818134	1235.64299896872	1011.17367089989
SGK1	-2.54302	2.24365682351125e-29	1.96394760618018e-27	1926.74381763489	2063.18215131886	376.332764001261	308.807373482913
HLF	-2.53423	1.44192926662674e-08	3.53879089174002e-07	285.443528538502	282.746665264933	55.3732132317931	42.8628531017293
PSMB10	-2.52776	2.63674014987189e-23	1.70663934630088e-21	1293.67084898343	1142.56672926171	204.060545057904	218.210888517895
CORO2B	-2.52632	4.29039321689712e-16	1.95697290602985e-14	721.764350733069	658.13387614568	109.720996588923	129.563
CADPS2	-2.51741	2.91507540513321e-08	6.90527269293281e-07	255.88	287.571693682423	48.1952041091533	46.7594761109774
EN1	-2.51616	0.000322756865243737	0.0043882519947562	97.8663526417721	124.48573317125	16.4068779946054	22.4055823031767
OTULINL	-2.51385	6.35221535949562e-09	1.6308159600314e-07	287.482410885206	328.101932389342	50.2460638584789	57.4751893864097
ELFN1	-2.51113	1.23089371023027e-16	5.74271273640936e-15	1034.73279095207	808.674762771378	148.687331826111	174.373879663853
FGFR2	-2.50818	2.59428541649581e-34	2.85557811533089e-32	2159.1764051591	2178.01782765513	382.485343249238	379.920743401691
LOC132658394	-2.50585	0.00432259011982168	0.0461695825581418	67.2831174412183	68.5154035283626	9.22886887196552	14.6123362846804
APBA2	-2.48171	3.9819479480372e-18	1.9782747886708e-16	1566.88108344171	1489.96877532101	215.340273679195	331.21295578609
SLC38A5	-2.47628	3.09256252551998e-37	3.78983228960722e-35	2856.47416773172	2759.91625480447	508.613217832766	500.716056688383
LHX2	-2.47147	2.09419488573853e-20	1.16653001180744e-18	1580.13381869528	1480.31871848603	229.696291924475	321.47139826297
TMBIM1	-2.4662	9.41063936831481e-45	1.53085285724215e-42	18630.287443004	17428.0026439751	2992.20437426615	3532.28875788342
GABRA4	-2.45141	0.00254209659611754	0.0288271558481386	75.4386468280327	82.9904887808336	14.3560182452797	14.6123362846804
SHISA8	-2.44649	1.26331109845518e-05	0.000214029351260859	210.004881710469	160.190943460679	31.7883261145479	36.0437628355451
SLC1A6	-2.44577	2.17143367419434e-12	7.57405954440993e-11	613.703586357779	517.243046354963	94.3395484689809	113.002067268195
RASGRP2	-2.44556	1.63712945363997e-20	9.20297052501832e-19	1293.67084898343	1105.89651328878	214.314843804533	226.004134536391
ERAP2	-2.43608	5.66021504100359e-24	3.81121146094242e-22	1373.18726050486	1325.91780912634	254.306608916383	244.513093830319
RRAGD	-2.43322	7.43334980357168e-17	3.50358554075012e-15	975.605202897666	1188.88700206962	177.399368316671	223.081667279455
CORO2A	-2.41733	2.60778155735864e-10	7.66979849397864e-09	441.418028061326	421.707483688654	70.7546613517356	90.5964849650187
GDAP1L1	-2.39926	1.74058027654422e-05	0.00028981292249489	181.460528856619	171.771011662656	33.8391858638736	33.121295578609
CELF5	-2.39271	7.53043214617811e-09	1.90930212015236e-07	374.134910620108	329.06693807284	66.6529418530843	67.2167
GABRB3	-2.39165	9.28839137720701e-12	3.08193520389565e-10	528.070527796229	532.683137290932	111.771856338249	90.5964849650187
TIMP4	-2.39131	0.000411341653781701	0.00547919005783712	121.313499628863	141.855835474216	32.8137559892107	17.5348035416165
ZIC3	-2.39009	7.74443598065379e-33	7.77913782493869e-31	2945.16554981333	3237.59406813601	579.367879184502	600.07994342421
HLCS	-2.38751	5.50861256933449e-41	7.78917817303897e-39	5894.40886432007	5564.22277104984	1135.15087125176	1055.01067975393
PPEF1	-2.38283	1.25594120587166e-09	3.49269459097321e-08	399.620939953903	458.377699661581	71.7800912263985	92.5447964696428
DLL3	-2.38109	2.61718475441038e-05	0.000426183684143333	190.635499416785	167.910988928663	29.7374663652222	38.9662300924812
FUT9	-2.36492	0.00167957031778558	0.0198545733643309	92.7691467750131	103.255608134293	22.5594572425824	15.5864920369925
ERAP1	-2.3534	7.31328579053018e-23	4.65165465057183e-21	1524.06455416093	1486.10875258702	280.967785657617	307.833217730601
CNIH2	-2.34913	6.38973463963408e-23	4.09254711309246e-21	1591.34767160215	1526.63899129394	290.196654529582	321.47139826297
LGI2	-2.34164	0.00267229985932598	0.0301733513600308	105.002440855235	96.5005683498065	12.305158495954	27.2763610647368
SCN8A	-2.33607	4.17101923751624e-21	2.42631884886151e-19	1507.7534953873	1427.24340589364	311.730681897502	269.841143390432
PRR5L	-2.33361	3.07821529693285e-05	0.000497221033288398	204.90767584371	167.910988928663	36.9154754878621	37.0179185878571
SNCA	-2.33111	0.000417409178321918	0.00555196491744826	129.469029015678	127.380750221745	28.7120364905594	22.4055823031767
DOC2A	-2.32169	0.00125550736530528	0.0152234408898692	130.488470189029	94.5705569828103	23.5848871172452	21.4314265508646
RIMS1	-2.32001	1.3594210805348e-14	5.57787462106935e-13	753.367027106975	777.79458089944	150.738191575437	155.864920369925
LOC101105359	-2.3171	1.12833727308981e-24	7.79740441877329e-23	2836.08534426469	2381.63402687322	518.867516579395	527.99241775312
ADD2	-2.31675	5.16463777832259e-23	3.31945355388552e-21	1733.04999469805	1654.98474719918	356.849596382667	323.419709767594
LOC101106061	-2.30832	0.00341850146885677	0.0375011947634123	89.7108232549578	88.780522881822	20.5085974932567	15.5864920369925
SHANK2	-2.30208	3.84663653858349e-08	8.97320721475149e-07	481.176233822046	356.087097210786	79.9835302237012	89.6223292127067
PPARGC1B	-2.30072	1.4036373037181e-11	4.57476257392663e-10	720.744909559717	654.273853411688	117.924435586226	160.735699131485
LOC101120733	-2.29648	0.000563855754644735	0.00730944744843407	123.352381975567	132.205778639235	28.7120364905594	23.3797380554887
KAZALD1	-2.28977	4.54581967550358e-14	1.77789909095972e-12	814.533497508082	754.634444495487	165.094209820716	155.864920369925
CYB561	-2.28711	1.23402111134157e-05	0.000209646728915719	208.985440537118	215.196267420068	43.0680547358391	43.8370088540413
DPYS	-2.28598	5.22885872316689e-12	1.76685443105246e-10	661.617321505313	601.198540819294	133.305883706169	125.666092048252
PCDH15	-2.28397	4.07945222832656e-11	1.27966707954093e-09	542.342704223154	561.633307795874	109.720996588923	116.898690277443
PROX1	-2.28351	5.80014976261996e-13	2.12811083705549e-11	701.375527266033	744.984387660506	159.967060447402	137.355961075996
SLITRK4	-2.28225	1.91259485319696e-10	5.67053525668815e-09	500.54561611573	538.47317139192	100.492127716958	113.002067268195
DENND1C	-2.27796	0.00120444447040611	0.0146429221263261	144.760646615955	115.800682019768	18.457737743931	35.069607083233
NPTXR	-2.26997	4.74593196974771e-14	1.85222338573041e-12	888.952703162763	788.409643417919	174.323078692682	173.399723911541
CD9	-2.26925	1.17531823868256e-33	1.2416494174404e-31	11462.5965531676	13408.7539722056	2514.35405267327	2644.83286752716
CYGB	-2.26784	4.09498253513736e-06	7.38704307761482e-05	268.113028591522	241.251420874516	47.1697742344904	58.4493451387217
GTL2	-2.2631	1.22136331332831e-36	1.44845809197425e-34	18110.3724445946	16195.690386148	3735.64103339671	3411.49344459673
RIMKLA	-2.25394	4.0561003458835e-07	8.32134336585163e-06	426.126410461049	469.957767863558	66.6529418530843	120.795313286692
NAT8L	-2.2504	6.6244469544033e-11	2.04656443556036e-09	829.825115108359	651.378836361194	140.483892828808	170.477256654605
JAKMIP2	-2.24966	4.79440764026394e-20	2.61515730692379e-18	1489.40355426697	1630.85960511173	320.959550769467	335.109578795338
INA	-2.24834	1.76213199258583e-09	4.81300301451899e-08	465.884616221769	489.257881533519	107.670136839598	93.5189522219548
EDA	-2.24487	2.06514940663435e-17	9.91163874484404e-16	1160.12405527434	1136.77669516072	242.001450420429	242.564782325695
HTR1E	-2.23548	0.00418508767352752	0.0449621751109193	87.6719409082542	113.870670652772	16.4068779946054	26.3022053124248
GBX2	-2.22784	3.97722942570197e-07	8.16865154226296e-06	330.298940165981	324.24190965535	64.6020821037586	75.0099929280262
GNMT	-2.21933	2.1180454927407e-06	3.98097262244986e-05	375.15435179346	276.956631163945	72.8055211010613	67.2167
BEGAIN	-2.21436	0.0017062202360258	0.0201307704612492	129.469029015678	107.115630868285	25.6357468665709	25.3280495601128
STK32B	-2.21271	0.000334372555578207	0.00452749821088008	149.857852482714	160.190943460679	31.7883261145479	35.069607083233
SFRP1	-2.20567	2.88031585000886e-43	4.41216382957191e-41	27165.0489463052	28429.067435853	5993.63761740427	6058.27462362851
ADCY8	-2.20538	3.68927115595828e-07	7.61979577402529e-06	465.884616221769	353.192080160292	78.9581003490383	98.3897309835149
LRRN1	-2.19522	1.4307674495171e-19	7.62329485710819e-18	1686.15570072387	1891.41113965621	389.663352371877	391.610612429436
VSTM2L	-2.1926	0.00100428128209013	0.0124147266492137	146.799528962658	139.925824107219	23.5848871172452	38.9662300924812
LRRC31	-2.1884	3.47447599218176e-09	9.17641058739728e-08	571.906498250356	519.173057721959	105.619277090272	133.459338066748
ATP1A3	-2.18281	4.01658897980599e-14	1.58439782460930e-12	1116.28808482021	974.655740333045	225.594572425824	234.771536307199
JPH4	-2.17895	1.34192024709676e-13	5.07555102513018e-12	1170.31846700786	994.920859686505	224.569142551161	253.280495601128
ODAD3	-2.16199	1.28767091294548e-09	3.57013072726454e-08	610.645262837724	551.018245277395	122.026155084877	137.355961075996
MOXD1	-2.15462	1.50527411159373e-08	3.67951445735584e-07	473.020704435232	568.38834758036	122.026155084877	112.027911515883
RUBCNL	-2.15281	5.93417971286243e-07	1.18696508685351e-05	358.843293019831	375.387210880747	91.2632588449924	74.0358371757142
SOX13	-2.15052	2.59567624425127e-26	1.92394035168656e-24	5679.30677674284	5015.13453713944	1174.11720648895	1234.25533817934
FMNL1	-2.14817	7.13479271252338e-06	0.000124668973043351	308.890675525593	290.466710732917	77.9326704743755	57.4751893864097
LFNG	-2.14765	3.59575704673462e-14	1.42450875071284e-12	1385.42055458509	1205.29209868908	267.637	316.600619501409
SLC15A3	-2.14626	0.000144000983265866	0.00208920763566942	247.724205124486	236.426392457026	37.9409053625249	71.1133699187781
GLT1D1	-2.14456	2.31044785932219e-07	4.89293232143555e-06	377.193234140163	413.022432537172	86.1361094716782	92.5447964696428
UNC5D	-2.1434	0.00237882808194181	0.0271600110573009	111.119087895345	136.065801373227	28.7120364905594	27.2763610647368
MREG	-2.13923	4.39640031759571e-09	1.14468315351338e-07	546.420468916561	565.493330529866	114.848145962238	137.355961075996
STK32A	-2.12429	0.000349115220411265	0.00470486508914946	188.596617070082	176.596040080146	35.8900456131992	47.7336318632894
ADRB3	-2.12415	4.00988147411322e-09	1.05299487510213e-07	1117.30752599356	942.810552777609	183.551947564648	288.350102684361
NEGR1	-2.11399	1.73580425879527e-08	4.23177107230433e-07	507.681704329193	503.73296678599	111.771856338249	121.769469039004
NR6A1	-2.10039	1.14224462047638e-36	1.36342471516863e-34	21659.0471690322	21608.4072648887	4993.84348960801	5095.80874034422
LOC105612090	-2.09343	0.00116835562437825	0.0142702412540339	137.624558402492	186.246096915127	37.9409053625249	37.9920743401691
SEPTIN6	-2.08515	1.76373026533889e-25	1.26644100536951e-23	4049.22034055332	4006.70359788396	953.649783436437	944.931079742668
PCDH20	-2.06452	9.97594312060393e-06	0.00017090194449482	298.696263792075	340.647006274817	76.9072405997127	75.9841486803383
RFFL	-2.06271	2.6896650861711e-19	1.4166597024068e-17	2729.04402106275	2475.23957817254	615.257924797701	630.278771745883
RND2	-2.05884	3.23310215057894e-13	1.20305432655753e-11	1599.50320098896	1397.3282297052	328.137559892107	390.636456677124
CLMP	-2.05534	8.8611927968996e-13	3.18760168282991e-11	1231.48493740897	1476.45869575204	331.213849516096	320.497242510658
MAPK8IP2	-2.05178	6.81941246180845e-13	2.48719126732069e-11	1628.04755384281	1387.67817287022	334.290139140084	392.584768181748
RAB39B	-2.04833	0.0034437266426094	0.0377279282563799	139.663440749196	152.470897992694	25.6357468665709	44.8111646063533
BEND4	-2.03327	2.63498520974162e-13	9.9051734407915e-12	1270.22370199633	1409.87330359067	338.391858638736	316.600619501409
PHC1	-2.02983	4.90959492132612e-28	3.97569047770118e-26	8795.73844367927	8771.90166299741	2102.13124305881	2199.64368872056
PNPLA3	-2.01923	7.89804606677165e-06	0.000137222951606235	374.134910620108	369.597176779759	79.9835302237012	103.260509745075
CACNG8	-2.01412	1.11234300664925e-05	0.00018985226692875	383.309881180274	331.961955123334	94.3395484689809	82.8032389465225
SIX2	-2.01379	0.000333841209100916	0.00452556718708926	259.957499204707	219.056290154061	49.2206339838161	69.1650584141541
SPNS3	-1.98956	0.00129226189361559	0.0156073312276227	246.704763951134	195.896153750107	41.0171949865134	70.1392141664661
TVP23A	-1.98671	1.5239251893979e-09	4.1872635024682e-08	827.786232761656	860.785069680274	196.882535935264	228.926601793327
RPP25	-1.96942	0.00214583649957362	0.0247924365400141	188.596617070082	159.225937777181	39.9917651118506	48.7077876156015
BST-2B	-1.96543	0.0018937200908462	0.0221158594091073	211.024322883821	200.721182167597	37.9409053625249	67.2167
CPVL	-1.95915	0.00227402199626025	0.0261093518646196	197.771587630248	223.881318571551	70.7546613517356	37.9920743401691
LMO3	-1.95902	1.63169267120445e-05	0.000272670678928001	371.076587100053	482.502841749032	104.593847215609	114.950378772819
SALL2	-1.95731	3.24307018362757e-22	1.97397735481596e-20	13527.9843703783	12601.0442151177	3179.85804132945	3547.87524992041
A4GALT	-1.95036	0.00063173681206641	0.00808113157926565	300.735146138779	216.161273103567	60.5003626051073	73.0616814234022
G3BP2	-1.94909	1.81221511498366e-17	8.76635216937623e-16	10288.2003214663	12579.8140900808	3038.34871862598	2884.47518259592
LOC121818987	-1.9481	0.0023001674241958	0.0263765923840095	177.382764163212	165.980977561667	46.1443443598276	42.8628531017293
BTBD17	-1.94744	6.07078997770253e-08	1.38110471992733e-06	816.572379854786	688.04905233412	205.085974932567	185.089592939286
PDE4D	-1.94423	5.25571341705746e-15	2.22604894083756e-13	3720.96028273404	4214.17981983605	1118.74399325715	943.956923990356
C2H2orf72	-1.93836	0.000538788678995627	0.00700425282694316	241.607558084375	221.951307204555	61.5257924797701	59.4235008910338
QRFPR	-1.93545	0.00221998115204733	0.0255527198102279	173.304999469805	182.386074181134	49.2206339838161	43.8370088540413
DUSP4	-1.92855	9.40794857973979e-25	6.52592116199158e-23	11419.7800238868	11625.4234691012	3007.5858223861	3046.18503747971
GLI2	-1.92805	2.64699010386614e-13	9.9299943039321e-12	2318.20922820198	2023.61691829544	590.647607805793	550.398000056296
CAMKV	-1.91505	9.11271498119714e-13	3.27167825750715e-11	3159.24819621721	2844.83675495229	711.648333016008	879.662644337762
NOTCH4	-1.91343	3.10495389171856e-09	8.25980643090746e-08	1256.97096674276	1045.1011552284	318.908691020142	292.246725693609
KASH5	-1.91275	0.000640069460891177	0.00817066446534834	254.860293337948	233.531375406532	58.4495028557816	71.1133699187781
FBXO15	-1.90783	1.34857082800984e-05	0.000227425953765843	472.00126326188	481.537836065534	107.670136839598	146.123362846804
TAFA5	-1.90459	2.06930020560426e-05	0.000340536046369002	507.681704329193	443.90261440911	107.670136839598	146.123362846804
OLFML2A	-1.90296	4.83143907105699e-15	2.06059194905266e-13	2892.15460879904	2633.50051026622	731.131500634602	746.203306271014
FZD2	-1.89672	4.94531189211038e-18	2.43712394640142e-16	5629.3541592486	5154.09535556316	1409.9660776614	1485.58752227584
PRR36	-1.89312	1.69018376497426e-13	6.3796628270548e-12	2010.33799384974	1937.73141246411	526.045525702035	536.759819523928
MAGEL2	-1.88181	2.25589142586809e-18	1.14236353141342e-16	4520.20216264185	4518.15661013794	1217.18526122479	1235.22949393165
CEND1	-1.88139	0.00395081967221016	0.0426447253168333	225.296499310746	211.336244686076	76.9072405997127	41.8886973494172
PARP14	-1.87975	5.34047306952522e-09	1.38265599949314e-07	987.838496977887	1010.36095062247	256.357468665709	286.401791179737
SORL1	-1.87036	2.24549177706483e-15	9.80442514156906e-14	4828.07339699409	4460.25626912806	1191.54951435821	1348.23156119985
GPD2	-1.86393	1.28891901928699e-13	4.8952292174656e-12	2417.0950220171	2641.2205557342	694.21602514674	695.547207150789
FGF13	-1.86059	4.01444859352854e-13	1.48800791535822e-11	2163.2541698525	2315.04863471186	624.486793669667	608.847345195018
DTX4	-1.8486	6.00829197927447e-08	1.36858021267687e-06	997.013467538053	877.190166299741	253.28117904172	266.918676133496
CD24	-1.83591	4.34645725149423e-14	1.70719182044801e-12	6407.18777451602	7642.84501330467	1930.88445399012	2004.81253825816
TIGD3	-1.83336	4.50639229820961e-06	8.06587178439036e-05	591.27588054404	558.738290745379	159.967060447402	162.684010636109
HDAC9	-1.82681	0.000737607391047765	0.00929951924707821	287.482410885206	324.24190965535	74.856380850387	97.4155752312029
ASIC4	-1.82202	0.000777424876953309	0.00976802740133679	323.162851952518	270.201591379458	81.008960098364	86.6998619557706
SEMA5B	-1.81915	7.73621038361108e-11	2.3780438005274e-09	1827.85802381976	1727.36017346154	486.053760590184	521.173327486935
TMEM130	-1.81899	0.00269545661746535	0.0304161347711774	238.54923456432	212.301250369574	59.4749327304445	68.190902661842
HESX1	-1.81395	0.00283849906928275	0.0317766686306672	229.374264004153	256.691511810485	81.008960098364	57.4751893864097
JADE2	-1.81379	3.13079969019537e-05	0.000503502711331332	516.856674889359	472.852784914052	132.280453831506	149.04583010374
BLACAT1	-1.81373	2.26664561358097e-14	9.07744655094672e-13	4551.80483901575	4119.60926285324	1246.92272759001	1219.64300189466
DCC	-1.80639	5.64613577403897e-05	0.000871429620473421	447.534675101437	440.042591675118	126.127874583529	127.614403552876
B3GALT1	-1.79714	0.00068794421642718	0.00873328079168814	306.85179317889	303.97679030189	85.1106795970153	90.5964849650187
SHISA2	-1.7891	3.80312164970319e-12	1.30184324329318e-10	3896.30416455055	4326.12047912182	1265.38046533394	1114.43418064496
PIANP	-1.78668	6.98487631092072e-06	0.00012216555313734	651.422909771796	609.883591970777	178.424798191333	187.03790444391
RBM43	-1.78354	0.00165921320731933	0.0196391868492878	256.899175684652	289.501705049419	75.8818107250498	82.8032389465225
BEND3	-1.78192	8.34760888956097e-11	2.55317382043111e-09	2089.85440537118	1996.5967591575	576.291589560513	611.769812451954
BCAT1	-1.77037	1.0409862913775e-15	4.66717317270762e-14	12569.7096674276	13673.1655294841	3980.71877344113	3712.50757206114
SOX2	-1.76638	1.22290690906509e-12	4.37343867751644e-11	3802.51557660219	3538.6758413874	1047.98933190542	1109.5634018834
TTYH1	-1.76607	7.98864052306118e-06	0.000138535084995199	746.230938893512	679.364001182638	193.806246311276	225.029978784079
SERPING1	-1.75798	0.00236158009765511	0.0269798417371636	275.249116804984	261.516540227976	73.8309509757241	84.7515504511465
PSMB9	-1.74823	0.00257975048260964	0.0292001067557453	357.823851846479	263.446551594972	92.2886887196552	92.5447964696428
CAPN6	-1.74802	9.7208272300468e-07	1.90499196314201e-05	1815.62472973954	1363.55303078277	474.774031968893	471.491384119022
MFGE8	-1.74256	2.08465412040401e-14	8.38514486679793e-13	13832.7972812105	13132.7623467252	3807.42112462311	4250.24154733738
SLC39A14	-1.73934	5.80994836156832e-15	2.44950621060433e-13	7027.00800791391	7132.3570067342	2153.40273679195	2087.61577720468
RHBDL3	-1.73451	3.20108761606505e-06	5.86079607156451e-05	1013.32452631168	959.215649397076	329.16298976677	263.99620887656
CSRNP2	-1.73286	2.38287583656472e-11	7.61774323960569e-10	3085.84843173588	3215.39893741555	982.361819926996	913.758095668683
NRXN2	-1.73179	0.000157702571050767	0.00226475676644937	512.778910195952	467.062750813063	153.814481199425	141.252584085244
MID1	-1.72611	1.25974474398786e-09	3.49798004289802e-08	2352.87022809594	2429.88431104813	770.097835871789	676.064092104548
SHANK1	-1.72418	3.68755893431716e-06	6.68488247836471e-05	1143.81299650071	937.020518676621	319.934120894805	309.781529235225
PROM1	-1.70852	1.33963280760826e-10	4.03690660154999e-09	3431.43898950213	3378.48489792672	982.361819926996	1100.79600011259
GPR75	-1.70766	0.0011924953701938	0.0145072467868316	346.60999893961	358.017108577782	105.619277090272	110.079600011259
MYCN	-1.70452	2.99557522072471e-10	8.76825855212766e-09	2906.42678522596	2913.35215848066	850.08136609549	935.189522219548
DTNB	-1.69929	1.02865589386005e-05	0.00017573190186743	1050.02440855235	932.195490259131	274.81520640964	335.109578795338
MME	-1.6955	0.000139252254523466	0.00202542672734932	567.828733556949	672.608961398151	203.035115183241	180.218814177725
LRRC8C	-1.6908	0.000502760888764863	0.00657775847492933	558.653762996782	712.174194421572	225.594572425824	168.528945149981
GLDC	-1.6904	2.1316048570177e-05	0.000350162292061657	1097.93814369988	1062.47125753137	283.018645406943	385.765677915564
GUCY1A1	-1.67908	0.00226020594382865	0.0259669410371613	377.193234140163	412.057426853674	143.560182452797	103.260509745075
JPH1	-1.67649	0.0020221302055567	0.0234220525762718	469.962380915176	384.07226203223	114.848145962238	151.968297360677
UNC80	-1.67421	0.000516636583913575	0.00673055541140988	500.54561611573	476.712807648044	166.119639695379	140.278428332932
ABHD17B	-1.65815	3.05446483689334e-05	0.000494431539864584	1431.29540738592	1968.61159433605	571.164440187199	506.560991202255
NOS3	-1.64996	4.27237015631192e-07	8.75526290003631e-06	3176.57869616419	2569.81013515535	879.818832460713	950.77601425654
TRIM71	-1.64755	9.51902561004458e-08	2.10817745498602e-06	3007.35146138779	3183.55374986012	893.14942083133	1082.28704081866
MOB3B	-1.64461	0.000774724880480401	0.00974584740782564	485.253998515453	464.167733762569	148.687331826111	154.890764617613
CCDC177	-1.64187	2.09562248715062e-05	0.000344559325212905	876.719409082542	897.455	285.069505156268	283.479
RHEBL1	-1.63378	0.00425802116036786	0.0456124387936376	360.882175366535	335.821977857327	102.542987466284	121.769469039004
LOC101115536	-1.6328	1.36319544728133e-07	2.94803043669711e-06	3934.02348796457	4821.16839475633	1366.89802292556	1456.36284970648
ZIC5	-1.62259	3.88861380368169e-08	9.05702810812734e-07	2763.70502095671	2984.76257905951	970.056661431042	897.197447879379
RIMS4	-1.62224	0.000291637377202995	0.0039976720863128	821.669585721545	675.503978448645	232.772581548464	253.280495601128
ENC1	-1.61913	1.12870965803583e-11	3.71826898459045e-10	11660.3681407978	11539.5379632699	3877.15035610018	3675.48965347329
LOC101115135	-1.6161	0.000488234487360297	0.00640330896865599	865.505556175672	666.818927297163	253.28117904172	246.461405334943
B3GNT7	-1.61155	0.000516342270387738	0.00673055541140988	649.384027425092	612.778609021271	188.679096937962	224.055823031767
TCF15	-1.61154	0.000143328452614471	0.00208109290360128	916.477614843262	792.269666151911	294.298374028234	264.970364628872
GAREM2	-1.61147	0.000315264751199558	0.00429592042739086	889.972144336115	726.649279674043	248.154029668406	280.556856665864
RALGPS2	-1.60606	1.15911205029463e-06	2.26427180749371e-05	1939.99655288846	2211.79302657756	662.427699032192	701.392141664661
FOXO4	-1.60246	0.000200517051583291	0.00283095579278345	1065.31602615262	909.035353855177	290.196654529582	359.463472603139
SNRPN	-1.59956	1.26958932667617e-08	3.1283634052227e-07	13190.5493419988	15139.0091627176	4946.67371537352	4402.20984469806
FRAS1	-1.59426	1.11210921698791e-06	2.1747650666672e-05	3233.66740187189	2865.10187430575	930.064896319192	1089.10613108485
RNF213	-1.58486	3.2775468820295e-07	6.80766856332953e-06	2856.47416773172	2568.84512947185	903.403719577958	904.990693897875
LOC132657394	-1.58471	0.00225085151290054	0.0258756425954582	503.603939635786	455.482682611087	158.941630572739	160.735699131485
RBPMS	-1.58369	1.20482865141451e-07	2.6271838992054e-06	3273.42560763261	3012.74774388096	1023.37901491351	1073.51963904786
PLEKHA2	-1.5825	1.02583488248299e-05	0.000175412993579556	1401.73161335872	1558.48417884937	504.511498334115	484.155408899078
ADGRE5	-1.58082	3.63773560236818e-09	9.56635992027637e-08	5614.06254164832	5368.32661729973	1800.65485990794	1870.3790444391
LOC132657149	-1.57783	0.000947035200075687	0.0117703861039833	596.373086410799	612.778609021271	214.314843804533	190.934527453158
RAB15	-1.56578	0.000183305526373513	0.00260700711614848	1012.30508513833	903.245319754189	310.705252022839	336.08373454765
PALM2AKAP2	-1.56414	6.458226134559e-07	1.28479559313272e-05	2343.69525753577	2404.79416327718	785.479283991732	820.239143446728
LOC105611838	-1.55867	0.000126739063299532	0.0018637739692576	1015.36340865839	1149.3217690462	356.849596382667	377.972431897067
PNKD	-1.55153	0.000127666677701888	0.00187441602996494	1623.96978914941	1421.45337179265	464.519733222264	573.777738111785
TUNAR	-1.5496	0.000152485375701	0.00219842053030257	970.507997030907	960.180655080574	332.239279390759	327.316332776842
SEMA4D	-1.5453	9.06908762582234e-06	0.000155947585348799	1950.19096462198	1799.73559972389	662.427699032192	622.485525727387
LIN28A	-1.5417	2.12574100814718e-06	3.98728277671036e-05	7992.41879907806	7021.38135313192	2354.38699222587	2801.6719436494
PPP1R1A	-1.53816	0.00139660031213103	0.0167792855801259	1162.16293762104	950.530598245594	313.781541646828	413.042
PTCH1	-1.53791	0.00321701327764519	0.0355165994412456	981.721849937776	1482.24872985303	459.39258384895	389.662300924812
SORD	-1.53511	0.000237692966806301	0.00331256415150374	1165.2212611411	1233.27726351053	373.256474377272	453.956580577406
PFKP	-1.53164	0.000205052283240131	0.0028905452994786	1959.36593518215	1626.99958237774	558.859281691245	680.934870866108
LOC121815981	-1.52211	0.000399379010478045	0.00532370193662612	1008.22732044492	938.950530043617	325.061270268119	352.644382336954
ANK2	-1.50704	1.68018944439194e-06	3.21831917102052e-05	3269.3478429392	3214.43393173205	1166.93919736631	1114.43418064496
TFAP4	-1.50567	0.0024415643057616	0.0277899907544951	775.794732920714	714.104205788568	237.899730921778	286.401791179737
CDCA7	-1.50476	2.48109813133621e-05	0.000404680974713595	2026.64905262336	2211.79302657756	722.928061637299	770.557200078815
FEZ1	-1.50409	7.0272573782233e-05	0.00106932984376242	1675.96128899035	1675.24986655264	627.563083293655	554.294623065545
IRF2	-1.50361	8.59771428618594e-05	0.0012933157447518	1430.27596621257	1405.04827517318	494.257199587487	505.586835449943
LOC105610483	-1.49586	0.00113407923742219	0.0139070343844528	830.844556281711	855.960041262783	289.17122465492	308.807373482913
SINHCAF	-1.49148	0.000180594510135107	0.00257539820426962	4041.06481116651	5352.88652636377	1610.95033309531	1730.10061610616
LOC114116088	-1.4905	0.00148794659448466	0.0178185239738221	789.047468174288	797.094694569402	281.99321553228	282.505168170488
OLFML3	-1.4853	1.96890498851858e-05	0.000324886997297563	2571.03063919322	2520.59484529695	865.462814215433	952.724325761164
HMGA1	-1.46309	2.46037575806779e-06	4.5775938446156e-05	25424.8628633937	23452.5331260535	8319.31257313958	9408.39625582958
ROBO1	-1.45947	6.50770719627421e-06	0.000114363932774295	3925.86795857775	3807.91242708336	1396.63548929078	1415.44830810938
FABP5	-1.45919	0.000739302605557467	0.00931450342382273	1395.6149663186	1656.91475856618	563.986431064559	546.501377047048
LOC101117325	-1.45812	6.55189503857586e-05	0.00100113827596925	7011.71639031363	6098.83591970777	2192.36907202914	2578.59027636994
OTX2	-1.4515	0.00177956951066356	0.0209156309111366	940.944203003705	968.865706232057	347.620727510701	350.69607083233
MAGI1	-1.45044	1.26528158930181e-05	0.000214165802712208	3472.21663643621	3474.02046059303	1268.45675495793	1273.22156827182
ARHGAP45	-1.44315	0.00167781410742494	0.0198465758833239	1210.07667276858	1076.94634278384	412.22280961446	428.628531017293
PPIF	-1.43421	0.00344478005383902	0.0377279282563799	1445.56758381284	1407.94329222368	453.240004600973	602.028254928834
MCC	-1.43136	0.000340423632184189	0.00459784511889035	1871.69399427389	1784.29550878792	694.21602514674	661.451755819868
IGDCC3	-1.42455	4.02879098823472e-05	0.000636238276598808	4922.88142611581	4507.54154761946	1713.4933205616	1799.26567452032
CADPS	-1.42428	0.00201509370279268	0.0233552663585971	1159.10461410099	1105.89651328878	412.22280961446	431.550998274229
HPCAL1	-1.41714	0.000672418408201345	0.00854208374537466	1778.92484749888	1664.63480403416	656.275119784215	633.201239002819
LPIN1	-1.41129	0.000613417886320532	0.00788463714642107	2280.48990478796	2107.57241275977	780.352134618418	868.94693106233
FKBP5	-1.41045	0.000617511886704114	0.0079156928182671	1917.56884707472	2093.0973275073	736.258650007916	772.505511583439
SLC7A5	-1.39009	0.000253687102952008	0.0035062228018525	4398.88866301299	4156.27947882617	1541.22110161824	1722.30737008767
ORC1	-1.38835	0.00193214496270698	0.0225353823340596	1617.8531421093	1774.64545195294	628.588513168318	667.29669033374
CHEK2	-1.37894	0.00152295225131066	0.0181785118724627	2116.35987587832	2131.69755484723	764.970686498475	867.972775310018
ZNF483	-1.37714	0.000598129837457917	0.00769945565276711	2984.92375557405	3166.18364755715	1234.61756909405	1133.9172956912
PAICS	-1.37594	0.000773211395490417	0.00973504922733209	2891.13516762568	3123.72339748324	1106.4388347612	1210.87560012385
LOC101115345	-1.37215	0.00428098730277822	0.0458050690335677	2486.41702180502	3170.04367029114	1101.31168538789	1084.23535232329
PPP4R4	-1.36959	0.00312032247407578	0.0345528721195548	1633.14475970957	1693.5849745391	610.130775424387	677.03824785686
FBRSL1	-1.35876	0.000593983451806338	0.0076568049166228	3504.83875398346	3337.95465921981	1318.70281881641	1349.20571695216
MED14	-1.34734	0.000998780002207108	0.0123550296100747	3585.37460667826	3555.08093800687	1464.31386101853	1342.38662668598
ZFHX2	-1.33795	0.00422937390596181	0.045331983171656	2770.84110917017	2497.43470889299	1102.33711526255	981.948998330525
ZIC2	-1.30579	0.00201094928471472	0.0233219367518145	6354.17683350173	6435.62290324859	2458.98083944148	2713.99792594131
NT5DC3	-1.28701	0.00426860258910629	0.0456991571304321	4057.37586994014	3938.1881943556	1645.81494883385	1630.73672937034

## Sheet: Enriched_terms_of_iCDX2-sESC
Source	Term_id	Term_name	padj
GO:BP	GO:0065007	biological regulation	1.38804e-12
GO:BP	GO:0050789	regulation of biological process	1.79734e-12
GO:BP	GO:0050794	regulation of cellular process	1.90733e-11
GO:BP	GO:0007155	cell adhesion	1.37495e-10
GO:BP	GO:0032501	multicellular organismal process	8.78556e-10
GO:BP	GO:0009611	response to wounding	2.71304e-09
GO:BP	GO:0050896	response to stimulus	2.76405e-09
GO:BP	GO:0007166	cell surface receptor signaling pathway	5.93226e-09
GO:BP	GO:0007154	cell communication	6.5661e-09
GO:BP	GO:0007165	signal transduction	9.40696e-09
GO:BP	GO:0042060	wound healing	1.26071e-08
GO:BP	GO:0023052	signaling	1.26071e-08
GO:BP	GO:0048856	anatomical structure development	3.17406e-08
GO:BP	GO:0007167	enzyme-linked receptor protein signaling pathway	4.97311e-08
GO:BP	GO:0072359	circulatory system development	5.96314e-08
GO:BP	GO:0007275	multicellular organism development	7.80359e-08
GO:BP	GO:0001568	blood vessel development	8.85259e-08
GO:BP	GO:0048731	system development	1.00149e-07
GO:BP	GO:0010632	regulation of epithelial cell migration	1.51341e-07
GO:BP	GO:0001944	vasculature development	1.53653e-07
GO:BP	GO:0032502	developmental process	1.53653e-07
GO:BP	GO:0048514	blood vessel morphogenesis	2.603e-07
GO:BP	GO:0009653	anatomical structure morphogenesis	2.98726e-07
GO:BP	GO:0030334	regulation of cell migration	2.98726e-07
GO:BP	GO:0090130	tissue migration	3.19597e-07
GO:BP	GO:0071363	cellular response to growth factor stimulus	4.67478e-07
GO:BP	GO:0070848	response to growth factor	9.1692e-07
GO:BP	GO:2000145	regulation of cell motility	1.0928e-06
GO:BP	GO:0051716	cellular response to stimulus	1.24421e-06
GO:BP	GO:0001667	ameboidal-type cell migration	1.32581e-06
GO:BP	GO:0141091	transforming growth factor beta receptor superfamily signaling pathway	1.32581e-06
GO:BP	GO:0016477	cell migration	1.61256e-06
GO:BP	GO:0040012	regulation of locomotion	1.61256e-06
GO:BP	GO:0090132	epithelium migration	1.65632e-06
GO:BP	GO:0010631	epithelial cell migration	1.65632e-06
GO:BP	GO:0007596	blood coagulation	3.08786e-06
GO:BP	GO:0010594	regulation of endothelial cell migration	3.1611e-06
GO:BP	GO:0010634	positive regulation of epithelial cell migration	3.1611e-06
GO:BP	GO:0050878	regulation of body fluid levels	3.8904e-06
GO:BP	GO:0048646	anatomical structure formation involved in morphogenesis	4.31985e-06
GO:BP	GO:0007599	hemostasis	5.30365e-06
GO:BP	GO:0022603	regulation of anatomical structure morphogenesis	9.42142e-06
GO:BP	GO:0050817	coagulation	9.42142e-06
GO:BP	GO:0043542	endothelial cell migration	1.66188e-05
GO:BP	GO:0035239	tube morphogenesis	1.9739e-05
GO:BP	GO:0001525	angiogenesis	2.4243e-05
GO:BP	GO:0043534	blood vessel endothelial cell migration	2.56609e-05
GO:BP	GO:0043535	regulation of blood vessel endothelial cell migration	2.56609e-05
GO:BP	GO:0048513	animal organ development	3.24047e-05
GO:BP	GO:0009888	tissue development	3.44475e-05
GO:BP	GO:0051239	regulation of multicellular organismal process	3.96299e-05
GO:BP	GO:0007178	transmembrane receptor protein serine/threonine kinase signaling pathway	4.08324e-05
GO:BP	GO:0040011	locomotion	4.08324e-05
GO:BP	GO:0048870	cell motility	5.41913e-05
GO:BP	GO:0098609	cell-cell adhesion	6.76648e-05
GO:BP	GO:0050793	regulation of developmental process	7.51313e-05
GO:BP	GO:0065008	regulation of biological quality	7.51313e-05
GO:BP	GO:0008015	blood circulation	7.74479e-05
GO:BP	GO:0003013	circulatory system process	0.000107744
GO:BP	GO:0007179	transforming growth factor beta receptor signaling pathway	0.000123361
GO:BP	GO:0035295	tube development	0.000123361
GO:BP	GO:0071560	cellular response to transforming growth factor beta stimulus	0.000123361
GO:BP	GO:0071495	cellular response to endogenous stimulus	0.000138497
GO:BP	GO:0030335	positive regulation of cell migration	0.000138719
GO:BP	GO:0007169	transmembrane receptor protein tyrosine kinase signaling pathway	0.00013984
GO:BP	GO:0006357	regulation of transcription by RNA polymerase II	0.000142616
GO:BP	GO:0045229	external encapsulating structure organization	0.000177483
GO:BP	GO:0030198	extracellular matrix organization	0.000177483
GO:BP	GO:0001501	skeletal system development	0.000177483
GO:BP	GO:0010595	positive regulation of endothelial cell migration	0.000182021
GO:BP	GO:2001141	regulation of RNA biosynthetic process	0.000208722
GO:BP	GO:0006355	regulation of DNA-templated transcription	0.000208722
GO:BP	GO:2000147	positive regulation of cell motility	0.000222626
GO:BP	GO:0043062	extracellular structure organization	0.000222626
GO:BP	GO:0040017	positive regulation of locomotion	0.000222626
GO:BP	GO:0071559	response to transforming growth factor beta	0.000249891
GO:BP	GO:0003008	system process	0.000259253
GO:BP	GO:0009719	response to endogenous stimulus	0.000287889
GO:BP	GO:0009887	animal organ morphogenesis	0.000308519
GO:BP	GO:0090092	regulation of transmembrane receptor protein serine/threonine kinase signaling pathway	0.000353461
GO:BP	GO:0060391	positive regulation of SMAD protein signal transduction	0.000472526
GO:BP	GO:0030879	mammary gland development	0.000472526
GO:BP	GO:0008360	regulation of cell shape	0.000539091
GO:BP	GO:0090287	regulation of cellular response to growth factor stimulus	0.000804996
GO:BP	GO:0050678	regulation of epithelial cell proliferation	0.000804996
GO:BP	GO:0051252	regulation of RNA metabolic process	0.000972589
GO:BP	GO:0051050	positive regulation of transport	0.00109917
GO:BP	GO:0060390	regulation of SMAD protein signal transduction	0.00144434
GO:BP	GO:0030155	regulation of cell adhesion	0.00158154
GO:BP	GO:0051241	negative regulation of multicellular organismal process	0.00166351
GO:BP	GO:0022604	regulation of cell morphogenesis	0.00178862
GO:BP	GO:0044057	regulation of system process	0.00184074
GO:BP	GO:0043270	positive regulation of monoatomic ion transport	0.00185162
GO:BP	GO:0050673	epithelial cell proliferation	0.00226093
GO:BP	GO:0048729	tissue morphogenesis	0.00235095
GO:BP	GO:0048869	cellular developmental process	0.00249799
GO:BP	GO:0048522	positive regulation of cellular process	0.00255529
GO:BP	GO:2000026	regulation of multicellular organismal development	0.00256674
GO:BP	GO:0048732	gland development	0.00300492
GO:BP	GO:0050679	positive regulation of epithelial cell proliferation	0.00304058
GO:BP	GO:0003015	heart process	0.00304058
GO:BP	GO:0022612	gland morphogenesis	0.00304058
GO:BP	GO:0140115	export across plasma membrane	0.00304058
GO:BP	GO:0006366	transcription by RNA polymerase II	0.00304058
GO:BP	GO:0060047	heart contraction	0.00304058
GO:BP	GO:0090100	positive regulation of transmembrane receptor protein serine/threonine kinase signaling pathway	0.00304058
GO:BP	GO:0019219	regulation of nucleobase-containing compound metabolic process	0.00324237
GO:BP	GO:0010468	regulation of gene expression	0.00336573
GO:BP	GO:0007389	pattern specification process	0.00375349
GO:BP	GO:0043537	negative regulation of blood vessel endothelial cell migration	0.00386122
GO:BP	GO:0043536	positive regulation of blood vessel endothelial cell migration	0.00386122
GO:BP	GO:0030154	cell differentiation	0.00416715
GO:BP	GO:0030855	epithelial cell differentiation	0.00420405
GO:BP	GO:0061448	connective tissue development	0.00448689
GO:BP	GO:0002683	negative regulation of immune system process	0.00448689
GO:BP	GO:0030336	negative regulation of cell migration	0.00493277
GO:BP	GO:0007399	nervous system development	0.00493277
GO:BP	GO:0060537	muscle tissue development	0.00493277
GO:BP	GO:0043588	skin development	0.00493277
GO:BP	GO:0010556	regulation of macromolecule biosynthetic process	0.00493277
GO:BP	GO:0051093	negative regulation of developmental process	0.00516485
GO:BP	GO:0007267	cell-cell signaling	0.00518231
GO:BP	GO:1903034	regulation of response to wounding	0.00531851
GO:BP	GO:0051781	positive regulation of cell division	0.00531851
GO:BP	GO:0032963	collagen metabolic process	0.00531851
GO:BP	GO:0061041	regulation of wound healing	0.00531851
GO:BP	GO:0198738	cell-cell signaling by wnt	0.00672251
GO:BP	GO:0016055	Wnt signaling pathway	0.00672251
GO:BP	GO:0040013	negative regulation of locomotion	0.00672251
GO:BP	GO:2000146	negative regulation of cell motility	0.00672251
GO:BP	GO:0031326	regulation of cellular biosynthetic process	0.00672251
GO:BP	GO:0009889	regulation of biosynthetic process	0.00673172
GO:BP	GO:0007162	negative regulation of cell adhesion	0.00684808
GO:BP	GO:1903522	regulation of blood circulation	0.00684808
GO:BP	GO:0045765	regulation of angiogenesis	0.00735578
GO:BP	GO:0036376	sodium ion export across plasma membrane	0.00833305
GO:BP	GO:0007431	salivary gland development	0.00833305
GO:BP	GO:0007435	salivary gland morphogenesis	0.00833305
GO:BP	GO:0050918	positive chemotaxis	0.00833305
GO:BP	GO:0060602	branch elongation of an epithelium	0.00833305
GO:BP	GO:0090050	positive regulation of cell migration involved in sprouting angiogenesis	0.00833305
GO:BP	GO:0048645	animal organ formation	0.00833305
GO:BP	GO:0010765	positive regulation of sodium ion transport	0.00833305
GO:BP	GO:0010596	negative regulation of endothelial cell migration	0.00833305
GO:BP	GO:0030199	collagen fibril organization	0.00833305
GO:BP	GO:0006351	DNA-templated transcription	0.00840256
GO:BP	GO:0051216	cartilage development	0.00840256
GO:BP	GO:0035107	appendage morphogenesis	0.00840256
GO:BP	GO:0033002	muscle cell proliferation	0.00840256
GO:BP	GO:0035108	limb morphogenesis	0.00840256
GO:BP	GO:0003002	regionalization	0.00887365
GO:BP	GO:0031323	regulation of cellular metabolic process	0.00913005
GO:BP	GO:0006935	chemotaxis	0.00923858
GO:BP	GO:0032774	RNA biosynthetic process	0.00948879
GO:BP	GO:1902680	positive regulation of RNA biosynthetic process	0.00971634
GO:BP	GO:0045893	positive regulation of DNA-templated transcription	0.00971634
GO:BP	GO:0022008	neurogenesis	0.01003
GO:BP	GO:0042330	taxis	0.0108916
GO:BP	GO:1901342	regulation of vasculature development	0.0111178
GO:BP	GO:0003012	muscle system process	0.0111178
GO:BP	GO:0051094	positive regulation of developmental process	0.0113633
GO:BP	GO:0060429	epithelium development	0.0113633
GO:BP	GO:0060255	regulation of macromolecule metabolic process	0.0119627
GO:BP	GO:0060993	kidney morphogenesis	0.0128589
GO:BP	GO:0014706	striated muscle tissue development	0.0128589
GO:BP	GO:0008016	regulation of heart contraction	0.0128589
GO:BP	GO:0008217	regulation of blood pressure	0.0128589
GO:BP	GO:0002040	sprouting angiogenesis	0.0128589
GO:BP	GO:0048518	positive regulation of biological process	0.0131807
GO:BP	GO:0051049	regulation of transport	0.0131807
GO:BP	GO:0080090	regulation of primary metabolic process	0.0131807
GO:BP	GO:0051171	regulation of nitrogen compound metabolic process	0.0132471
GO:BP	GO:0086009	membrane repolarization	0.0144843
GO:BP	GO:0002695	negative regulation of leukocyte activation	0.0144843
GO:BP	GO:0019222	regulation of metabolic process	0.0144843
GO:BP	GO:0050866	negative regulation of cell activation	0.0144843
GO:BP	GO:0010633	negative regulation of epithelial cell migration	0.0144843
GO:BP	GO:1905330	regulation of morphogenesis of an epithelium	0.0144843
GO:BP	GO:1904064	positive regulation of cation transmembrane transport	0.0144843
GO:BP	GO:0035272	exocrine system development	0.0144843
GO:BP	GO:0034767	positive regulation of monoatomic ion transmembrane transport	0.0144843
GO:BP	GO:0048659	smooth muscle cell proliferation	0.0144843
GO:BP	GO:0048660	regulation of smooth muscle cell proliferation	0.0144843
GO:BP	GO:0001654	eye development	0.0161407
GO:BP	GO:0150063	visual system development	0.0161407
GO:BP	GO:0048880	sensory system development	0.0161407
GO:BP	GO:0002064	epithelial cell development	0.0165072
GO:BP	GO:0008544	epidermis development	0.0165072
GO:BP	GO:0006936	muscle contraction	0.017247
GO:BP	GO:0001775	cell activation	0.0173202
GO:BP	GO:0060173	limb development	0.0179028
GO:BP	GO:0060395	SMAD protein signal transduction	0.0179028
GO:BP	GO:0048736	appendage development	0.0179028
GO:BP	GO:0006937	regulation of muscle contraction	0.0179028
GO:BP	GO:0001503	ossification	0.0196176
GO:BP	GO:0007423	sensory organ development	0.0201398
GO:BP	GO:0010557	positive regulation of macromolecule biosynthetic process	0.0201398
GO:BP	GO:0010092	specification of animal organ identity	0.0210792
GO:BP	GO:0002042	cell migration involved in sprouting angiogenesis	0.0210792
GO:BP	GO:0070493	thrombin-activated receptor signaling pathway	0.0210792
GO:BP	GO:1901861	regulation of muscle tissue development	0.0210792
GO:BP	GO:0003156	regulation of animal organ formation	0.0210792
GO:BP	GO:0003401	axis elongation	0.0210792
GO:BP	GO:0048699	generation of neurons	0.0210792
GO:BP	GO:0031128	developmental induction	0.0210792
GO:BP	GO:0008347	glial cell migration	0.0210792
GO:BP	GO:0110110	positive regulation of animal organ morphogenesis	0.0210792
GO:BP	GO:0048568	embryonic organ development	0.0210792
GO:BP	GO:0006942	regulation of striated muscle contraction	0.0210792
GO:BP	GO:0001656	metanephros development	0.0210792
GO:BP	GO:0001759	organ induction	0.0210792
GO:BP	GO:0090049	regulation of cell migration involved in sprouting angiogenesis	0.0210792
GO:BP	GO:1900046	regulation of hemostasis	0.0210792
GO:BP	GO:1901381	positive regulation of potassium ion transmembrane transport	0.0210792
GO:BP	GO:0030193	regulation of blood coagulation	0.0210792
GO:BP	GO:0085029	extracellular matrix assembly	0.0210792
GO:BP	GO:0006941	striated muscle contraction	0.0227491
GO:BP	GO:0022408	negative regulation of cell-cell adhesion	0.0227491
GO:BP	GO:0031328	positive regulation of cellular biosynthetic process	0.0227491
GO:BP	GO:1901343	negative regulation of vasculature development	0.0236327
GO:BP	GO:2000181	negative regulation of blood vessel morphogenesis	0.0236327
GO:BP	GO:0016525	negative regulation of angiogenesis	0.0236327
GO:BP	GO:0030282	bone mineralization	0.0236327
GO:BP	GO:0050920	regulation of chemotaxis	0.0236327
GO:BP	GO:0009891	positive regulation of biosynthetic process	0.0238373
GO:BP	GO:1902533	positive regulation of intracellular signal transduction	0.0244971
GO:BP	GO:0007186	G protein-coupled receptor signaling pathway	0.024869
GO:BP	GO:0051302	regulation of cell division	0.0261689
GO:BP	GO:0045944	positive regulation of transcription by RNA polymerase II	0.0273807
GO:BP	GO:0007229	integrin-mediated signaling pathway	0.0311237
GO:BP	GO:0140352	export from cell	0.0323952
GO:BP	GO:0009967	positive regulation of signal transduction	0.0327245
GO:BP	GO:0048771	tissue remodeling	0.0328719
GO:BP	GO:0031214	biomineral tissue development	0.0328719
GO:BP	GO:0048706	embryonic skeletal system development	0.0328719
GO:BP	GO:0007156	homophilic cell adhesion via plasma membrane adhesion molecules	0.0333186
GO:BP	GO:0007498	mesoderm development	0.0348413
GO:BP	GO:0048332	mesoderm morphogenesis	0.0348413
GO:BP	GO:0001707	mesoderm formation	0.0348413
GO:BP	GO:0031016	pancreas development	0.0348413
GO:BP	GO:0048663	neuron fate commitment	0.0348413
GO:BP	GO:0034764	positive regulation of transmembrane transport	0.0348413
GO:BP	GO:0032101	regulation of response to external stimulus	0.0365559
GO:BP	GO:0001558	Regulation of cell growth	0.0370545
GO:BP	GO:0034654	nucleobase-containing compound biosynthetic process	0.0412474
GO:BP	GO:1900745	positive regulation of p38MAPK cascade	0.0414037
GO:BP	GO:0043268	positive regulation of potassium ion transport	0.0414037
GO:BP	GO:0060350	endochondral bone morphogenesis	0.0414037
GO:BP	GO:0060348	bone development	0.0414037
GO:BP	GO:0010718	positive regulation of epithelial to mesenchymal transition	0.0414037
GO:BP	GO:0051254	positive regulation of RNA metabolic process	0.0414037
GO:BP	GO:0071887	leukocyte apoptotic process	0.0414037
GO:BP	GO:0048661	positive regulation of smooth muscle cell proliferation	0.0414037
GO:BP	GO:2000106	regulation of leukocyte apoptotic process	0.0414037
GO:BP	GO:0002028	regulation of sodium ion transport	0.0414037
GO:BP	GO:0002698	negative regulation of immune effector process	0.0414037
GO:BP	GO:0048010	vascular endothelial growth factor receptor signaling pathway	0.0414037
GO:BP	GO:0031589	cell-substrate adhesion	0.0414037
GO:BP	GO:0048665	neuron fate specification	0.0414037
GO:BP	GO:0048844	artery morphogenesis	0.0414037
GO:BP	GO:0090257	regulation of muscle system process	0.0414942
GO:BP	GO:0030308	negative regulation of cell growth	0.0414942
GO:BP	GO:0061061	muscle structure development	0.0417178
GO:BP	GO:0043010	camera-type eye development	0.0427253
GO:BP	GO:0040007	growth	0.04595
GO:BP	GO:0006869	lipid transport	0.047169
GO:BP	GO:0010647	positive regulation of cell communication	0.0472466
GO:BP	GO:0001704	formation of primary germ layer	0.0489441
GO:BP	GO:0003158	endothelium development	0.0489441
GO:BP	GO:0032879	regulation of localization	0.0489441
GO:BP	GO:0003323	type B pancreatic cell development	0.0499879
GO:BP	GO:1905207	regulation of cardiocyte differentiation	0.0499879
GO:BP	GO:0045662	negative regulation of myoblast differentiation	0.0499879
GO:BP	GO:0045620	negative regulation of lymphocyte differentiation	0.0499879
GO:BP	GO:0045581	negative regulation of T cell differentiation	0.0499879
GO:BP	GO:0042119	neutrophil activation	0.0499879
GO:BP	GO:0035025	positive regulation of Rho protein signal transduction	0.0499879
GO:BP	GO:0032967	positive regulation of collagen biosynthetic process	0.0499879
GO:BP	GO:0032965	regulation of collagen biosynthetic process	0.0499879
GO:BP	GO:0032964	collagen biosynthetic process	0.0499879
GO:BP	GO:0030947	regulation of vascular endothelial growth factor receptor signaling pathway	0.0499879
GO:BP	GO:0048634	regulation of muscle organ development	0.0499879
GO:BP	GO:0030007	intracellular potassium ion homeostasis	0.0499879
GO:BP	GO:0016202	regulation of striated muscle tissue development	0.0499879
GO:BP	GO:0014888	striated muscle adaptation	0.0499879
GO:BP	GO:0010936	negative regulation of macrophage cytokine production	0.0499879
GO:BP	GO:0001958	endochondral ossification	0.0499879
GO:BP	GO:0009790	embryo development	0.0499879
GO:BP	GO:0008284	positive regulation of cell population proliferation	0.0499879
GO:BP	GO:0002701	negative regulation of production of molecular mediator of immune response	0.0499879
GO:BP	GO:0002719	negative regulation of cytokine production involved in immune response	0.0499879
GO:BP	GO:0006011	UDP-glucose metabolic process	0.0499879
GO:BP	GO:0023056	positive regulation of signaling	0.0499879
GO:BP	GO:0048752	semicircular canal morphogenesis	0.0499879
GO:BP	GO:0050926	regulation of positive chemotaxis	0.0499879
GO:BP	GO:0060443	mammary gland morphogenesis	0.0499879
GO:BP	GO:1904238	pericyte cell differentiation	0.0499879
GO:BP	GO:1903288	positive regulation of potassium ion import across plasma membrane	0.0499879
GO:BP	GO:1903286	regulation of potassium ion import	0.0499879
GO:BP	GO:1903278	positive regulation of sodium ion export across plasma membrane	0.0499879
GO:BP	GO:1903276	regulation of sodium ion export across plasma membrane	0.0499879
GO:BP	GO:1902307	positive regulation of sodium ion transmembrane transport	0.0499879
GO:BP	GO:1901862	negative regulation of muscle tissue development	0.0499879
GO:BP	GO:0072109	glomerular mesangium development	0.0499879
GO:BP	GO:0072012	glomerulus vasculature development	0.0499879
GO:BP	GO:0071600	otic vesicle morphogenesis	0.0499879
GO:BP	GO:0071599	otic vesicle development	0.0499879
GO:BP	GO:0061440	kidney vasculature development	0.0499879
GO:BP	GO:0061437	renal system vasculature development	0.0499879
GO:BP	GO:0060986	endocrine hormone secretion	0.0499879
GO:BP	GO:0060872	semicircular canal development	0.0499879
GO:BP	GO:0060740	prostate gland epithelium morphogenesis	0.0499879
GO:BP	GO:0060601	lateral sprouting from an epithelium	0.0499879
GO:BP	GO:0060592	mammary gland formation	0.0499879
GO:BP	GO:0060513	prostatic bud formation	0.0499879
GO:BP	GO:0060512	prostate gland morphogenesis	0.0499879
GO:BP	GO:0060449	bud elongation involved in lung branching	0.0499879
GO:BP	GO:1905209	positive regulation of cardiocyte differentiation	0.0499879
GO:BP	GO:0036075	replacement ossification	0.0499879
GO:CC	GO:0005576	extracellular region	3.61486e-26
GO:CC	GO:0005615	extracellular space	2.34867e-15
GO:CC	GO:0071944	cell periphery	1.87482e-13
GO:CC	GO:0031012	extracellular matrix	7.31958e-12
GO:CC	GO:0030312	external encapsulating structure	7.31958e-12
GO:CC	GO:0016020	membrane	4.06401e-11
GO:CC	GO:0110165	cellular anatomical entity	2.02803e-10
GO:CC	GO:0005575	cellular_component	4.5978e-10
GO:CC	GO:0005886	plasma membrane	3.01889e-09
GO:CC	GO:0062023	collagen-containing extracellular matrix	3.25887e-09
GO:CC	GO:0008305	integrin complex	0.000163212
GO:CC	GO:0098636	protein complex involved in cell adhesion	0.000163212
GO:CC	GO:0005604	basement membrane	0.00038918
GO:CC	GO:0005882	intermediate filament	0.00120276
GO:CC	GO:0009986	cell surface	0.00194736
GO:CC	GO:0045111	intermediate filament cytoskeleton	0.00347797
GO:CC	GO:0098797	plasma membrane protein complex	0.00347797
GO:CC	GO:0098802	plasma membrane signaling receptor complex	0.00347797
GO:CC	GO:0099512	supramolecular fiber	0.00744737
GO:CC	GO:0099081	supramolecular polymer	0.00786145
GO:CC	GO:0043235	receptor complex	0.0173132
GO:CC	GO:0030141	secretory granule	0.0214512
GO:CC	GO:0014704	intercalated disc	0.0214512
GO:CC	GO:0044291	cell-cell contact zone	0.0214512
GO:CC	GO:0005581	collagen trimer	0.0349386
GO:CC	GO:0016459	myosin complex	0.0393763
GO:MF	GO:0008083	Growth factor activity	1.78693e-11
GO:MF	GO:0005102	signaling receptor binding	7.00949e-11
GO:MF	GO:0030545	signaling receptor regulator activity	7.00949e-11
GO:MF	GO:0030546	signaling receptor activator activity	3.6603e-10
GO:MF	GO:0048018	receptor ligand activity	3.6603e-10
GO:MF	GO:0003700	DNA-binding transcription factor activity	6.5605e-10
GO:MF	GO:0005539	glycosaminoglycan binding	6.20093e-09
GO:MF	GO:0098772	molecular function regulator activity	8.54071e-09
GO:MF	GO:0140110	transcription regulator activity	2.36134e-07
GO:MF	GO:0004857	enzyme inhibitor activity	5.5081e-07
GO:MF	GO:0000981	DNA-binding transcription factor activity, RNA polymerase II-specific	6.28833e-07
GO:MF	GO:0005509	calcium ion binding	8.22656e-07
GO:MF	GO:0030414	peptidase inhibitor activity	8.22656e-07
GO:MF	GO:0008201	heparin binding	1.57768e-06
GO:MF	GO:0140678	molecular function inhibitor activity	1.57768e-06
GO:MF	GO:0004866	endopeptidase inhibitor activity	2.70963e-06
GO:MF	GO:0061134	peptidase regulator activity	3.71383e-06
GO:MF	GO:0004867	serine-type endopeptidase inhibitor activity	3.89772e-06
GO:MF	GO:0005201	extracellular matrix structural constituent	5.59487e-06
GO:MF	GO:0061135	endopeptidase regulator activity	6.2933e-06
GO:MF	GO:0140677	molecular function activator activity	1.71008e-05
GO:MF	GO:1901681	sulfur compound binding	4.31627e-05
GO:MF	GO:0003674	molecular_function	0.000190125
GO:MF	GO:0005515	protein binding	0.00259436
GO:MF	GO:0060089	molecular transducer activity	0.00947915
GO:MF	GO:0038023	signaling receptor activity	0.00947915
GO:MF	GO:0015057	thrombin-activated receptor activity	0.0106386
GO:MF	GO:0008381	mechanosensitive monoatomic ion channel activity	0.0106386
GO:MF	GO:0001648	proteinase-activated receptor activity	0.0106386
GO:MF	GO:0004888	transmembrane signaling receptor activity	0.0132073
GO:MF	GO:0004713	protein tyrosine kinase activity	0.0132487
GO:MF	GO:0004714	transmembrane receptor protein tyrosine kinase activity	0.0138242
GO:MF	GO:0003677	DNA binding	0.0231129
GO:MF	GO:0070851	growth factor receptor binding	0.0233364
GO:MF	GO:0003779	actin binding	0.0268971
GO:MF	GO:0005215	transporter activity	0.0268971
GO:MF	GO:0005488	binding	0.030887
GO:MF	GO:0004602	glutathione peroxidase activity	0.030887
GO:MF	GO:0140103	catalytic activity, acting on a glycoprotein	0.0310675
GO:MF	GO:0019199	transmembrane receptor protein kinase activity	0.0310675
GO:MF	GO:0005160	transforming growth factor beta receptor binding	0.0310675
GO:MF	GO:0050839	cell adhesion molecule binding	0.0340403
GO:MF	GO:0005540	hyaluronic acid binding	0.0438897
GO:MF	GO:0005178	integrin binding	0.0438897
GO:MF	GO:0019838	growth factor binding	0.0438897
GO:MF	GO:0030234	enzyme regulator activity	0.049948
KEGG	KEGG:04512	ECM-receptor interaction	4.5404e-14
KEGG	KEGG:04610	Complement and coagulation cascades	4.75943e-09
KEGG	KEGG:04151	PI3K-Akt signaling pathway	1.69096e-08
KEGG	KEGG:04510	Focal adhesion	3.97468e-08
KEGG	KEGG:04933	AGE-RAGE signaling pathway in diabetic complications	1.90194e-07
KEGG	KEGG:05205	Proteoglycans in cancer	3.97498e-07
KEGG	KEGG:05414	Dilated cardiomyopathy	3.97498e-07
KEGG	KEGG:05410	Hypertrophic cardiomyopathy	6.95512e-07
KEGG	KEGG:05200	Pathways in cancer	7.15619e-07
KEGG	KEGG:04974	Protein digestion and absorption	9.2372e-07
KEGG	KEGG:00000	KEGG root term	2.93454e-06
KEGG	KEGG:04350	TGF-beta signaling pathway	1.11085e-05
KEGG	KEGG:04926	Relaxin signaling pathway	3.50019e-05
KEGG	KEGG:04550	Signaling pathways regulating pluripotency of stem cells	5.83893e-05
KEGG	KEGG:05418	Fluid shear stress and atherosclerosis	6.83753e-05
KEGG	KEGG:05165	Human papillomavirus infection	0.000324817
KEGG	KEGG:05412	Arrhythmogenic right ventricular cardiomyopathy	0.000434351
KEGG	KEGG:05206	MicroRNAs in cancer	0.00090336
KEGG	KEGG:04390	Hippo signaling pathway	0.000929868
KEGG	KEGG:05146	Amoebiasis	0.00108314
KEGG	KEGG:04611	Platelet activation	0.00114889
KEGG	KEGG:04976	Bile secretion	0.0016902
KEGG	KEGG:04975	Fat digestion and absorption	0.00254926
KEGG	KEGG:04010	MAPK signaling pathway	0.00264601
KEGG	KEGG:04080	Neuroactive ligand-receptor interaction	0.00264601
KEGG	KEGG:04060	Cytokine-cytokine receptor interaction	0.00402937
KEGG	KEGG:04514	Cell adhesion molecules	0.00450527
KEGG	KEGG:04015	Rap1 signaling pathway	0.00542079
KEGG	KEGG:05144	Malaria	0.00596455
KEGG	KEGG:05222	Small cell lung cancer	0.00596455
KEGG	KEGG:04020	Calcium signaling pathway	0.00602858
KEGG	KEGG:04972	Pancreatic secretion	0.00735599
KEGG	KEGG:05140	Leishmaniasis	0.00774416
KEGG	KEGG:05217	Basal cell carcinoma	0.00790823
KEGG	KEGG:04360	Axon guidance	0.00790823
KEGG	KEGG:05323	Rheumatoid arthritis	0.00870765
KEGG	KEGG:04640	Hematopoietic cell lineage	0.0130775
KEGG	KEGG:04270	Vascular smooth muscle contraction	0.0134069
KEGG	KEGG:05226	Gastric cancer	0.0144892
KEGG	KEGG:05225	Hepatocellular carcinoma	0.0196087
KEGG	KEGG:04380	Osteoclast differentiation	0.020471
KEGG	KEGG:04964	Proximal tubule bicarbonate reclamation	0.0210137
KEGG	KEGG:05321	Inflammatory bowel disease	0.021853
KEGG	KEGG:03266	Virion - Herpesvirus	0.0266533
KEGG	KEGG:04014	Ras signaling pathway	0.0266533
KEGG	KEGG:04810	Regulation of actin cytoskeleton	0.0269493
KEGG	KEGG:05215	Prostate cancer	0.0269493
KEGG	KEGG:04310	Wnt signaling pathway	0.0269493
KEGG	KEGG:05224	Breast cancer	0.0306933
KEGG	KEGG:03271	Virion - Rotavirus	0.0352572
KEGG	KEGG:05202	Transcriptional misregulation in cancer	0.0353984
KEGG	KEGG:04668	TNF signaling pathway	0.0399506
KEGG	KEGG:04148	Efferocytosis	0.0420046
KEGG	KEGG:05143	African trypanosomiasis	0.042934
KEGG	KEGG:04916	Melanogenesis	0.042934
KEGG	KEGG:04540	Gap junction	0.0445831
