# Supplementary material for: Sheep blastocyst-like structure models derived from stem cells
Source: Cell Discov. 2026 Mar 24;12:20. doi: 10.1038/s41421-026-00872-x (PMC13013973; doi:10.1038/s41421-026-00872-x)
Supplement: Supplementary file 3 — Supplementary Table S6 [file 41421_2026_872_MOESM3_ESM.xlsx]

## Sheet: lineageSpecificGenes-D6blastoid
cluster	gene	geneid	p_val	avg_log2FC	pct.1	pct.2	p_val_adj
ELC	CKB	100190977	0	1.83332328916192	0.876	0.664	0
ELC	COX1	808251	2.23392179381194e-294	1.04806353628486	0.982	0.931	4.66911994124634e-290
ELC	TNFRSF6B	101117352	1.00524367343145e-293	1.43683047475274	0.447	0.124	2.10105980183908e-289
ELC	B2M	114108604	6.73715725562895e-264	1.91955111189273	0.78	0.54	1.40813323799901e-259
ELC	CDH6	101116091	4.48024417177754e-257	0.651080870003228	0.206	0.014	9.36415834343224e-253
ELC	SCG5	101102647	5.27799914969148e-257	1.12971523197257	0.532	0.199	1.10315460227702e-252
ELC	CRABP1	101122057	7.87503947197768e-252	3.59821156904966	0.596	0.319	1.64596200003805e-247
ELC	CHGA	101114907	2.1480806377006e-231	0.981507735620378	0.408	0.121	4.48970334085803e-227
ELC	SERPINI1	101122566	7.54382800440295e-227	0.909283894200499	0.26	0.042	1.57673549120026e-222
ELC	MAP1LC3A	101118292	2.66685485483926e-211	1.48525541109752	0.57	0.298	5.57399333209954e-207
ELC	LOC101117955	101117955	5.2719453749874e-202	1.1135151993454	0.459	0.171	1.10188930282612e-197
ELC	SOX11	101123109	7.81428060522955e-201	0.994213232872723	0.717	0.49	1.63326278929903e-196
ELC	GREM1	101102396	1.45565411607144e-197	0.554135151800452	0.15	0.008	3.04246266800092e-193
ELC	PAX3	101119698	4.17307229329895e-192	0.450581121955491	0.147	0.008	8.72213840022413e-188
ELC	ZIC5	101112236	5.18728577622244e-183	0.671156082564176	0.242	0.046	1.08419460008825e-178
ELC	TAC3	443213	2.281590527269e-176	1.09608344105167	0.346	0.11	4.76875236104494e-172
ELC	PCDH20	101119318	2.05943050134619e-172	0.54556860379163	0.145	0.011	4.30441569086366e-168
ELC	CST3	101104079	2.27247258624423e-171	1.18555144800029	0.878	0.788	4.74969495250907e-167
ELC	PPP1R1A	101107087	2.9415587184237e-171	0.919979517463751	0.588	0.316	6.14815187737737e-167
ELC	PCSK1N	101113828	2.36109943783359e-168	0.919527270258303	0.381	0.139	4.93493393501598e-164
ELC	LOC443295	443295	1.57394974524323e-160	1.16672057625293	0.519	0.282	3.28971236253287e-156
ELC	COTL1	101103415	3.38989157510048e-159	0.896521420403007	0.613	0.371	7.08521238111751e-155
ELC	NRXN3	101116577	6.29070123678581e-156	0.505448620716134	0.152	0.016	1.3148194655006e-151
ELC	SOX2	101110563	2.83600827046829e-155	0.303074332487765	0.138	0.012	5.92754088610577e-151
ELC	CLGN	101115069	1.95268566883691e-151	0.495227541652459	0.144	0.015	4.08130831643603e-147
ELC	ARHGAP20	101106623	2.29584714080526e-151	0.434093534762208	0.136	0.012	4.79855010899708e-147
ELC	C1QL1	101118714	1.15602276973354e-143	0.365751914207645	0.144	0.016	2.41620319102007e-139
ELC	LOC121818276	121818276	6.51152659534098e-143	0.370286886714804	1	0.996	1.36097417369222e-138
ELC	LOC101107153	101107153	1.2966567728369e-140	0.967380340639537	0.64	0.443	2.7101423209064e-136
ELC	CYFIP2	101113147	2.44602044189778e-139	0.45049677857388	0.156	0.022	5.11242732561056e-135
ELC	APRT	101108335	2.96778676119286e-139	0.970349720897299	0.415	0.189	6.20297110956919e-135
ELC	SLC35F1	101102315	3.15644105478115e-138	0.459818948275352	0.22	0.049	6.59727744859808e-134
ELC	SVIP	105604019	1.03472377748199e-137	0.437880849514974	0.121	0.01	2.1626761673151e-133
ELC	CALY	101118913	1.7704709586283e-137	0.399265073027993	0.103	0.005	3.700461350629e-133
ELC	LOC106991840	106991840	8.45361623535768e-137	0.608941676456392	0.931	0.889	1.76689032935211e-132
ELC	UQCRH	100270719	2.31691197258231e-136	0.604066595181403	0.975	0.949	4.84257771389428e-132
ELC	QDPR	101116833	3.02487422003601e-135	0.840145639090694	0.629	0.44	6.32228960729727e-131
ELC	NDUFB1	101113437	1.01239039646509e-134	0.710841279935659	0.759	0.621	2.11599716765169e-130
ELC	OAZ1	101121009	2.43209328921975e-131	0.669721810498943	0.933	0.892	5.08331818379819e-127
ELC	RTN3	100170398	3.4502350560678e-131	0.715797253611912	0.756	0.623	7.21133629068731e-127
ELC	SAT1	101113463	8.58816858119182e-130	0.848641757490818	0.357	0.146	1.7950131151549e-125
ELC	ID3	100415775	2.97436788985518e-129	0.883099787296625	0.803	0.714	6.21672632658631e-125
ELC	SRGAP3	101106370	2.19230735044607e-127	0.349461816618317	0.142	0.019	4.58214159316733e-123
ELC	SYT1	101102712	3.19649169856605e-127	0.463898083170002	0.198	0.043	6.68098729917291e-123
ELC	LOC105609715	105609715	4.25385287682614e-127	0.772822954945722	0.254	0.074	8.89097789785431e-123
ELC	TVP23A	101108621	1.11140793070441e-125	0.693393489432721	0.277	0.091	2.32295371596529e-121
ELC	SRP14	100135456	1.73488007547182e-125	0.756727008240602	0.8	0.693	3.62607284574364e-121
ELC	CALM1	101115216	1.69239728771108e-123	0.526544477164372	0.96	0.945	3.53727957104492e-119
ELC	NMB	101108605	1.90645298704276e-122	0.358043565393474	0.109	0.009	3.98467738821808e-118
ELC	GATM	100174904	1.23846393461811e-121	0.771223292443731	0.381	0.169	2.58851346974531e-117
ELC	GMPR	101102594	2.35679755561342e-121	0.691943846974847	0.227	0.063	4.92594257098762e-117
ELC	PGAP1	101120808	4.51673320783538e-119	0.553965336530643	0.272	0.089	9.44042407769673e-115
ELC	ATP5F1E	105606223	4.0734458367207e-118	0.434870182938217	0.995	0.992	8.51390914332994e-114
ELC	HSPA4L	101122219	6.12479769629999e-118	0.421605630656432	0.151	0.025	1.28014396650366e-113
ELC	CELF4	101114837	5.18095281921107e-117	0.632288087957493	0.275	0.093	1.08287094874331e-112
ELC	TMSB4X	101119695	7.08392734785636e-116	0.322908127781639	0.999	0.999	1.48061165497546e-111
ELC	TXN	443439	1.12175518623646e-114	0.564066617400294	0.933	0.893	2.34458051475282e-110
ELC	ZIC2	101112492	3.70408245544465e-114	1.05132947215769	0.348	0.158	7.74190274012487e-110
ELC	MICU3	101111603	1.26366399844331e-112	0.509472724928809	0.17	0.036	2.64118412314637e-108
ELC	TMEM37	101111860	1.55065768422038e-111	0.449071569167409	0.135	0.021	3.24102962578902e-107
ELC	OST4	101112550	3.85329296375956e-111	0.620892656596186	0.927	0.893	8.05376762355385e-107
ELC	GABARAPL2	101118469	7.56975705947891e-110	0.870244270216306	0.564	0.392	1.58215492300169e-105
ELC	CAMTA1	114108715	1.30892163322933e-109	0.525264525390147	0.926	0.895	2.73577710561261e-105
ELC	TMEM59L	101108652	1.0193275606333e-107	0.722888383374924	0.335	0.144	2.13049653447965e-103
ELC	ACSL4	101111781	3.93570478736966e-107	0.727680301856841	0.489	0.293	8.22601657608134e-103
ELC	C3H12orf75	101103059	4.97248573193997e-107	0.751357874619238	0.352	0.161	1.03929924283277e-102
ELC	FZD10	101118991	8.21802890797925e-107	0.583596102577196	0.254	0.085	1.71765022205674e-102
ELC	MMP16	101116410	1.43806597045587e-105	0.486712033024079	0.201	0.054	3.00570168484981e-101
ELC	LOC101110066	101110066	5.79989300655375e-105	0.497891731101646	0.97	0.95	1.2122356372998e-100
ELC	SRSF5	101119990	3.732621806341e-103	0.598354527366227	0.838	0.784	7.80155283743332e-99
ELC	SOD1	100270717	2.14548841090336e-102	0.597207893326933	0.904	0.865	4.4842853276291e-98
ELC	STC1	101112949	1.05928289735371e-101	0.677387755325636	0.22	0.069	2.214007183759e-97
ELC	COX2	808252	3.51619674046696e-101	0.447187955107907	0.983	0.966	7.34920280724999e-97
ELC	CRELD1	101102184	7.42751175881447e-101	0.618881627261275	0.212	0.064	1.55242423270981e-96
ELC	NICOL1	101103156	2.4820377657517e-100	0.70922152918518	0.705	0.567	5.18770713419764e-96
ELC	STOX2	101108452	1.05117011233125e-99	0.584228937616849	0.346	0.155	2.19705065178355e-95
ELC	G0S2	101121790	7.92539556447952e-99	0.455421338915695	0.125	0.021	1.65648692693186e-94
ELC	SMKR1	114114544	8.95694151497541e-98	0.443265924627131	0.182	0.048	1.87209034604501e-93
ELC	ATP6V1F	101112724	1.48731278105675e-97	0.82130010040932	0.583	0.418	3.10863244368672e-93
ELC	ARFGEF3	101113941	3.04898522298864e-96	0.460060667392811	0.187	0.051	6.37268401456856e-92
ELC	TSTD1	101122649	2.8190428022286e-95	0.829839232326011	0.522	0.346	5.89208136093799e-91
ELC	CSRP2	101123618	3.50739239693525e-95	0.597914788636509	0.738	0.632	7.33080084883437e-91
ELC	POLR2F	101103555	8.02122905322489e-95	0.611646087617219	0.814	0.747	1.67651708441453e-90
ELC	KDM1B	101122986	1.40965639790791e-92	0.639173609377567	0.329	0.151	2.94632283726733e-88
ELC	NFASC	101109290	1.63665330060641e-92	0.408584666572306	0.158	0.037	3.42076906359746e-88
ELC	CD164	101114873	1.64020061508224e-92	0.824166295803337	0.69	0.57	3.42818330558338e-88
ELC	SLIT1	101112777	2.31420089130721e-91	0.301477954045007	0.144	0.03	4.83691128292119e-87
ELC	SLC22A17	101122442	2.52461411923476e-91	0.840293656658975	0.468	0.291	5.27669597061257e-87
ELC	UCHL1	101117250	3.23978593239326e-91	0.390772439530365	0.974	0.969	6.77147657729514e-87
ELC	DOK5	101121032	8.41888640223778e-91	0.714036520708322	0.456	0.272	1.75963144693172e-86
ELC	MAPRE3	101112123	1.91060032507114e-90	0.529237328319586	0.19	0.056	3.9933457394312e-86
ELC	TMSB15B	101121750	1.12202927569066e-89	0.800675001222232	0.489	0.313	2.34515338912106e-85
ELC	TMEM258	101108351	1.62359066061848e-89	0.530210695739269	0.863	0.821	3.39346683975868e-85
ELC	CLTB	101117328	1.01555285546353e-88	0.710262970804748	0.43	0.249	2.12260702320433e-84
ELC	ILDR2	101110204	2.14094167697134e-86	0.301647508206478	0.148	0.035	4.4747821990378e-82
ELC	RASGRP2	101104023	3.44512718328416e-86	0.301352743503159	0.11	0.018	7.20066032578223e-82
ELC	ONECUT2	101114994	1.24305364296648e-85	0.838634664356447	0.288	0.121	2.59810641916424e-81
ELC	APLP2	101119774	5.97552467142923e-85	0.718925959816628	0.78	0.704	1.24894441157542e-80
ELC	LOC105609918	105609918	2.22865138160473e-84	0.489007509822151	0.955	0.93	4.65810425269205e-80
ELC	ATP8A1	101119308	1.08654832171598e-83	0.544347230871181	0.254	0.1	2.27099464721856e-79
ELC	CD24	101119731	3.20784392462736e-83	0.426188688052855	0.763	0.563	6.70471458686365e-79
ELC	IGSF8	101102283	9.05088017470877e-82	0.56093576603094	0.227	0.085	1.89172446531588e-77
ELC	FEZ1	101110461	3.96307890654638e-81	0.566422914013596	0.35	0.177	8.28323122257258e-77
ELC	TMEM59	101121128	3.66468284214911e-80	0.829059972678607	0.558	0.419	7.65955360837586e-76
ELC	NPTN	101110943	7.34676721475037e-78	0.723755281752316	0.673	0.571	1.53554781555497e-73
ELC	KHDRBS3	101119650	2.03356060057938e-77	0.571583405017175	0.41	0.237	4.25034501127097e-73
ELC	RAB3A	101109534	2.40299930624764e-77	0.481244505894902	0.148	0.04	5.0225088499882e-73
ELC	RBM24	101112521	4.49805078785073e-77	0.355326973714966	0.11	0.021	9.40137595168682e-73
ELC	TPPP3	101113519	9.59312766434833e-77	0.459855458597248	0.186	0.061	2.00505961312544e-72
ELC	PLD3	101118551	1.07621182595406e-76	0.825603486126286	0.458	0.305	2.24939033742658e-72
ELC	CXADR	101116618	1.3876178271486e-76	0.60145255962804	0.649	0.54	2.90026002052329e-72
ELC	CHCHD10	101110091	1.02923776686564e-75	0.483600254184894	0.854	0.795	2.15120985652588e-71
ELC	LMO1	101102757	3.42068764729827e-75	0.379779527522583	0.132	0.031	7.1495792516181e-71
ELC	CPD	101122802	3.76538199668201e-75	0.643972869533986	0.473	0.32	7.87002491126508e-71
ELC	MGST1	101103462	4.24549379138473e-74	0.637709934156834	0.387	0.221	8.87350657337322e-70
ELC	MYLIP	101102848	6.23630041101025e-74	0.497199892250115	0.195	0.068	1.30344914890525e-69
ELC	B3GALT1	101122666	2.36081895802888e-73	0.497683076056368	0.245	0.101	4.93434770417617e-69
ELC	TMEM158	114109331	3.64351630693627e-73	0.558641934881777	0.267	0.119	7.61531343312751e-69
ELC	YBEY	101112692	1.41597024028267e-72	0.731839520982714	0.39	0.237	2.95951939921482e-68
ELC	SCIN	101123369	3.29491261502513e-72	0.68060725114767	0.143	0.039	6.88669685666402e-68
ELC	CYSTM1	101117583	3.28996080088634e-71	0.548454221395132	0.246	0.106	6.87634706993253e-67
ELC	RELL1	101110843	4.19587382421991e-71	0.451730384896512	0.185	0.064	8.76979588000204e-67
ELC	CYRIB	101103327	5.56215890314861e-71	0.666948015788522	0.617	0.511	1.16254683234709e-66
ELC	ATP5PF	101113030	2.17676135445986e-70	0.437624323893674	0.924	0.897	4.54964890695655e-66
ELC	CCDC50	101104368	2.92583955237013e-70	0.638310740698801	0.498	0.349	6.11529724840881e-66
ELC	LOC132657149	132657149	1.23477083823948e-69	0.671761345679784	0.46	0.305	2.58079452900434e-65
ELC	LOC132659096	132659096	4.57300118143131e-69	0.6905960331399	0.608	0.469	9.55802976930957e-65
ELC	GPM6A	101106904	7.07089938010181e-69	0.490277891889482	0.228	0.093	1.47788867943508e-64
ELC	LOC101113728	101113728	1.64371101996549e-68	0.748651365948275	0.55	0.402	3.43552040282988e-64
ELC	LOC101106288	101106288	5.91709193874002e-68	0.312939744603227	0.991	0.98	1.23673138611605e-63
ELC	TESC	101107820	4.6834722549902e-67	0.498411389001774	0.198	0.075	9.78892536015501e-63
ELC	CNIH4	101109287	6.08200672911895e-67	0.528435351227137	0.709	0.658	1.27120022645315e-62
ELC	CADM1	101115479	9.20058587015942e-66	0.384672344858669	0.777	0.657	1.92301445272202e-61
ELC	LOC114110475	114110475	3.7597800522577e-65	0.715963978124759	0.608	0.508	7.85831628722382e-61
ELC	OSBPL1A	101118838	7.63917794569677e-65	0.752402207456316	0.526	0.393	1.59666458243008e-60
ELC	ALS2	101109592	1.09119057479541e-64	0.567013327095532	0.315	0.169	2.28069742037988e-60
ELC	LOC114116113	114116113	2.60187998597327e-64	0.55227705421417	0.281	0.142	5.43818935868273e-60
ELC	ATP6V0E1	101108422	5.79762157143309e-64	0.602166215804631	0.668	0.589	1.21176088464523e-59
ELC	LOC101108663	101108663	1.81343470251226e-63	0.500609975882294	0.735	0.66	3.79025987172087e-59
ELC	RAB12	101103204	1.90518324709974e-63	0.692877382667094	0.471	0.333	3.98202350476317e-59
ELC	NDUFB2	101107189	1.94196279356238e-62	0.431438554312361	0.826	0.799	4.05889643482474e-58
ELC	LOC132658352	132658352	3.31755743284598e-62	0.914090889525179	0.567	0.466	6.93402679039138e-58
ELC	ARHGAP18	101118792	5.98108220957954e-62	0.319698684011688	0.127	0.035	1.25010599262422e-57
ELC	NDUFAB1	101115773	2.99818889348607e-60	0.466394771066233	0.786	0.74	6.26651460627524e-56
ELC	LOC114114909	114114909	4.16556581446119e-60	0.34572440366898	0.94	0.945	8.70644910880533e-56
ELC	MICOS10	101108634	7.07442575709654e-59	0.414978364207872	0.892	0.865	1.47862572749075e-54
ELC	AIG1	101117593	1.09035524697282e-57	0.589364482492025	0.305	0.171	2.2789515016979e-53
ELC	TXNIP	654403	1.09290589128816e-57	0.713306775765365	0.559	0.438	2.28428260338138e-53
ELC	FKBP1A	101105938	1.11572910639452e-57	0.418694852231148	0.867	0.854	2.33198540527518e-53
ELC	JPT1	101111302	1.15884679040766e-57	0.487361559209791	0.777	0.72	2.42210567663106e-53
ELC	CPEB4	101110448	1.66891832747445e-57	0.63218940168393	0.282	0.153	3.48820619625436e-53
ELC	FAM3C	101103469	3.10234995807441e-57	0.688896821212302	0.333	0.2	6.48422164737133e-53
ELC	FZD3	780482	5.2329448611037e-57	0.514216179123864	0.354	0.214	1.09373780541928e-52
ELC	TMEM50B	101122237	7.98722279874411e-57	0.535250308885625	0.31	0.173	1.66940943716551e-52
ELC	RFLNB	101102253	8.40363047574134e-57	0.308119083218819	0.161	0.057	1.7564428057347e-52
ELC	HYPK	101111231	2.25261198341075e-56	0.451015638741444	0.839	0.815	4.70818430652681e-52
ELC	ALDH3B1	101112687	4.66314804359851e-56	0.557060778238192	0.217	0.1	9.74644572592525e-52
ELC	HAGH	101113118	1.14700321002298e-55	0.506939861307214	0.243	0.119	2.39735140926902e-51
ELC	EGLN3	101117367	1.53333598649255e-55	0.301956772693973	0.154	0.054	3.20482554536808e-51
ELC	RB1	100144755	2.96599117207141e-55	0.392773910507087	0.163	0.061	6.19921814874646e-51
ELC	LOC101121285	101121285	6.01823261576742e-55	0.557298851388626	0.382	0.242	1.25787079902155e-50
ELC	ATP1B1	443384	6.56912884020001e-55	0.578709293395957	0.309	0.173	1.3730136188902e-50
ELC	OAT	101114229	7.38417874163233e-55	0.68415143309818	0.461	0.342	1.54336719878857e-50
ELC	MARCHF6	101105688	2.22741357972211e-54	0.585284224702203	0.604	0.51	4.65551712297719e-50
ELC	LSM6	101109392	4.49555831672915e-54	0.380635317580459	0.843	0.821	9.39616643779559e-50
ELC	FOLH1	101121723	6.0299573108225e-54	0.337882528348666	0.173	0.067	1.26032137753501e-49
ELC	COL9A1	101102992	6.33915474490863e-54	0.408941037868363	0.231	0.109	1.32494673323335e-49
ELC	HYCC1	101108827	2.661143573534e-53	0.608641860684811	0.455	0.33	5.56205618304342e-49
ELC	LOC101109820	101109820	6.36879321943642e-53	0.564047690887409	0.265	0.14	1.33114147079441e-48
ELC	ITGA6	101113656	7.01206399930936e-53	0.462981664508846	0.26	0.134	1.46559149649565e-48
ELC	SEC11C	101116789	1.47100890876902e-51	0.467884948402129	0.221	0.105	3.07455572021812e-47
ELC	GGH	101118706	2.96597138832063e-51	0.517853797562188	0.301	0.175	6.19917679872894e-47
ELC	CHPT1	101108821	4.112355464216e-51	0.438323897063792	0.218	0.103	8.59523415575785e-47
ELC	CCDC92	101116427	4.50333238248759e-51	0.408692030580061	0.2	0.089	9.41241501263732e-47
ELC	CRELD2	114114097	6.65741824484056e-51	0.58590096875671	0.461	0.339	1.39146698735413e-46
ELC	ENTPD4	101120555	6.71474964985895e-51	0.43885316513338	0.202	0.092	1.40344982431702e-46
ELC	AKIRIN1	100158234	8.3747780569751e-51	0.579394181247241	0.426	0.3	1.75041236168836e-46
ELC	FKBP5	101118565	1.97497814944872e-50	0.47681670194819	0.271	0.147	4.12790183016276e-46
ELC	CCND1	100144763	3.10644961909084e-50	0.41445700358954	0.215	0.099	6.49279034886177e-46
ELC	ZFAND6	101114817	8.61470032248102e-50	0.57396361274825	0.688	0.637	1.80055851440176e-45
ELC	GPD2	443090	1.19287317155003e-49	0.470403033309744	0.185	0.081	2.49322421585672e-45
ELC	HMCN1	101109289	1.583704772602e-49	0.327372199319637	0.147	0.054	3.31010134521544e-45
ELC	TAF10	101110174	1.7094729307521e-49	0.461115655412672	0.766	0.741	3.57296937256497e-45
ELC	CHCHD7	101116061	4.14764558580152e-49	0.598795029463268	0.379	0.255	8.66899403888375e-45
ELC	DIRAS3	100147791	7.66446067249314e-49	0.378077460327389	0.115	0.036	1.60194892515779e-44
ELC	MIEN1	101103995	1.03822956084763e-48	0.597500865452063	0.342	0.219	2.17000360512764e-44
ELC	TUBB4A	105609865	1.1690105016303e-48	0.424369716586739	0.168	0.07	2.44334884945748e-44
ELC	MRPS25	101104277	1.57553680601779e-48	0.459123754128025	0.379	0.249	3.29302947825778e-44
ELC	ISCA1	101114490	1.64237322629102e-48	0.539857946738789	0.585	0.492	3.43272428027086e-44
ELC	TPMT	101123418	2.17591709732268e-48	0.334083706007178	0.169	0.069	4.54788432511413e-44
ELC	LOC101121538	101121538	3.71295301226874e-48	0.351798530067647	0.892	0.882	7.7604430909429e-44
ELC	DNPH1	101111670	4.04788259075988e-48	0.530588119676695	0.551	0.457	8.46047940294722e-44
ELC	CITED4	101122913	4.4096967564764e-48	0.424592035769947	0.168	0.07	9.21670719071132e-44
ELC	CPE	443028	4.77981125928422e-48	0.591321457432401	0.34	0.218	9.99028351302994e-44
ELC	GPCPD1	101115143	1.63203231999076e-47	0.590592680435659	0.395	0.277	3.41111075201268e-43
ELC	MAP1A	101110454	3.19918073901427e-47	0.34615260016067	0.223	0.107	6.68660766261372e-43
ELC	TMOD3	101103980	5.90816665499875e-47	0.589203759828789	0.471	0.362	1.23486591256129e-42
ELC	SEMA4D	101104121	7.14699558184126e-47	0.387936658418274	0.19	0.086	1.49379354656064e-42
ELC	PRXL2B	101120767	9.25190029703064e-47	0.605057677287849	0.286	0.17	1.93373968108237e-42
ELC	MRPS6	101120370	1.5872224996118e-46	0.467680317923485	0.66	0.601	3.31745374643861e-42
ELC	RNASEK	101113944	2.95804048900017e-46	0.661984548908811	0.454	0.353	6.18260042605926e-42
ELC	MPG	101120377	2.96356303250664e-46	0.602041853911224	0.529	0.432	6.19414309424214e-42
ELC	UCP2	101104932	4.56612285110406e-46	0.435648044226548	0.224	0.114	9.5436533710926e-42
ELC	TMEM147	101114801	7.76290803146883e-46	0.432885771729673	0.779	0.747	1.6225254076573e-41
ELC	GNG12	101115838	8.2328563842802e-46	0.586644109118996	0.346	0.226	1.72074931287841e-41
ELC	MEF2C	100286738	1.81204265449375e-45	0.432797037007196	0.221	0.109	3.78735035215739e-41
ELC	ATP6V1G1	101103451	2.06213431514164e-45	0.507793910463994	0.763	0.732	4.31006693207753e-41
ELC	CCPG1	105601860	2.45941642846852e-45	0.543570761485416	0.293	0.178	5.14042627714206e-41
ELC	SREBF1	100329218	2.93045131086525e-45	0.412835929814291	0.153	0.062	6.12493628483945e-41
ELC	TSPAN18	101111390	5.02894660324145e-45	0.432524897535531	0.302	0.178	1.0511001295435e-40
ELC	SLC12A2	101105242	5.56853759879013e-45	0.408230719612361	0.223	0.113	1.16388004352313e-40
ELC	NDFIP2	101104583	8.25196041970788e-45	0.629437781303518	0.487	0.39	1.72474224732314e-40
ELC	ENY2	101117939	9.17829762767253e-45	0.405122000112617	0.867	0.852	1.91835598715984e-40
ELC	PAK3	101110391	9.54413713960133e-45	0.471749739374383	0.26	0.144	1.99482010354807e-40
ELC	PWWP3B	101118931	1.00951790837956e-44	0.553928613513838	0.318	0.2	2.10999338030412e-40
ELC	NAA20	101123573	1.02682668027555e-44	0.50978945716584	0.573	0.479	2.14617044444393e-40
ELC	SMIM13	105603869	2.46210767662927e-44	0.47394257290361	0.212	0.107	5.14605125492285e-40
ELC	TSPAN15	101104803	5.90950379108851e-44	0.431332022393364	0.207	0.103	1.23514538737541e-39
ELC	COPS9	105611998	6.61209401679509e-44	0.349368383755559	0.895	0.905	1.38199377045034e-39
ELC	CACNA1A	101120920	2.40888187512107e-43	0.314118118522472	0.199	0.093	5.03480400719054e-39
ELC	HLTF	101122911	2.45820904197743e-43	0.561578970490063	0.307	0.194	5.13790271863704e-39
ELC	PRKCB	101118410	3.74172328242483e-43	0.304350959232829	0.109	0.035	7.82057583259614e-39
ELC	NDFIP1	101106327	6.73212538046932e-43	0.522346057772557	0.493	0.393	1.40708152577189e-38
ELC	TTLL7	101108264	1.14392311909561e-42	0.410595158986789	0.195	0.095	2.39091371122173e-38
ELC	GRTP1	101119652	2.10034857161775e-42	0.457404403501531	0.268	0.156	4.38993854953827e-38
ELC	SF3B6	101105990	5.20396202608025e-42	0.323848508051822	0.854	0.855	1.08768010307103e-37
ELC	C1QTNF6	101102801	5.60602807961344e-42	0.367998238206125	0.223	0.114	1.17171592892e-37
ELC	LOC100037663	100037663	8.24078405289969e-42	0.631523176063699	0.442	0.344	1.72240627489656e-37
ELC	ME2	101117980	1.44551473364063e-41	0.359073172861558	0.21	0.106	3.02127034478227e-37
ELC	UBE2S	101120352	1.72683913702445e-41	0.51858543443786	0.654	0.576	3.60926648029479e-37
ELC	LOC101119459	101119459	3.06146821643011e-41	0.48177807324694	0.643	0.58	6.39877471916058e-37
ELC	CNTN1	101118005	4.14818295379696e-41	0.323542157127113	0.106	0.035	8.67011719173102e-37
ELC	CALCOCO2	101114034	8.91028761470654e-41	0.465703922577912	0.284	0.174	1.86233921434981e-36
ELC	ETFRF1	101114600	1.29271069096962e-40	0.307568706305868	0.107	0.036	2.70189461519561e-36
ELC	POLR3K	101107752	1.30929218665438e-40	0.539829167983081	0.485	0.391	2.73655159932632e-36
ELC	DYNLRB1	101112751	1.42503199658277e-40	0.466760013928797	0.66	0.613	2.97845937605764e-36
ELC	ZDHHC21	101121148	1.54327048254524e-40	0.419308445185024	0.226	0.121	3.2255896355678e-36
ELC	MANF	101118227	2.24365007510647e-40	0.436451804967935	0.775	0.729	4.68945302198003e-36
ELC	LOC101121607	101121607	2.31218719856384e-40	0.57232127134073	0.416	0.312	4.83270246371829e-36
ELC	LCOR	101112525	4.68984926075565e-40	0.528059592975791	0.446	0.341	9.80225393990538e-36
ELC	TIMM17A	101113949	6.78398662527594e-40	0.471517218273236	0.64	0.577	1.41792104454893e-35
ELC	ZMAT3	101110288	1.11574866274758e-39	0.367010049562515	0.171	0.079	2.33202628000872e-35
ELC	JUND	443102	1.45691532215026e-39	0.589268226906186	0.755	0.719	3.04509871482626e-35
ELC	SLC44A1	101102625	9.58491421305899e-39	0.488262804782247	0.479	0.384	2.00334291967146e-34
ELC	APLP1	101105352	1.31025766262873e-38	0.389133564532473	0.197	0.099	2.73856954066032e-34
ELC	LMBRD2	101109911	1.82842483707589e-38	0.531141724293443	0.261	0.157	3.82159075197233e-34
ELC	RYBP	101104611	4.23303333459866e-38	0.563052648353781	0.393	0.29	8.84746297264465e-34
ELC	TSPAN3	101103760	4.62651143835666e-38	0.428517222688628	0.642	0.59	9.66987155730925e-34
ELC	GLRX	100147797	6.6515273280614e-38	0.483444827736785	0.413	0.304	1.39023572683811e-33
ELC	RAP1A	101115080	7.42656706503774e-38	0.459060162966739	0.258	0.154	1.55222678226354e-33
ELC	ATP13A3	101106047	7.61892098129596e-38	0.4603011133873	0.301	0.193	1.59243067430067e-33
ELC	CPNE3	101116917	9.06542784191692e-38	0.513794766217852	0.474	0.381	1.89476507323905e-33
ELC	TOP1	101103086	9.88612841520847e-38	0.448219469390806	0.574	0.508	2.06629970006272e-33
ELC	VHL	101122897	1.12479543886184e-37	0.493215706192501	0.356	0.248	2.35093494676513e-33
ELC	TMEM41B	101105684	1.23340068873252e-37	0.561985824783336	0.404	0.305	2.57793077951984e-33
ELC	PCDH11X	101112115	1.31510373348665e-37	0.36148910205837	0.253	0.145	2.74869831336046e-33
ELC	DMXL2	101105079	1.99841007454841e-37	0.418603963206067	0.223	0.124	4.17687689681363e-33
ELC	ATP6V1E1	494438	3.40105322547322e-37	0.535433745059329	0.498	0.412	7.10854134656157e-33
ELC	DKKL1	101105351	4.67140601008488e-37	0.509485725574458	0.382	0.275	9.76370570167841e-33
ELC	RAB3B	101112608	4.73131594736696e-37	0.378118618145485	0.196	0.1	9.88892346159168e-33
ELC	FYTTD1	101119777	1.22889297750989e-36	0.538214163564483	0.435	0.339	2.56850921229341e-32
ELC	MMP24OS	114117622	1.7426407755538e-36	0.525087465290525	0.26	0.16	3.642293484985e-32
ELC	AGO3	101111326	2.02616043930238e-36	0.5427506177201	0.409	0.313	4.2348779341859e-32
ELC	TMEM256	101120342	2.24361024482186e-36	0.301536412416971	0.926	0.944	4.68936977270216e-32
ELC	PARK7	101119489	3.00832062967058e-36	0.387013976503382	0.765	0.742	6.28769094807447e-32
ELC	XKR6	101110914	3.12385235515175e-36	0.379689151884828	0.17	0.082	6.52916380750268e-32
ELC	SAP18	101117597	3.44225461798226e-36	0.438630181405788	0.689	0.658	7.19465637704472e-32
ELC	CRIPT	101109344	3.68708495879637e-36	0.542160445250795	0.509	0.431	7.70637627238028e-32
ELC	CD320	101102807	4.73644884718006e-36	0.46336263668904	0.357	0.252	9.89965173549105e-32
ELC	LOC101118736	101118736	4.85904519949202e-36	0.485917915225535	0.325	0.221	1.01558903714583e-31
ELC	LOC101102223	101102223	7.52812178772975e-36	0.550282865091067	0.631	0.57	1.57345273485339e-31
ELC	ATP5MF	105610140	1.28170697512607e-35	0.325194743810342	0.924	0.913	2.678895748711e-31
ELC	DPY19L4	101110069	1.35892812987809e-35	0.545748625196421	0.293	0.191	2.8402956842582e-31
ELC	PLEKHA3	101123096	1.38406812862403e-35	0.455058724361804	0.246	0.145	2.89284079563708e-31
ELC	TMEM123	101120860	1.47986927420096e-35	0.414701293957049	0.475	0.378	3.09307477000742e-31
ELC	LOC114110140	114110140	1.87632787413072e-35	0.477313669017825	0.279	0.178	3.92171288972061e-31
ELC	RPL26L1	101108162	2.39443024639447e-35	0.397799566714335	0.711	0.68	5.00459865798909e-31
ELC	ENO2	101109164	3.55303546554591e-35	0.35066837116667	0.242	0.138	7.4261994265375e-31
ELC	ID1	101111650	5.13702460521824e-35	0.588945857355086	0.892	0.918	1.07368951273667e-30
ELC	METTL26	101110378	7.18506910326552e-35	0.438767967924297	0.24	0.141	1.50175129327353e-30
ELC	PRKACB	101108785	8.00955753305082e-35	0.469037165498401	0.407	0.303	1.67407761998295e-30
ELC	SHOC2	101120536	9.06227219733407e-35	0.515813846783364	0.467	0.378	1.89410551196479e-30
ELC	FBXO8	101119879	1.14462818950905e-34	0.492151573510242	0.259	0.16	2.39238737889287e-30
ELC	RERE	101114630	1.21812280693215e-34	0.366567108618142	0.787	0.777	2.54599847876888e-30
ELC	DYNLT1	101110149	1.79951415584362e-34	0.440672740505813	0.79	0.763	3.76116453712875e-30
ELC	PAIP2	101114440	2.02483953943944e-34	0.465438443456188	0.485	0.4	4.23211712138237e-30
ELC	CHORDC1	101108786	2.23249729153467e-34	0.4454135040885	0.453	0.359	4.66614258903662e-30
ELC	LOC105613831	105613831	3.23523570966665e-34	0.45921915961257	0.395	0.293	6.76196615677427e-30
ELC	IL3RA	101113991	6.06285163862969e-34	0.346410215538245	0.193	0.102	1.26719662098999e-29
ELC	LOC101111215	101111215	6.80342419197489e-34	0.433762830844707	0.582	0.521	1.42198369036467e-29
ELC	TMEM134	101110633	8.13634613783972e-34	0.495709507047061	0.312	0.212	1.70057770626988e-29
ELC	GARRE1	101119330	1.05646314629428e-33	0.514028645593312	0.401	0.303	2.20811362206967e-29
ELC	MBNL3	101110821	1.17171744140647e-33	0.483019892001099	0.195	0.106	2.44900662428365e-29
ELC	NSF	101120344	1.56517682064967e-33	0.41435683992309	0.196	0.106	3.27137607283987e-29
ELC	ATRNL1	101119865	1.82268055736589e-33	0.308105090518215	0.131	0.056	3.80958463295045e-29
ELC	TRAM1	101104503	1.88439960357116e-33	0.440850979443901	0.576	0.514	3.93858361142407e-29
ELC	SKIL	101117895	2.36440409850217e-33	0.490002373437592	0.332	0.232	4.94184100627938e-29
ELC	PDCD5	101108153	4.18556960096658e-33	0.429152471325182	0.624	0.584	8.74825902298024e-29
ELC	MANEA	101106778	6.13882620394459e-33	0.374938597366707	0.151	0.072	1.28307606488646e-28
ELC	LIPA	100145859	9.28892377105112e-33	0.404575947602245	0.308	0.205	1.94147795738739e-28
ELC	CRTAC1	101110105	1.17553817608676e-32	0.347452732873904	0.177	0.091	2.45699234183894e-28
ELC	C11H17orf58	101107206	1.49381934464837e-32	0.380381697235922	0.2	0.11	3.12223181224955e-28
ELC	SFT2D1	101114281	2.6736854741423e-32	0.517912884760122	0.509	0.442	5.58827000950483e-28
ELC	PPTC7	101105779	3.64210233399657e-32	0.35136393670563	0.177	0.092	7.61235808828623e-28
ELC	GDI1	100302074	5.06007795248517e-32	0.520082071719229	0.406	0.314	1.05760689284893e-27
ELC	LIN7C	101116761	1.34312441401266e-31	0.515253521665042	0.398	0.311	2.80726433772786e-27
ELC	MFF	101103045	1.8914522427271e-31	0.435959488656743	0.482	0.403	3.9533243325239e-27
ELC	CTSF	780471	1.96203909454995e-31	0.387643742365473	0.179	0.095	4.10085791151884e-27
ELC	GNG2	101106689	3.23809937126734e-31	0.362984792163068	0.286	0.185	6.76795149588588e-27
ELC	UBE2E2	100187550	3.69639396796033e-31	0.476421404519607	0.431	0.343	7.72583303243388e-27
ELC	UHMK1	101109055	4.57529812411626e-31	0.550440279996763	0.375	0.287	9.56283060921539e-27
ELC	CD109	101117513	5.17862441906856e-31	0.306391880371516	0.115	0.048	1.08238428982952e-26
ELC	DNAJB6	101107859	5.30642901572805e-31	0.440872389440756	0.577	0.519	1.10909672857732e-26
ELC	SH3BGRL2	101120089	6.22360911089906e-31	0.33077902390102	0.218	0.127	1.30079654026901e-26
ELC	JAK1	101110716	7.10065956826605e-31	0.462672713857592	0.213	0.127	1.48410885636329e-26
ELC	ZSWIM6	101112003	9.85142197232685e-31	0.422663021529834	0.325	0.225	2.05904570643603e-26
ELC	JUNB	443117	1.05569313371074e-30	0.379992766578658	0.108	0.044	2.20650421876881e-26
ELC	STX12	101112461	1.13850653251839e-30	0.441286324274345	0.228	0.139	2.37959250361669e-26
ELC	COMMD6	101102498	1.58266550040714e-30	0.455455366801278	0.634	0.588	3.30792916240096e-26
ELC	HACD3	101120835	1.67628046978763e-30	0.45837788660953	0.453	0.368	3.50359380990312e-26
ELC	SRXN1	101121699	2.68395708059446e-30	0.44757268754682	0.269	0.176	5.60973869415048e-26
ELC	TOR3A	101120852	2.72813309131902e-30	0.370044844044268	0.204	0.117	5.70207097416588e-26
ELC	UBXN2A	101105733	2.74281860586705e-30	0.425409416261358	0.211	0.124	5.73276516812271e-26
ELC	EFR3A	101121432	2.77728716139113e-30	0.487087012396283	0.506	0.444	5.8048078960236e-26
ELC	API5	101108774	3.02059964552224e-30	0.420536708815316	0.614	0.564	6.31335531910604e-26
ELC	TRIM2	101103349	3.16276410520424e-30	0.341473061337698	0.311	0.21	6.61049325628738e-26
ELC	TMEM47	101120891	5.116081000127e-30	0.481447657788903	0.374	0.287	1.06931208983654e-25
ELC	PDPN	101112240	5.6209131436344e-30	0.323619727766066	0.212	0.123	1.17482705615103e-25
ELC	VPS13C	101112983	6.43833515295112e-30	0.441413591569293	0.302	0.208	1.34567643031831e-25
ELC	PPP1R2	101104622	7.24696402343224e-30	0.46897588329448	0.421	0.337	1.51468795053757e-25
ELC	GLS	101122583	8.04619278779548e-30	0.416792747392081	0.463	0.376	1.68173475457713e-25
ELC	TMCO1	101112778	9.56699227382377e-30	0.478494579127361	0.513	0.447	1.99959705515191e-25
ELC	SNX3	101117083	2.48248672241933e-29	0.482107102047119	0.719	0.717	5.18864549852863e-25
ELC	PREPL	101111355	2.51810134662212e-29	0.490565137562168	0.336	0.248	5.2630836245749e-25
ELC	RAB11FIP2	101105457	2.74348026450926e-29	0.515442426602455	0.371	0.285	5.73414810085081e-25
ELC	COX5A	100170667	3.16528591660531e-29	0.34349394190346	0.727	0.708	6.61576409429676e-25
ELC	KIF5B	100037703	3.22981646225341e-29	0.400996298222298	0.583	0.538	6.75063938775585e-25
ELC	TFAM	101122161	3.3153794593749e-29	0.423968955440221	0.482	0.405	6.92947460803949e-25
ELC	SCCPDH	101115141	3.40140071788795e-29	0.384686614909255	0.245	0.154	7.1092676404576e-25
ELC	LOC105611516	105611516	3.47023348158391e-29	0.484110307015872	0.576	0.53	7.25313499985854e-25
ELC	DCAF6	101116363	4.45265756872062e-29	0.467846961430481	0.31	0.219	9.30649958438298e-25
ELC	AGPAT5	101103870	4.472092033573e-29	0.394320227973904	0.349	0.252	9.34711955937094e-25
ELC	UGCG	101111687	5.11373948162325e-29	0.440161704996001	0.374	0.285	1.06882268905407e-24
ELC	ATP6V1A	101102025	6.92259467483027e-29	0.461133374318588	0.261	0.172	1.44689151298627e-24
ELC	KBTBD8	101118139	8.27493447790533e-29	0.311650845037247	0.158	0.081	1.72954405522699e-24
ELC	NDUFA8	101114253	1.70657312139016e-28	0.455268821328124	0.566	0.515	3.56690848101758e-24
ELC	TRAPPC3	101112011	3.03846703936852e-28	0.497014771606785	0.374	0.292	6.35069995898415e-24
ELC	SLC30A1	101103912	3.16871380825736e-28	0.426652391297701	0.269	0.18	6.62292873063871e-24
ELC	PITPNA	101116240	3.20711058903504e-28	0.427250481584979	0.38	0.294	6.70318184214214e-24
ELC	SCN9A	101122924	6.65748140984472e-28	0.309241178355092	0.113	0.049	1.39148018947164e-23
ELC	ARMH4	101122031	6.70865091158938e-28	0.38670300412598	0.494	0.411	1.4021751270313e-23
ELC	UBE2H	101115024	9.5959248839539e-28	0.504989989333666	0.491	0.432	2.00564425999521e-23
ELC	SLC35A1	101113155	1.09111621720397e-27	0.366987668991851	0.228	0.141	2.28054200557802e-23
ELC	EMC7	101123302	1.42268241721271e-27	0.472193500617992	0.309	0.222	2.97354852021629e-23
ELC	KIF3A	101122522	1.514301263107e-27	0.435999709860643	0.401	0.316	3.16504107001994e-23
ELC	SRGAP1	101111871	1.74891725584301e-27	0.426309869582229	0.427	0.344	3.65541195643747e-23
ELC	GPR155	101110651	1.88474690256157e-27	0.35348321190141	0.152	0.079	3.93930950104393e-23
ELC	SYNGR1	105614926	2.34702391908489e-27	0.418857931879644	0.323	0.231	4.90551469327934e-23
ELC	PPP4R2	101113890	3.67014682873245e-27	0.43091206054662	0.493	0.427	7.67097388673368e-23
ELC	SAMD8	101103290	4.53695927133307e-27	0.322935984291425	0.154	0.081	9.48269857301324e-23
ELC	NCAM1	101112759	5.12795221493123e-27	0.33519390817802	0.81	0.803	1.07179329244278e-22
ELC	SNRNP25	101108010	5.56303631203909e-27	0.446619760486987	0.526	0.47	1.16273021957929e-22
ELC	ABCA5	101115292	8.61825676423445e-27	0.378711742933543	0.205	0.122	1.80130184629264e-22
ELC	NDUFA3	101103257	8.63424564892178e-27	0.33910483506631	0.723	0.695	1.80464368308114e-22
ELC	UBE2W	101107531	8.72477857017721e-27	0.483017653939162	0.443	0.37	1.82356596895274e-22
ELC	RPS19BP1	101107345	1.03585643913703e-26	0.385913612256073	0.636	0.599	2.16504354344031e-22
ELC	CRYZ	101120615	1.49377062266668e-26	0.420661475997818	0.289	0.201	3.12212997843563e-22
ELC	HPCAL1	100187549	1.62840866488344e-26	0.317874322779282	0.214	0.129	3.40353695047288e-22
ELC	SH3GLB2	101106157	1.78617652555459e-26	0.373574097266936	0.16	0.087	3.73328755606165e-22
ELC	EDF1	101105488	1.82028896411823e-26	0.315955787643892	0.801	0.801	3.8045859639035e-22
ELC	GABBR1	101110007	1.82351619244002e-26	0.381807298348039	0.254	0.166	3.8113311938189e-22
ELC	ND3	808255	1.85935323040113e-26	0.308531373244159	0.811	0.798	3.88623418686141e-22
ELC	RING1	101111057	2.08057454465359e-26	0.416281274819637	0.552	0.495	4.34860885578047e-22
ELC	BEX5	101108890	2.63031881294449e-26	0.374701122460726	0.508	0.446	5.49762935093528e-22
ELC	FMC1	101105906	2.66588875021994e-26	0.353146054260561	0.631	0.592	5.5719740768347e-22
ELC	ODC1	100192423	2.96582792318645e-26	0.392755621910928	0.386	0.3	6.19887694225199e-22
ELC	FOS	443218	2.97353164296983e-26	0.472987631648868	0.148	0.078	6.21497848697124e-22
ELC	ATP5IF1	101110916	3.03060127738814e-26	0.320326528307145	0.796	0.802	6.33425972986896e-22
ELC	COQ10A	101102384	3.24066856241671e-26	0.331271532782425	0.156	0.083	6.77332136230718e-22
ELC	SCAP	101122312	3.31493836605235e-26	0.394919950029008	0.227	0.144	6.92855267888603e-22
ELC	PAPOLA	101122058	3.45387287881769e-26	0.380506594383111	0.651	0.622	7.21893970401686e-22
ELC	KIF1A	101103691	3.80754721736319e-26	0.319364539643153	0.157	0.085	7.9581544390108e-22
ELC	TMX3	101113033	7.61534147455023e-26	0.378456362051896	0.278	0.192	1.59168252159574e-21
ELC	TMEM33	101118275	7.63353476735233e-26	0.451336906409997	0.364	0.281	1.59548510172431e-21
ELC	ARRB2	101112493	8.45444843586902e-26	0.30071591079133	0.183	0.105	1.76706426758098e-21
ELC	GSK3B	100169938	1.16149032823536e-25	0.355847608682678	0.657	0.631	2.42763093504472e-21
ELC	ACBD7	101116927	1.59106425745351e-25	0.341748505972855	0.31	0.221	3.32548340450358e-21
ELC	NDUFC2	101109923	1.77132349701119e-25	0.325342428726217	0.721	0.705	3.70224324110309e-21
ELC	DPYD	101109311	2.04333845695046e-25	0.363769323769128	0.268	0.18	4.27078170887216e-21
ELC	SLC39A6	100302554	2.15403542492329e-25	0.350416776550749	0.286	0.196	4.50214944163217e-21
ELC	PDZD8	101121648	2.62466027593164e-25	0.50581529374202	0.4	0.332	5.48580244272471e-21
ELC	CALCOCO1	101122936	2.71240434155038e-25	0.350768159204349	0.152	0.082	5.66919631427444e-21
ELC	CEBPZOS	106990321	2.99946614730967e-25	0.389316411323428	0.439	0.363	6.26918419449195e-21
ELC	SNCA	100294604	3.1875573823668e-25	0.329833458426345	0.147	0.078	6.66231368488484e-21
ELC	CENPV	105611619	3.68713087269421e-25	0.382951321962011	0.487	0.419	7.70647223701817e-21
ELC	TULP4	101109623	3.83849176594952e-25	0.385684239271011	0.311	0.223	8.0228316400111e-21
ELC	GKAP1	101119016	6.6890681841424e-25	0.434496668361365	0.293	0.212	1.3980821411676e-20
ELC	LOC101106042	101106042	7.32943820741163e-25	0.323005024091735	0.747	0.743	1.5319258797311e-20
ELC	STX17	101122499	1.20431470729277e-24	0.3888210593235	0.228	0.149	2.51713816971263e-20
ELC	BCAS4	101118977	1.27529332698602e-24	0.345420505426975	0.693	0.693	2.66549058273348e-20
ELC	NAA38	101104764	2.76036771652585e-24	0.460906074638116	0.448	0.38	5.76944456431068e-20
ELC	SDF2	101106183	3.48216330691948e-24	0.406181272838063	0.565	0.519	7.2780695277924e-20
ELC	ATF6	541606	3.53144413049181e-24	0.418471989026884	0.304	0.223	7.38107137714094e-20
ELC	SMIM14	101114703	3.64853455244443e-24	0.449322805165918	0.315	0.233	7.6258020680641e-20
ELC	C5H5orf15	101123295	5.27285585098215e-24	0.388188564781435	0.4	0.323	1.10207960141378e-19
ELC	REL	101118600	6.72844745449304e-24	0.407282491112211	0.199	0.124	1.40631280246359e-19
ELC	TMEM132A	101121638	8.93368994274782e-24	0.381999301061459	0.243	0.162	1.86723053493372e-19
ELC	MED12L	101123345	9.61027098585797e-24	0.300029966998126	0.171	0.098	2.00864273875417e-19
ELC	RTF1	101113595	9.88571430545195e-24	0.364719047150394	0.654	0.64	2.06621314698251e-19
ELC	DYNLT2B	105602375	1.06572520351997e-23	0.461915977606022	0.343	0.265	2.22747224787708e-19
ELC	ETNK1	101114860	2.4135257962868e-23	0.450147724570525	0.421	0.353	5.04451026681904e-19
ELC	SRSF6	101106704	2.60147802454621e-23	0.328890452500129	0.637	0.625	5.43734921910404e-19
ELC	PSAP	100135695	3.82270440160033e-23	0.335301722439621	0.791	0.799	7.98983446978484e-19
ELC	LOC105611550	105611550	4.45038366514718e-23	0.411833763118682	0.38	0.304	9.30174689852413e-19
ELC	SCOC	101105360	4.54962073631647e-23	0.433779282520397	0.442	0.383	9.50916230097506e-19
ELC	DNAJC1	101102829	4.77332129299241e-23	0.359695215041892	0.333	0.251	9.97671883448344e-19
ELC	RALGAPA2	101123574	5.01766578922618e-23	0.333662204944588	0.179	0.107	1.04874232660616e-18
ELC	MRPL33	101120734	5.56430127323765e-23	0.381455796685653	0.637	0.617	1.1629946091194e-18
ELC	CCDC88A	101122010	6.41685662172582e-23	0.408603183906633	0.549	0.5	1.34118720250691e-18
ELC	PANK3	101103923	6.97905282549466e-23	0.44449311503823	0.408	0.342	1.45869183105664e-18
ELC	OXR1	101120252	8.80914584647688e-23	0.386251384201724	0.272	0.193	1.84119957337213e-18
ELC	BOLA2B	101114744	9.80665123826208e-23	0.363714750477168	0.536	0.483	2.04968817530916e-18
ELC	ND6	808259	1.03803153336705e-22	0.359233024200284	0.589	0.552	2.16958970789047e-18
ELC	GLRX2	100135692	1.44114275946944e-22	0.391926482555198	0.408	0.339	3.01213248156708e-18
ELC	SSBP2	101118446	1.61193340620885e-22	0.377151825306133	0.372	0.292	3.36910201231711e-18
ELC	PTAR1	101105722	1.65586525539986e-22	0.375270638932966	0.28	0.2	3.46092397031125e-18
ELC	NDUFA11	101108484	1.67616915639852e-22	0.415058105785018	0.669	0.657	3.50336115378855e-18
ELC	FSTL1	101118330	2.32931767727093e-22	0.339932819695525	0.598	0.57	4.86850687726397e-18
ELC	POLE4	101107950	2.35080184561836e-22	0.309341905170157	0.795	0.801	4.91341093752693e-18
ELC	ZYG11B	101116266	2.88359112475506e-22	0.389286805211599	0.346	0.269	6.02699380985056e-18
ELC	SYAP1	101106142	3.61456028188706e-22	0.408531456840758	0.313	0.235	7.55479244517213e-18
ELC	M6PR	101102802	3.73149137834015e-22	0.368017503929637	0.519	0.476	7.79919012986875e-18
ELC	RTL5	101108455	5.42961423049077e-22	0.314396833468066	0.211	0.134	1.13484367031488e-17
ELC	POLR2L	105604154	6.51773573175512e-22	0.304851986137874	0.739	0.755	1.36227194529414e-17
ELC	RCAN3	101116808	9.74674033702664e-22	0.302897335586576	0.157	0.091	2.03716619784194e-17
ELC	ACYP1	101109618	9.82515046904384e-22	0.38390253452395	0.339	0.263	2.05355469953485e-17
ELC	TSG101	101118061	9.87621639735319e-22	0.400321051357649	0.313	0.237	2.06422798921079e-17
ELC	TMBIM6	101122511	1.04636276540574e-21	0.355541827854582	0.664	0.651	2.18700281597454e-17
ELC	TIMM17B	101108454	1.36218933567889e-21	0.339960965158792	0.56	0.519	2.84711193050244e-17
ELC	LOC114112247	114112247	1.53454382890851e-21	0.347645314942242	0.157	0.091	3.20735005680168e-17
ELC	TMEM107	101106184	1.56513117029898e-21	0.446542767973117	0.422	0.353	3.27128065904191e-17
ELC	ATP11B	101110296	1.69052338718743e-21	0.415590535007508	0.274	0.2	3.53336293156045e-17
ELC	ZHX1	101108317	1.73605465052434e-21	0.316854068798233	0.17	0.102	3.62852782506092e-17
ELC	VPS13A	101112545	1.73900719750635e-21	0.366789195048635	0.222	0.149	3.63469894350802e-17
ELC	MGMT	101106897	2.76981559690705e-21	0.307695973368863	0.117	0.059	5.78919157909543e-17
ELC	BUD23	101112944	3.54334207863929e-21	0.4003047315269	0.52	0.468	7.40593927856398e-17
ELC	EIF5A2	101116949	3.77027003752751e-21	0.333042954413436	0.183	0.113	7.88024140543625e-17
ELC	HIGD2A	101117073	3.99630441405486e-21	0.350090847633671	0.722	0.716	8.35267585581607e-17
ELC	STK38	101121208	1.0693019208542e-20	0.384753366084514	0.224	0.152	2.23494794477736e-16
ELC	FAM174A	101112055	1.49327305786927e-20	0.334858223269068	0.178	0.11	3.12109001825257e-16
ELC	NSMCE3	101119676	1.5720817127551e-20	0.429324566720356	0.38	0.312	3.28580798782944e-16
ELC	SPAG9	101102913	1.78086465615948e-20	0.461998986108863	0.454	0.407	3.72218521783892e-16
ELC	EMC6	101123475	2.66890900305285e-20	0.330251109526816	0.648	0.634	5.57828670728076e-16
ELC	SCAMP1	101108054	3.38532049122008e-20	0.300960344840526	0.174	0.106	7.07565835869908e-16
ELC	DCUN1D5	101118636	4.12798756299997e-20	0.353517879490664	0.494	0.447	8.62790680542624e-16
ELC	MLF1	101108357	4.13569561186441e-20	0.345212757860871	0.2	0.131	8.64401739835781e-16
ELC	LOC101105064	101105064	4.37646700603093e-20	0.325047293927168	0.308	0.233	9.14725368930525e-16
ELC	NDUFB4	101108353	5.77433196588768e-20	0.352624673801681	0.564	0.53	1.20689312419018e-15
ELC	PCMT1	101104502	7.28459703700126e-20	0.368409098689044	0.398	0.334	1.52255362670363e-15
ELC	PGM2	101111285	7.69723893518633e-20	0.308405067133216	0.128	0.07	1.6087999098433e-15
ELC	HSDL2	101110995	7.97732661654413e-20	0.361123762917805	0.224	0.153	1.66734103612389e-15
ELC	NOL7	101103849	1.21245927756697e-19	0.371154093237475	0.497	0.451	2.53416113604273e-15
ELC	SLC12A6	101122361	1.28072747731503e-19	0.330786480310831	0.153	0.091	2.67684850033614e-15
ELC	ELMOD2	101114814	1.36342457697887e-19	0.312470259238455	0.241	0.167	2.84969370834353e-15
ELC	NDUFA7	101103062	1.61011000330926e-19	0.342860556673783	0.729	0.742	3.36529091791669e-15
ELC	YIPF4	101103885	2.0140663098784e-19	0.394635514684378	0.378	0.309	4.20959999427684e-15
ELC	RNF149	101110581	2.35155339086507e-19	0.368467772035191	0.225	0.155	4.91498174224708e-15
ELC	SLC23A2	101113871	2.64871101675403e-19	0.322045477588781	0.166	0.103	5.5360708961176e-15
ELC	BRD2	101110276	3.17070825843029e-19	0.30529753137754	0.677	0.688	6.62709733094514e-15
ELC	RAB11A	780464	3.79414076671056e-19	0.342761263432996	0.632	0.619	7.93013361650175e-15
ELC	SLC25A39	101115046	3.93357758982058e-19	0.335809252377009	0.555	0.526	8.221570520484e-15
ELC	DMXL1	101115363	3.93389134825283e-19	0.323428914877764	0.171	0.107	8.22222630698325e-15
ELC	ZNF706	101102740	4.02250194245681e-19	0.318023777574794	0.566	0.529	8.40743130992898e-15
ELC	RAB10	100302064	6.63883973142121e-19	0.382815185079888	0.62	0.607	1.38758389226435e-14
ELC	ZNF800	101109169	7.57266533970274e-19	0.30916605244127	0.222	0.151	1.58276278265127e-14
ELC	LOC105605187	105605187	1.01082895383814e-18	0.340511494433821	0.332	0.26	2.11273359641709e-14
ELC	BTBD1	101106630	1.02753649644684e-18	0.342638372417697	0.261	0.19	2.14765403122354e-14
ELC	LAMTOR4	101106991	1.08646107426509e-18	0.370792232095888	0.581	0.559	2.27081229132146e-14
ELC	AZIN1	101122702	1.10726802985907e-18	0.351487306980674	0.476	0.432	2.31430090920844e-14
ELC	ATP5MK	101111410	1.32016505025989e-18	0.325167021941309	0.706	0.702	2.75927697154819e-14
ELC	NME3	114110642	1.32154715914594e-18	0.318667919085719	0.617	0.596	2.76216571733093e-14
ELC	EIF3J	101116236	1.33546471925383e-18	0.338478302935205	0.626	0.617	2.79125480971243e-14
ELC	SPRING1	101110621	1.38631442338464e-18	0.391180280175197	0.273	0.204	2.89753577631623e-14
ELC	PAM	101112815	1.43198794741966e-18	0.384540048097782	0.405	0.344	2.99299800890184e-14
ELC	BRWD3	101120385	1.43462386538538e-18	0.371887730650396	0.381	0.317	2.99850734104199e-14
ELC	TRAPPC1	101105262	1.52168073821695e-18	0.400123059069846	0.443	0.394	3.18046491094725e-14
ELC	GCSH	101120772	1.5578342748721e-18	0.309533028641303	0.74	0.738	3.25602941791017e-14
ELC	RNF11	101109924	1.56861114084933e-18	0.359595204362918	0.209	0.143	3.2785541454892e-14
ELC	CISD3	101120095	1.65954324556625e-18	0.415456469492245	0.292	0.225	3.46861133755802e-14
ELC	SOX9	101107975	1.72941954068951e-18	0.325461790759957	0.209	0.139	3.61465978199514e-14
ELC	PPP1R10	101105696	1.82258875782023e-18	0.39466759247796	0.537	0.509	3.80939276272007e-14
ELC	PDLIM7	101123464	2.2585077283702e-18	0.381690950062864	0.537	0.504	4.72050700306655e-14
ELC	LOC101105123	101105123	2.28753345266758e-18	0.401325527804649	0.33	0.264	4.78117366942051e-14
ELC	TM9SF3	101112014	2.50138734123353e-18	0.328620102377899	0.658	0.65	5.22814968191219e-14
ELC	MYEF2	101109884	2.60958857174764e-18	0.327547543570814	0.522	0.482	5.45430107380974e-14
ELC	EXOC5	101121014	2.84114907245204e-18	0.38758544310137	0.479	0.44	5.93828567633201e-14
ELC	SDCBP	101117086	3.14586341667601e-18	0.436886340523713	0.38	0.322	6.57516912719453e-14
ELC	PEAK1	101104347	3.24337371374607e-18	0.333594877761268	0.213	0.146	6.77897539910067e-14
ELC	ABHD2	101103014	3.72005621510109e-18	0.317494909011619	0.206	0.139	7.77528949518278e-14
ELC	ALDOC	101105422	4.69801283412296e-18	0.396740611428421	0.262	0.197	9.81931662460039e-14
ELC	NUDT22	114108760	4.95023308291026e-18	0.336423765484735	0.165	0.104	1.03464821665907e-13
ELC	TANK	101108632	5.75304313633832e-18	0.312719722435671	0.177	0.115	1.20244354592607e-13
ELC	BPNT2	101109546	9.3520338992065e-18	0.387219496239541	0.437	0.39	1.95466860527315e-13
ELC	PHTF2	101116646	9.42949164265679e-18	0.359592589634453	0.24	0.174	1.9708580482317e-13
ELC	SUCO	101108241	9.94449988740632e-18	0.359915291687696	0.26	0.195	2.07849992146679e-13
ELC	TNRC6B	101107854	1.00999104634161e-17	0.326170685281779	0.69	0.7	2.11098228595859e-13
ELC	LOC101107687	101107687	1.12954480503036e-17	0.427666141274909	0.419	0.372	2.36086159699395e-13
ELC	GPBP1	101111125	1.35648654499855e-17	0.330019094791084	0.68	0.673	2.83519252770148e-13
ELC	ARL3	100302311	1.61462066983068e-17	0.304759407893288	0.601	0.59	3.37471866201311e-13
ELC	BNIP2	101103240	1.69279714938475e-17	0.362576453739913	0.272	0.206	3.53811532192906e-13
ELC	SMIM29	101115236	1.86569937520313e-17	0.360182065407454	0.183	0.121	3.89949826411207e-13
ELC	MACF1	101118486	2.29558448954895e-17	0.313661930841183	0.554	0.524	4.79800114160625e-13
ELC	PRDX3	101106731	2.63386494984327e-17	0.361138156905362	0.427	0.376	5.50504113166743e-13
ELC	LRP12	101123640	2.8870924612759e-17	0.385584906732244	0.319	0.255	6.03431195331276e-13
ELC	NCOA3	101119237	2.95256699219086e-17	0.378264318834518	0.383	0.324	6.17116027037812e-13
ELC	CARS2	101116327	2.95367978720298e-17	0.329611882879558	0.265	0.195	6.17348612323295e-13
ELC	AHI1	101120502	3.57934052863718e-17	0.310594525068624	0.247	0.18	7.48117963890458e-13
ELC	YBX3	101122777	4.31129836549538e-17	0.327719662654568	0.405	0.345	9.0110447137219e-13
ELC	SGCA	101108143	4.34383655064087e-17	0.319587736488786	0.191	0.127	9.07905277449449e-13
ELC	ATP6V0B	101114221	4.82171495877444e-17	0.378396969008359	0.535	0.499	1.00778664353345e-12
ELC	PAK1	101111756	6.6961046591354e-17	0.341768494972376	0.337	0.272	1.39955283480589e-12
ELC	STARD3NL	101108381	7.2604882719652e-17	0.351161414746577	0.29	0.225	1.51751465372345e-12
ELC	SMAD5	443172	7.41899863899904e-17	0.325875414304862	0.56	0.541	1.55064490553719e-12
ELC	NUAK1	101103312	7.50322641989911e-17	0.304041311374537	0.183	0.119	1.56824935402311e-12
ELC	TMED3	101113536	9.12711351147083e-17	0.34467039097319	0.212	0.148	1.90765799503252e-12
ELC	NDUFC1	101116510	1.05914088823667e-16	0.309861702145619	0.645	0.634	2.21371037050347e-12
ELC	LOC101111247	101111247	1.25277130692211e-16	0.372089341988668	0.433	0.382	2.6184173085979e-12
ELC	CHMP5	101104370	1.26203360315951e-16	0.416393066880879	0.475	0.445	2.63777643396369e-12
ELC	GOPC	101103071	1.40543627585665e-16	0.407003065138081	0.428	0.385	2.93750236016799e-12
ELC	LOC101121420	101121420	1.4590868381045e-16	0.306185965672499	0.618	0.612	3.04963740032221e-12
ELC	CHIC2	101105753	1.47597245377716e-16	0.378803045562187	0.325	0.262	3.08493002563964e-12
ELC	TTBK2	101119052	2.58303881772487e-16	0.342064523697244	0.267	0.202	5.39880943292675e-12
ELC	GFPT1	101116643	3.22519084332785e-16	0.375005890850504	0.484	0.441	6.74097138163954e-12
ELC	CORO7	101102529	3.43940660739103e-16	0.361002789399235	0.613	0.61	7.18870375010799e-12
ELC	TUSC3	101112376	4.09622680509683e-16	0.382959385702209	0.314	0.254	8.56152364533289e-12
ELC	DNAJB9	101113840	4.7988436772463e-16	0.325583087059125	0.199	0.138	1.00300631698125e-11
ELC	STAU1	101120429	4.93998517968484e-16	0.334026844713254	0.482	0.44	1.03250630240593e-11
ELC	ETS1	101114986	5.18657385942849e-16	0.316541364994104	0.129	0.077	1.08404580235915e-11
ELC	PPME1	101105849	6.06200938002115e-16	0.353610415624341	0.337	0.277	1.26702058051822e-11
ELC	ACAP2	101102615	6.33708701563741e-16	0.369252380985112	0.345	0.287	1.32451455713838e-11
ELC	KLHDC3	101112265	6.35326133622911e-16	0.394315284549104	0.439	0.401	1.32789515188525e-11
ELC	ANKRD13A	101121549	7.74568206831435e-16	0.333238514099233	0.225	0.163	1.61892500909838e-11
ELC	CCNYL1	101118334	1.14556439677392e-15	0.306515023746703	0.181	0.122	2.39434414569716e-11
ELC	HOOK1	101104698	1.54103719944534e-15	0.323639638099659	0.128	0.078	3.2209218505607e-11
ELC	ROCK2	101103800	1.82516245812636e-15	0.364342148485443	0.503	0.476	3.8147720537299e-11
ELC	CGGBP1	101121901	1.8758827173205e-15	0.325111553402769	0.524	0.498	3.92078246747157e-11
ELC	COQ7	101116112	1.94920389758778e-15	0.307545420641276	0.234	0.171	4.07403106634821e-11
ELC	BMPR1A	101112282	2.48197253140023e-15	0.320458221066848	0.547	0.523	5.18757078787962e-11
ELC	IDS	101116540	2.5711198077458e-15	0.338788090651509	0.249	0.188	5.37389751016949e-11
ELC	STK4	101110437	2.5918321365088e-15	0.354882461236884	0.262	0.2	5.41718834851704e-11
ELC	ELOC	101107798	2.93921502929274e-15	0.340455290839506	0.62	0.609	6.14325333272475e-11
ELC	CIAO2B	101109473	2.94986025265196e-15	0.321307255988414	0.566	0.554	6.16550291406785e-11
ELC	KLHL28	101105190	2.97683551795959e-15	0.381981552401634	0.33	0.274	6.22188391608734e-11
ELC	GABARAPL1	101117406	3.02923793629341e-15	0.395700417132232	0.477	0.437	6.33141021064686e-11
ELC	EPS8	101104477	3.90692503071769e-15	0.329463291913723	0.219	0.159	8.16586400670304e-11
ELC	CENPM	101113226	4.01000676055758e-15	0.31650991723276	0.231	0.17	8.3813151302414e-11
ELC	BCAP31	101111605	4.1132525113344e-15	0.408471489897894	0.51	0.489	8.59710907394002e-11
ELC	SEC61A2	101108676	4.40349430206076e-15	0.336454335953614	0.441	0.402	9.20374344073719e-11
ELC	CD47	101111153	4.53676428643821e-15	0.382471979226627	0.328	0.27	9.4822910350845e-11
ELC	UBE2J1	101110601	5.34752508793877e-15	0.36531983423753	0.315	0.259	1.11768621863008e-10
ELC	TRAPPC6B	101123500	5.6218254728244e-15	0.325724945071113	0.155	0.101	1.17501774207503e-10
ELC	G6PC3	101113421	6.71097471103211e-15	0.319544653164557	0.347	0.289	1.40266082435282e-10
ELC	UBL3	101112830	7.48446817146467e-15	0.389418005269502	0.4	0.358	1.56432869251783e-10
ELC	ALG13	101109593	7.55392095781898e-15	0.32885512407587	0.242	0.181	1.57884501939374e-10
ELC	EBPL	101117596	8.62499631364086e-15	0.339202787118044	0.362	0.307	1.80271047951408e-10
ELC	SELENOI	101110487	1.13468263058988e-14	0.338319798505362	0.271	0.212	2.37160016619592e-10
ELC	LMAN1	101117293	1.33554638629139e-14	0.302226966855326	0.631	0.626	2.79142550198764e-10
ELC	AVL9	101121004	2.2327340775535e-14	0.323428781087377	0.197	0.139	4.66663749549457e-10
ELC	LAMTOR2	101122907	2.6604998695111e-14	0.35226268587131	0.467	0.435	5.56071077726514e-10
ELC	URI1	101107379	2.90647321361294e-14	0.315987518017874	0.395	0.344	6.0748196637724e-10
ELC	SLC52A2	101117771	3.91181587067609e-14	0.362653225293209	0.337	0.287	8.1760863513001e-10
ELC	CANT1	101122609	4.00893608180523e-14	0.31278372037017	0.204	0.147	8.37907730458112e-10
ELC	CHMP2B	101121224	4.8717718940554e-14	0.329159238674501	0.3	0.244	1.01824904357652e-09
ELC	GTF2E2	101105304	5.02506675691583e-14	0.3554525566094	0.389	0.341	1.05028920286298e-09
ELC	ATP6V1B2	494439	5.41933927957573e-14	0.342675930528565	0.463	0.427	1.13269610282412e-09
ELC	MTLN	101117149	5.56497109441469e-14	0.371130215145188	0.452	0.422	1.16313460844361e-09
ELC	FABP5	100270712	6.29797780386729e-14	0.344845386537468	0.55	0.541	1.3163403407863e-09
ELC	HS2ST1	101117803	6.41722385640556e-14	0.344135649366781	0.443	0.403	1.34126395822733e-09
ELC	EIF4G3	101105220	7.12484886981519e-14	0.337769381406549	0.345	0.29	1.48916466228007e-09
ELC	ARF6	100302306	8.81374671376173e-14	0.336046843281077	0.59	0.569	1.84216120064334e-09
ELC	PCSK7	101118814	1.04028999668375e-13	0.338525806850994	0.24	0.183	2.17431012206871e-09
ELC	ADIPOR1	101103911	1.13693613733672e-13	0.358376157117065	0.212	0.157	2.37631022064748e-09
ELC	SNX14	101116152	1.37667713905825e-13	0.372721010375795	0.312	0.263	2.87739288834565e-09
ELC	TMBIM4	101115532	1.47106988621864e-13	0.339332950462834	0.476	0.453	3.07468316918558e-09
ELC	SYCE1L	114108723	1.56645663118464e-13	0.351611933136422	0.203	0.15	3.27405100483902e-09
ELC	LY6E	114116340	1.8522605848316e-13	0.401266589792453	0.257	0.208	3.87140984835652e-09
ELC	RORA	101102986	1.87230645356974e-13	0.34354662887119	0.668	0.671	3.91330771860611e-09
ELC	POMGNT1	101102099	2.06193378943233e-13	0.311093028153033	0.181	0.128	4.3096478132925e-09
ELC	PLAGL1	101119399	2.25835968787385e-13	0.355373893343625	0.278	0.222	4.72019758362514e-09
ELC	MOSMO	114108724	2.70541229646623e-13	0.359084196073937	0.268	0.215	5.65458224084406e-09
ELC	NAA30	101115036	2.83365143520873e-13	0.329780324833237	0.285	0.231	5.92261486472977e-09
ELC	ZNF423	101111898	3.75212054419757e-13	0.314378206430366	0.318	0.264	7.84230714942734e-09
ELC	PEA15	101118912	3.77817486841613e-13	0.326022931954237	0.303	0.249	7.89676329247654e-09
ELC	TNKS2	101103938	4.12956053641994e-13	0.352614163585624	0.385	0.341	8.63119447717132e-09
ELC	TPST2	101104858	4.35044293121374e-13	0.314079591796394	0.177	0.125	9.09286077052984e-09
ELC	UCHL3	101123568	4.68042956167169e-13	0.311490799313907	0.276	0.221	9.78256582685001e-09
ELC	AP2S1	101122460	4.73770409321347e-13	0.315712860639821	0.586	0.585	9.90227532522547e-09
ELC	MOSPD3	101103615	4.79075010350746e-13	0.364234276241911	0.422	0.386	1.00131467913409e-08
ELC	TENT4B	101116340	4.84762181640386e-13	0.328100510620172	0.363	0.317	1.01320143584657e-08
ELC	HDAC1	100820752	5.548411894782e-13	0.33017009458347	0.493	0.47	1.15967357012839e-08
ELC	DENND5B	101109436	6.01487452918287e-13	0.312236105393246	0.296	0.245	1.25716892534451e-08
ELC	STUB1	101103864	7.10541275874645e-13	0.305398327868273	0.495	0.472	1.4851023207056e-08
ELC	OPA1	101106813	7.33551368758721e-13	0.312078085915191	0.319	0.267	1.5331957158426e-08
ELC	TWF1	101114765	8.86479678374309e-13	0.329288923507947	0.236	0.183	1.85283117577014e-08
ELC	NUFIP2	101109461	9.3779128220677e-13	0.321412192307378	0.466	0.439	1.96007755894037e-08
ELC	NCOA7	101117768	1.00392125589165e-12	0.315090319142505	0.222	0.168	2.09829581693913e-08
ELC	OCIAD2	101103814	1.07970782884656e-12	0.326852676801626	0.283	0.229	2.2566973330722e-08
ELC	MZT1	101122531	1.10325853089419e-12	0.321651629732272	0.346	0.297	2.30592065542194e-08
ELC	SDHAF4	101102741	1.20767822496231e-12	0.337057899624263	0.37	0.327	2.52416825799373e-08
ELC	TMEM106B	101122854	1.31087529652129e-12	0.342809488258439	0.237	0.186	2.73986045725914e-08
ELC	ATP6AP1	101119886	1.45628255693832e-12	0.389731543464911	0.325	0.281	3.04377617225679e-08
ELC	SMIM30	101111091	1.50200720278089e-12	0.331793826909594	0.282	0.23	3.13934525453234e-08
ELC	C1H21orf91	101116190	1.57900436691009e-12	0.334939439286832	0.284	0.23	3.30027702727877e-08
ELC	CRABP2	101106810	1.66143528589172e-12	0.549743370861108	0.364	0.32	3.47256589104228e-08
ELC	TCEA2	101115815	2.05988943164386e-12	0.357959028697467	0.456	0.431	4.30537490107883e-08
ELC	VMA21	101114589	2.3120690505744e-12	0.307588131094901	0.389	0.345	4.83245552260555e-08
ELC	ANKRD12	101106986	2.35282186718279e-12	0.372772575743716	0.356	0.312	4.91763298459874e-08
ELC	MAP9	101122383	2.36101235493287e-12	0.315906558961071	0.296	0.243	4.93475192304518e-08
ELC	MIF4GD	101121439	2.74577576704699e-12	0.326904616509835	0.214	0.162	5.73894593070492e-08
ELC	TCF25	101112506	3.03863008855196e-12	0.332039927351541	0.476	0.455	6.35104074808245e-08
ELC	ARMCX3	101107578	3.69426885581152e-12	0.323325491840772	0.453	0.423	7.72139133553165e-08
ELC	PPIL4	101122364	4.35444705386055e-12	0.32358240513778	0.305	0.256	9.10122978727393e-08
ELC	LOC101118647	101118647	4.36306954650273e-12	0.32999595624855	0.472	0.453	9.11925165914535e-08
ELC	RAB7A	100145880	4.56914133551444e-12	0.310474654962615	0.509	0.492	9.54996230535873e-08
ELC	BOD1L1	101115795	5.40002980574951e-12	0.351908999424088	0.478	0.464	1.12866022969971e-07
ELC	BLOC1S2	101121559	5.44872186395853e-12	0.32277356688483	0.374	0.329	1.13883735678597e-07
ELC	RAB6A	101103262	5.74045213237481e-12	0.330906113622762	0.399	0.362	1.19981190018766e-07
ELC	TPD52	101112068	5.98802448983077e-12	0.332682495406352	0.211	0.162	1.25155699861953e-07
ELC	TMEM9B	101106198	7.01834609570689e-12	0.389768521961013	0.338	0.3	1.4669045174637e-07
ELC	SDC2	101108398	7.20482553041224e-12	0.321984801813198	0.376	0.335	1.50588058411146e-07
ELC	AFG3L2	101108875	9.01458371154658e-12	0.319769688523687	0.264	0.213	1.88413814155035e-07
ELC	CLDND1	101106127	1.20200601709485e-11	0.351313360698773	0.211	0.163	2.51231277632995e-07
ELC	RITA1	101112850	1.41318445536239e-11	0.309581464147987	0.196	0.147	2.95369683015294e-07
ELC	RAB18	101118629	1.90597019606509e-11	0.332225556814263	0.433	0.403	3.98366830679564e-07
ELC	NCKAP1	101122674	2.08405850236442e-11	0.310642911421514	0.463	0.436	4.35589067579187e-07
ELC	NAP1L4	101102274	2.29907027932681e-11	0.306552574686274	0.505	0.487	4.80528679082097e-07
ELC	SEL1L	101112399	2.4619538271759e-11	0.365515671869022	0.517	0.512	5.14572969418035e-07
ELC	LOC101118904	101118904	2.51566357651202e-11	0.35977248605587	0.457	0.439	5.25798844126777e-07
ELC	PHACTR2	101118620	3.3362427725644e-11	0.367795097061722	0.343	0.307	6.97308101893686e-07
ELC	SERINC1	101121609	3.37668038661093e-11	0.345018791409956	0.41	0.378	7.05759967605551e-07
ELC	ARPC5L	100037671	3.59159063993486e-11	0.302646508419492	0.527	0.518	7.50678359652786e-07
ELC	SBNO1	101117964	3.73806615144969e-11	0.358475721526728	0.403	0.374	7.812932063145e-07
ELC	BLTP1	101104528	3.98864802493398e-11	0.382237079679138	0.348	0.311	8.33667323691452e-07
ELC	RAB5C	101122039	4.82036183706501e-11	0.338906258960132	0.455	0.439	1.00750382756496e-06
ELC	LDOC1	101121572	4.84645694193924e-11	0.327740729904724	0.327	0.283	1.01295796543472e-06
ELC	SELENOM	101103427	5.78184590606994e-11	0.358766923875122	0.577	0.59	1.20846361282768e-06
ELC	C12H1orf53	105611350	6.19654211217796e-11	0.403595806560321	0.242	0.2	1.29513926686632e-06
ELC	CLSTN1	101113351	6.81409467245838e-11	0.315279152274107	0.301	0.257	1.42421392749053e-06
ELC	TLE4	101111783	8.81149674887702e-11	0.346654294291231	0.585	0.581	1.84169093548279e-06
ELC	AFF4	101121933	1.06254581321477e-10	0.331361885166496	0.354	0.318	2.22082700420018e-06
ELC	TMEM30A	101118535	1.14495544016219e-10	0.371622500132321	0.448	0.425	2.39307136548299e-06
ELC	KAT6A	101121826	1.66936359283253e-10	0.319906369552223	0.415	0.385	3.48913684537928e-06
ELC	ARL13B	101123516	2.05300222335171e-10	0.374003401399474	0.357	0.327	4.2909799470274e-06
ELC	PPP1R15A	101102415	2.08195913815707e-10	0.323061978195764	0.172	0.128	4.35150279466208e-06
ELC	STX2	101118731	2.08617022545788e-10	0.342167372754813	0.358	0.32	4.36030438822952e-06
ELC	CDC34	101107962	2.09813119724414e-10	0.334242277321052	0.5	0.489	4.38530401535998e-06
ELC	KGD4	101120193	2.48330144791447e-10	0.361438767499508	0.306	0.269	5.19034835628603e-06
ELC	XRN1	101106821	3.42058044259929e-10	0.333920335884954	0.406	0.378	7.14935518307678e-06
ELC	ERLEC1	101104137	3.64390367234671e-10	0.333325465760791	0.279	0.238	7.61612306557186e-06
ELC	PEDS1	101117690	4.1507115041266e-10	0.353420840063249	0.339	0.305	8.67540211477502e-06
ELC	CD2AP	101117542	4.69455301008062e-10	0.307051086196573	0.389	0.359	9.8120852463695e-06
ELC	IER2	105610486	4.99229744305937e-10	0.365213485572053	0.634	0.658	1.04344008857384e-05
ELC	MIGA1	101109140	5.20331187734306e-10	0.319324936818679	0.302	0.258	1.08754421548347e-05
ELC	TMEM17	101117147	5.97578153504534e-10	0.316748391534629	0.185	0.142	1.24899809863983e-05
ELC	SLC25A16	101103035	6.66639479425911e-10	0.32554230507107	0.231	0.189	1.3933431759481e-05
ELC	ARK2N	101112104	7.08575014754456e-10	0.307992557937291	0.262	0.219	1.48099263833829e-05
ELC	TXNRD1	101112970	8.21675878365614e-10	0.320662210269889	0.331	0.293	1.71738475337197e-05
ELC	WASL	101106932	8.25733293688963e-10	0.310991344984425	0.376	0.345	1.7258651571393e-05
ELC	TMEM60	101117242	9.206284762011e-10	0.321054165251552	0.43	0.406	1.92420557810792e-05
ELC	CREB3	101114243	9.70298307330688e-10	0.313312804892839	0.184	0.142	2.02802049215187e-05
ELC	NUP58	101115885	9.87711393000665e-10	0.331675587198115	0.316	0.278	2.06441558251069e-05
ELC	CFAP36	101121587	9.9647282299009e-10	0.303306951239215	0.273	0.233	2.08272784733159e-05
ELC	DNAJB14	101109970	1.04966162980302e-09	0.344492430304383	0.298	0.258	2.1938977724513e-05
ELC	DAG1	101103515	1.77661544047479e-09	0.318463745550819	0.445	0.425	3.71330393213636e-05
ELC	LOC101123281	101123281	3.27521797063648e-09	0.318408413360568	0.323	0.287	6.84553308042731e-05
ELC	HSD17B4	101114519	3.51937803749498e-09	0.324217075202836	0.279	0.241	7.35585203616825e-05
ELC	MAP1LC3B	101105939	4.00624234349562e-09	0.351023857001462	0.387	0.365	8.3734471221402e-05
ELC	WDR26	101109551	4.6760064658124e-09	0.337563884228499	0.339	0.312	9.7733211141945e-05
ELC	HSF2	101121861	5.35678050242649e-09	0.301089178737529	0.314	0.277	0.000111962069281216
ELC	PPM1B	101112467	5.59200115987463e-09	0.306970385648673	0.309	0.274	0.00011687841624254
ELC	CMAS	101115615	5.68181074346901e-09	0.311055703108622	0.256	0.218	0.000118755526349246
ELC	PSMD12	101107714	6.29373737659885e-09	0.303075838251468	0.403	0.384	0.000131545404908293
ELC	ATG4C	101108002	6.86891455206925e-09	0.300815782235394	0.306	0.266	0.000143567183052799
ELC	FBXO21	100188916	7.78009464150131e-09	0.315153095968266	0.319	0.284	0.000162611758102019
ELC	HIPK1	101121386	8.08041742689872e-09	0.331538832014766	0.279	0.24	0.00016888880463961
ELC	ITFG1	101110080	3.13173351855131e-08	0.305638313425416	0.34	0.312	0.000654563622712409
ELC	FLYWCH2	101116622	4.36884421887926e-08	0.330150852695281	0.399	0.381	0.000913132130187955
ELC	MYO6	101110599	4.6758659653696e-08	0.319036040147417	0.209	0.174	0.000977302745421901
ELC	ASAH1	101117904	5.92420705065183e-08	0.311219013266858	0.283	0.251	0.00123821851565674
ELC	MRPL54	101117668	7.96260310477525e-08	0.309980502205835	0.354	0.331	0.00166426367492907
ELC	UBE2Q1	101112363	8.33809179242268e-08	0.300640543313991	0.362	0.34	0.00174274456553426
ELC	FAM241B	101108363	1.36404470306455e-07	0.327071958655372	0.473	0.472	0.00285098983387522
ELC	FAM91A1	101103162	2.05456738270014e-07	0.321784068307548	0.359	0.34	0.00429425128658157
ELC	GNA11	101119215	2.83324820387061e-07	0.315084589738055	0.345	0.324	0.00592177207090997
ELC	PJA2	101116312	4.46909940545665e-07	0.307397403370135	0.432	0.428	0.00934086466734495
ELC	AP3S1	101107603	5.02962562427225e-07	0.301374232190823	0.56	0.587	0.0105124205172914
ELC	NFAT5	101113952	8.29848863675229e-07	0.309229208775762	0.326	0.303	0.017344671099676
ELC	CTNNBIP1	101116924	1.06568763654609e-06	0.315770208150952	0.43	0.428	0.0222739372914499
ELC	EGFL7	101114767	1.19154226644215e-06	0.316239861313444	0.189	0.159	0.0249044249109074
HLC	APOA1	101117785	0	4.53664634218366	0.954	0.595	0
HLC	AHSG	443392	0	3.70421476044424	0.699	0.116	0
HLC	APOA2	101104619	0	3.44571765054212	0.881	0.228	0
HLC	FABP3	100913166	0	2.94482915601021	0.981	0.619	0
HLC	GSN	100579169	0	2.86943047170817	0.995	0.631	0
HLC	RBP4	101105458	0	2.79342839946123	0.874	0.45	0
HLC	SERPINA1	443388	0	2.76104015744715	0.553	0.095	0
HLC	SLC2A3	443308	0	2.73420418933556	0.999	0.839	0
HLC	LOC101113780	101113780	0	2.64486659403629	0.833	0.103	0
HLC	HSPB1	101115754	0	2.4055984328727	0.996	0.903	0
HLC	IGFBP2	443469	0	2.34652542577897	1	0.965	0
HLC	APOE	101112253	0	2.34603834492144	1	0.945	0
HLC	FETUB	101113641	0	2.34276543265363	0.52	0.052	0
HLC	UTRN	101120168	0	2.24393265701153	0.996	0.69	0
HLC	APELA	106990124	0	2.17685424045846	0.848	0.108	0
HLC	S100A14	101111615	0	2.16002317341628	0.983	0.544	0
HLC	TNNC1	101111132	0	2.10299533387419	0.857	0.114	0
HLC	EMILIN2	101123002	0	1.99006433025245	0.769	0.256	0
HLC	EPAS1	443286	0	1.95599164117392	0.695	0.065	0
HLC	WFDC2	101111308	0	1.94052364027666	0.675	0.066	0
HLC	MYL3	101115408	0	1.88746085905673	0.752	0.102	0
HLC	CD24	101119731	0	1.78250180635834	0.983	0.539	0
HLC	LOC121820289	121820289	0	1.76397404575937	1	0.991	0
HLC	SLC6A6	101105033	0	1.69176388010696	0.807	0.339	0
HLC	APOB	101107590	0	1.67560585991754	0.534	0.019	0
HLC	LOC101109850	101109850	0	1.65281933421164	0.92	0.315	0
HLC	CMTM8	114109374	0	1.61685467202391	0.877	0.212	0
HLC	FTL	101103834	0	1.61529627463408	0.99	0.825	0
HLC	PRSS35	101115799	0	1.59805049720764	0.732	0.039	0
HLC	CA3	101118196	0	1.58459356043145	0.526	0.127	0
HLC	CLDN6	101117294	0	1.48782396321391	0.844	0.11	0
HLC	LOC114117582	114117582	0	1.47300136124641	0.744	0.044	0
HLC	THBS1	101106433	0	1.47098582487675	0.627	0.157	0
HLC	C14H19orf33	101110439	0	1.44940965424265	0.519	0.035	0
HLC	TTR	443389	0	1.39433	0.445	0.033	0
HLC	SLC2A1	443461	0	1.38702769409552	0.924	0.555	0
HLC	MNX1	105609739	0	1.37120313724159	0.449	0.034	0
HLC	DUSP9	101123448	0	1.33398053987727	0.706	0.049	0
HLC	LOC101107171	101107171	0	1.29995559655168	0.45	0.021	0
HLC	FOXA2	101103003	0	1.28247850647232	0.648	0.033	0
HLC	FOXA1	101106037	0	1.27400012707635	0.673	0.023	0
HLC	PCBD1	101106822	0	1.27321916852575	0.814	0.168	0
HLC	EZR	101110420	0	1.26826718561959	0.946	0.647	0
HLC	SELENOP	101101920	0	1.26273495314303	0.905	0.521	0
HLC	GPX2	101110596	0	1.26211462528774	0.65	0.04	0
HLC	NDRG1	101120172	0	1.20903708398257	0.557	0.111	0
HLC	ALDOB	443440	0	1.19826275827833	0.462	0.023	0
HLC	S100A16	101105789	0	1.19594823075273	0.857	0.339	0
HLC	CLDN4	780477	0	1.16605168411705	0.664	0.028	0
HLC	LOC101113728	101113728	0	1.15895216442988	0.868	0.357	0
HLC	MYOF	101104107	0	1.14275647126437	0.736	0.206	0
HLC	FGG	101123664	0	1.14206921808375	0.336	0.012	0
HLC	TM4SF18	101121735	0	1.12795984631273	0.477	0.02	0
HLC	FST	443323	0	1.11681981311095	0.435	0.042	0
HLC	FILIP1L	101107834	0	1.09586813515191	0.618	0.043	0
HLC	PHLDA2	105613568	0	1.09548753251234	0.398	0.042	0
HLC	FTH1	443355	0	1.09111428400155	0.999	0.995	0
HLC	S100A2	101105293	0	1.05652274053116	0.539	0.097	0
HLC	TFPI	101120391	0	1.03753903718468	0.446	0.012	0
HLC	PDLIM1	101107916	0	1.01055981544924	0.756	0.2	0
HLC	SPON1	101118982	0	0.999348570729845	0.592	0.084	0
HLC	SYBU	101122117	0	0.990229764048823	0.581	0.031	0
HLC	SLC44A4	101115996	0	0.957779688283653	0.536	0.015	0
HLC	EPCAM	100302339	0	0.954939634568419	0.555	0.02	0
HLC	F11R	780487	0	0.940766625810636	0.634	0.082	0
HLC	SEMA3E	101113839	0	0.923543136234737	0.454	0.02	0
HLC	HSPG2	101122677	0	0.919694739321527	0.612	0.127	0
HLC	HPN	101117692	0	0.906676868294752	0.53	0.016	0
HLC	LOC101114082	101114082	0	0.894885713089194	0.614	0.143	0
HLC	MECOM	101121055	0	0.893806030369329	0.519	0.027	0
HLC	KNG1	101112781	0	0.878487181476103	0.463	0.014	0
HLC	ATP1B1	443384	0	0.873602233795734	0.592	0.133	0
HLC	CMTM4	101104681	0	0.848457029112363	0.643	0.135	0
HLC	FABP1	101108999	0	0.83969730541477	0.323	0.018	0
HLC	LOC105605201	105605201	0	0.837657945070355	0.499	0.094	0
HLC	FREM2	101101900	0	0.830898173181926	0.513	0.067	0
HLC	LOC101117129	101117129	0	0.824294305690366	0.447	0.015	0
HLC	MLN	443473	0	0.817853859409508	0.458	0.04	0
HLC	ODAD3	101119302	0	0.8108576996611	0.522	0.083	0
HLC	SLC7A7	101105078	0	0.80947984430854	0.463	0.037	0
HLC	IHH	101113658	0	0.786989076600465	0.452	0.016	0
HLC	MAL2	101120090	0	0.782112549293826	0.509	0.039	0
HLC	GRIA2	443272	0	0.770138598983036	0.443	0.036	0
HLC	SLITRK4	101120726	0	0.769710254025975	0.37	0.036	0
HLC	CPPED1	101111418	0	0.769435351078891	0.625	0.148	0
HLC	SLC39A8	101108488	0	0.752175546742776	0.489	0.049	0
HLC	YBX1	100048989	0	0.739297890933091	0.996	0.977	0
HLC	BACE2	101102027	0	0.736321864885456	0.469	0.074	0
HLC	AP1M2	101114351	0	0.734933264268846	0.454	0.015	0
HLC	RPS12	100037667	0	0.733044149087577	1	1	0
HLC	AMN	101122221	0	0.728190044970164	0.434	0.032	0
HLC	GPRC5B	101112533	0	0.721990439622272	0.463	0.065	0
HLC	WNT11	101111048	0	0.720020208653854	0.37	0.031	0
HLC	ZBTB16	101110790	0	0.718014311852008	0.562	0.088	0
HLC	MTTP	101110939	0	0.717942799123296	0.452	0.053	0
HLC	APOC2	101112082	0	0.708027443441584	0.353	0.014	0
HLC	DLL1	101117853	0	0.7058177308977	0.421	0.039	0
HLC	SLC39A14	101116017	0	0.704531674801279	0.477	0.053	0
HLC	PROM2	101116471	0	0.703568873046675	0.356	0.026	0
HLC	CCDC7	101111568	0	0.700252585543117	0.519	0.083	0
HLC	MAOB	101106659	0	0.698760006154211	0.381	0.021	0
HLC	CRIPTO	101116684	0	0.670517055123513	0.314	0.018	0
HLC	VIL1	101110570	0	0.664399920218729	0.424	0.015	0
HLC	CCKBR	101118381	0	0.663081588041674	0.35	0.012	0
HLC	SLC35G1	101105966	0	0.654938034014195	0.386	0.05	0
HLC	LOC105611014	105611014	0	0.651166703212327	0.41	0.047	0
HLC	CTNND2	101121119	0	0.635681114683096	0.412	0.031	0
HLC	CAPN6	101110122	0	0.631857318615256	0.323	0.017	0
HLC	FAM83B	101108170	0	0.626961290140035	0.413	0.041	0
HLC	SLC7A8	443250	0	0.623700837563781	0.376	0.025	0
HLC	ETS2	443026	0	0.618146438798749	0.475	0.086	0
HLC	CLDN3	780476	0	0.615091975214758	0.366	0.024	0
HLC	MET	443076	0	0.612285045994856	0.389	0.015	0
HLC	GFRA3	101109876	0	0.603907457610818	0.341	0.029	0
HLC	STON2	101117080	0	0.599498010602806	0.458	0.083	0
HLC	RGN	100171395	0	0.597438296529609	0.41	0.059	0
HLC	ENPEP	101117763	0	0.573892060740949	0.271	0.012	0
HLC	DGAT2	101110535	0	0.567738944824434	0.34	0.028	0
HLC	LOC101106534	101106534	0	0.562900947706206	0.423	0.061	0
HLC	TFF3	780497	0	0.549217419723421	0.306	0.009	0
HLC	ARHGEF6	101104043	0	0.5467871832264	0.342	0.012	0
HLC	NXPH4	101120405	0	0.545524826994761	0.329	0.028	0
HLC	CDH1	101119747	0	0.513617291930669	0.286	0.006	0
HLC	ESRP1	101109714	0	0.508945511950216	0.339	0.008	0
HLC	SCNN1B	100170325	0	0.50639271707569	0.287	0.017	0
HLC	C2H2orf72	101121755	0	0.5053849827974	0.331	0.013	0
HLC	TFCP2L1	101114420	0	0.49903631560521	0.277	0.012	0
HLC	ATP6V1C2	101103310	0	0.497798781650806	0.325	0.024	0
HLC	HNF4A	100534656	0	0.497552542489816	0.303	0.006	0
HLC	SERPINF2	101117258	0	0.49747184045745	0.256	0.01	0
HLC	SLC1A1	443514	0	0.465432057777735	0.298	0.013	0
HLC	RFX6	101103984	0	0.46520224594055	0.26	0.01	0
HLC	ATP10B	101117246	0	0.459437136712211	0.278	0.006	0
HLC	ACSM3	101121307	0	0.457202284785937	0.293	0.011	0
HLC	FGA	101102090	0	0.439897491549692	0.222	0.004	0
HLC	TMPRSS2	101120216	0	0.419822672727454	0.262	0.005	0
HLC	IFNE	101104211	0	0.396036815496751	0.251	0.014	0
HLC	CRB3	101108914	0	0.386108074429301	0.253	0.01	0
HLC	TMEM125	101108965	0	0.379841672796376	0.259	0.008	0
HLC	RBM47	101115877	0	0.370391597685488	0.244	0.008	0
HLC	SLC7A9	101109558	0	0.366689444450672	0.21	0.005	0
HLC	HABP2	101122483	0	0.356738605776549	0.219	0.002	0
HLC	HNF1B	443198	0	0.341688683193073	0.232	0.007	0
HLC	SOWAHB	101106527	0	0.337316017425425	0.24	0.009	0
HLC	C1H1orf210	101109222	0	0.334936553988067	0.226	0.005	0
HLC	LOC101117299	101117299	1.89980045885982e-301	0.372553133511861	0.244	0.015	3.97077293906291e-297
HLC	DDC	101106765	1.7954812058156e-297	0.33801329046996	0.211	0.008	3.7527352682752e-293
HLC	LPAR3	101111138	4.02554259646711e-296	0.308334790255097	0.22	0.01	8.41378658087591e-292
HLC	ERBB3	101103889	3.1925602599728e-292	0.390272466418349	0.263	0.02	6.67277019936915e-288
HLC	OCLN	101118304	6.75966960365833e-292	0.371097920439619	0.269	0.022	1.41283854386063e-287
HLC	FAM81A	101115214	1.51037046643404e-290	0.550767434183505	0.377	0.056	3.15682531189379e-286
HLC	FZD5	101118762	8.29563224468567e-290	0.341530344886732	0.208	0.008	1.73387009546175e-285
HLC	KIT	780504	1.70448042964912e-289	0.447104805061871	0.314	0.035	3.56253454600962e-285
HLC	COL4A1	101115552	9.67692494529603e-289	1.10347074449966	0.904	0.506	2.02257408281632e-284
HLC	PRDX6	101112748	1.55423594556758e-286	1.51889868150881	0.906	0.583	3.2485085498308e-282
HLC	GPC3	101119285	3.22029237228676e-282	1.06059135782307	0.956	0.64	6.73073308731656e-278
HLC	PAK6	101112573	2.19656111884598e-280	0.320353721738341	0.205	0.009	4.59103239449999e-276
HLC	CGN	101117550	2.59590796545023e-279	0.359114349442067	0.255	0.02	5.42570723858753e-275
HLC	NCKAP5	101116712	3.21223534391441e-279	0.391588947797862	0.264	0.023	6.71389309231552e-275
HLC	TRPM6	101114337	6.400296375137e-278	0.304464108472205	0.186	0.006	1.33772594536739e-273
HLC	SLC16A1	443456	2.31747113605398e-277	1.01427906820573	0.853	0.421	4.84374642146643e-273
HLC	NID1	101117471	8.79979536370432e-275	0.944349677941947	0.778	0.323	1.83924522896784e-270
HLC	SUSD2	105602958	5.92286633167554e-274	0.347792047234772	0.225	0.014	1.2379382919835e-269
HLC	MAP7	101112232	1.70011868483177e-272	0.34712984783751	0.269	0.025	3.55341806316688e-268
HLC	PTPN18	101116547	3.50413603161316e-272	0.454780163671034	0.377	0.06	7.32399471967466e-268
HLC	DPEP1	101107461	1.01377221999597e-271	0.3015481630944	0.184	0.006	2.11888531701358e-267
HLC	URAD	101112581	5.35943568047934e-270	0.338029207300958	0.18	0.005	1.12017565157699e-265
HLC	ELL2	101101983	8.10568966033726e-269	0.643064668105376	0.481	0.107	1.69417019590709e-264
HLC	ME1	100189620	4.86131215822781e-265	0.696693839951061	0.62	0.187	1.01606285419119e-260
HLC	SLC39A5	101102637	1.25827484812662e-264	0.383018766606637	0.255	0.023	2.62992026006945e-260
HLC	ZDHHC2	101111341	3.90337425988651e-264	0.46109714447566	0.399	0.07	8.1584425405888e-260
HLC	COL4A2	101115805	3.53396244534363e-263	0.939126349340809	0.94	0.6	7.38633490701272e-259
HLC	PPP1R13L	101116596	1.37102055747674e-260	0.510177388419096	0.372	0.062	2.86557006718213e-256
HLC	CYB5A	100307037	1.55925466064464e-260	0.981521292170639	0.94	0.64	3.25899816621337e-256
HLC	VEGFA	443103	3.19333396322928e-260	0.530063079488642	0.398	0.071	6.67438731654551e-256
HLC	NETO1	101102607	2.85157204014956e-258	0.571896857410541	0.301	0.039	5.96007072111659e-254
HLC	KLF5	101123641	4.20243903488721e-257	0.395603826983269	0.278	0.031	8.78351782681777e-253
HLC	UBTD1	101108793	8.23358057222825e-255	0.448295913233548	0.347	0.054	1.72090067540143e-250
HLC	RIPPLY3	101109856	2.84442524858749e-254	0.394633121869567	0.191	0.009	5.9451332120727e-250
HLC	PPP1R14D	101111024	5.94184648142947e-254	0.412247352813516	0.344	0.052	1.24190533308357e-249
HLC	BCAM	101111740	6.19601876491853e-252	0.83614752506974	0.714	0.268	1.29502988205562e-247
HLC	COL4A4	101118172	1.8402754762028e-251	0.307627253802807	0.197	0.011	3.84635977281147e-247
HLC	CDH3	101111652	2.38912745058128e-251	0.577400050737903	0.38	0.069	4.99351528445993e-247
HLC	SLC6A19	114118762	5.94895497623985e-249	0.47342261545351	0.224	0.018	1.24339107958389e-244
HLC	GNAI1	101116393	6.757260921845e-246	0.588633272498246	0.535	0.141	1.41233510527482e-241
HLC	SPINT1	101111287	8.8854647816806e-246	0.313356534028644	0.22	0.017	1.85715099401906e-241
HLC	OLFML2A	101112387	9.20659544695663e-245	0.514466240365044	0.367	0.065	1.9242705143684e-240
HLC	TF	443000	1.19970401853572e-240	0.945804707341899	0.668	0.244	2.5075013691415e-236
HLC	SESN1	101115970	4.59726340133553e-234	0.661105788014515	0.569	0.169	9.60874023513138e-230
HLC	LOC101110740	101110740	6.17028048496503e-228	0.521445951483524	0.467	0.114	1.28965032416254e-223
HLC	ADD3	101117808	1.39793224226764e-226	0.777217213736699	0.726	0.301	2.92181817956359e-222
HLC	APOC3	101117273	4.71640022739533e-226	0.57526408785874	0.178	0.01	9.85774811527898e-222
HLC	GLUD1	443239	8.00370238122429e-225	0.811716107437449	0.802	0.375	1.67285383469969e-220
HLC	GUCY1B1	443165	1.57119877159586e-223	0.396365476036231	0.293	0.043	3.28396255251251e-219
HLC	GPC5	101106341	3.10942462684458e-222	0.540670055056862	0.373	0.075	6.49900841256785e-218
HLC	QSOX1	101119660	8.58631650199446e-221	0.559893712165529	0.521	0.144	1.79462601208186e-216
HLC	MAGED1	101122575	9.6460721406579e-220	0.882369959919353	0.916	0.59	2.01612553811891e-215
HLC	SCPEP1	101119997	1.94304155197117e-219	0.983412744223374	0.767	0.365	4.06115114777495e-215
HLC	PERP	101113683	5.97597929672059e-219	0.780071341974849	0.821	0.388	1.24903943280757e-214
HLC	PLAAT3	101120283	3.69792627220121e-217	0.349553669176913	0.28	0.039	7.72903570152775e-213
HLC	PRRG1	101122412	1.97629926140084e-216	0.510784769587993	0.45	0.111	4.13066308625389e-212
HLC	GPBAR1	101109073	2.33227560942389e-216	0.336638191772408	0.256	0.032	4.87468925125688e-212
HLC	TM7SF2	100037702	1.91607000297359e-215	0.447383549776042	0.359	0.07	4.00477791321511e-211
HLC	DIPK2A	101105549	6.18209290177844e-215	0.419268753100347	0.35	0.066	1.29211923740071e-210
HLC	NTNG2	101120654	6.57836029275821e-214	0.352922373761571	0.246	0.03	1.37494308478939e-209
HLC	CYSTM1	101117583	6.80862602172303e-211	0.413216394659449	0.404	0.088	1.42307092480033e-206
HLC	CLSTN3	101106761	7.52744539164507e-210	0.484194012853768	0.508	0.139	1.57331136130774e-205
HLC	STARD10	101103591	8.46923242170638e-210	0.340797153619789	0.292	0.045	1.77015426846085e-205
HLC	CEBPD	114116361	9.87701706570933e-209	0.521598260556052	0.434	0.108	2.06439533690391e-204
HLC	PTER	101109988	2.40945712197741e-208	0.468476534191251	0.38	0.082	5.03600633064498e-204
HLC	PEX5	101105736	1.5011641214897e-207	0.477195650582134	0.366	0.076	3.13758313032561e-203
HLC	PATJ	101106044	6.3830564186182e-206	0.410783050627558	0.337	0.064	1.33412262205539e-201
HLC	ATP7B	443046	4.31936679639718e-205	0.431925265677539	0.329	0.062	9.02790854114975e-201
HLC	NEDD4L	101122748	3.00465161742505e-204	0.859763119855674	0.701	0.309	6.28002234558009e-200
HLC	LAMA1	101102692	6.75814404368432e-203	0.656762210708022	0.494	0.147	1.41251968657046e-198
HLC	MAP7D3	101117736	3.85043194377094e-202	0.845106924483603	0.704	0.315	8.04778780567564e-198
HLC	TNNI1	101112151	7.76419615889945e-199	0.642764816900965	0.557	0.185	1.62279463917157e-194
HLC	KIF21A	101119971	2.9729387284277e-198	0.5168939538026	0.506	0.148	6.21373923628675e-194
HLC	LRP2	101108200	2.87599902271366e-197	0.410047754875384	0.33	0.065	6.01112555737382e-193
HLC	CADM1	101115479	1.44157102141303e-196	1.16851648611804	0.92	0.64	3.01302759185538e-192
HLC	CDO1	101102489	4.33531668184192e-196	0.502698287449986	0.435	0.114	9.0612453967178e-192
HLC	TENT5C	101108706	1.16861387795225e-195	0.434137910714637	0.37	0.082	2.44251986630801e-191
HLC	CDKN1C	100216434	4.32833254142274e-195	0.95981132329453	0.879	0.576	9.04664784482767e-191
HLC	LOC132659905	132659905	5.56720752533415e-195	0.393455310355755	0.28	0.046	1.16360204487009e-190
HLC	SPINT2	101110167	6.77364069761979e-194	0.727746111990931	0.934	0.644	1.41575864220951e-189
HLC	ONECUT1	101102397	2.24127603233421e-193	0.408059736607863	0.218	0.025	4.68449103518172e-189
HLC	MTARC2	101123395	4.98322202869736e-193	0.42943927695735	0.418	0.104	1.04154323621803e-188
HLC	SUSD3	101107410	6.77478276151616e-193	0.375466863873996	0.294	0.051	1.41599734498449e-188
HLC	FRAS1	101107282	1.38014820345182e-192	0.342489275958431	0.258	0.038	2.88464776003464e-188
HLC	A4GALT	101106675	1.98520412552671e-187	0.322761735964632	0.26	0.04	4.14927514276338e-183
HLC	AMIGO2	101111179	3.80703308422953e-187	0.460276880312828	0.351	0.078	7.95707984934815e-183
HLC	PRSS23	101102187	6.44661383044499e-186	1.14304794879097	0.32	0.071	1.34740675670131e-181
HLC	HOOK1	101104698	6.93403975017107e-186	0.309666964305643	0.294	0.052	1.44928364818326e-181
HLC	ASS1	101115012	8.44599207364936e-185	0.303891858580626	0.224	0.029	1.76529680331345e-180
HLC	PCMTD2	101106449	2.19747719368104e-184	0.527094124464037	0.519	0.165	4.59294708251273e-180
HLC	TOM1L1	101120591	8.8373939458296e-183	0.375937723348968	0.292	0.054	1.84710370861785e-178
HLC	SEC61B	101102793	5.97938551054581e-181	0.527467318520718	0.988	0.946	1.24975136555918e-176
HLC	TPD52	101112068	8.54042453074996e-181	0.378887146583521	0.452	0.123	1.78503413117205e-176
HLC	EXTL3	101108814	3.7736626043856e-180	0.395771055868605	0.373	0.088	7.88733220942634e-176
HLC	PPP1R1A	101107087	1.34943554364078e-177	0.575424416641593	0.729	0.31	2.8204552297636e-173
HLC	ATP5MC3	101108285	4.19018425088328e-176	0.473576826875646	0.997	0.99	8.75790410277113e-172
HLC	LOC114116076	114116076	7.27484220640946e-173	0.61165774010033	0.761	0.348	1.52051476956164e-168
HLC	SDC4	101108677	1.377456431093e-171	0.541114078904788	0.555	0.194	2.87902168662748e-167
HLC	LOC132659626	132659626	1.1447253949152e-170	0.361666566498426	0.219	0.031	2.39259054791226e-166
HLC	FLNB	101123330	2.90697101705862e-170	0.590933480109834	0.632	0.249	6.07586012275422e-166
HLC	CNKSR3	101105165	1.02957891526547e-166	0.442801301526514	0.422	0.12	2.15192289079635e-162
HLC	GLCE	101106592	2.50181061323202e-166	0.478804007280171	0.481	0.152	5.22903436271625e-162
HLC	PODXL	101106679	3.1455025554987e-165	0.686830225588054	0.895	0.507	6.57441489124784e-161
HLC	GGTA1	443282	1.12971140123473e-164	0.396820833297321	0.407	0.112	2.36120979972071e-160
HLC	PRDX1	101120966	5.22063926960245e-164	0.511262088954316	0.999	0.983	1.09116581373961e-159
HLC	AGRN	101107299	4.25634846513436e-163	0.408817034791387	0.404	0.111	8.89619392697732e-159
HLC	PHLDA1	101102304	4.90147501225465e-163	0.471219796011701	0.305	0.068	1.02445729231134e-158
HLC	SLC19A2	101123393	4.92366676259635e-163	0.36760882287326	0.328	0.076	1.02909559005026e-158
HLC	LOC105611345	105611345	2.32483238903054e-162	0.400071306982897	0.44	0.128	4.85913217631273e-158
HLC	GLUL	101102999	3.20305291102711e-162	1.06801815861673	0.844	0.567	6.69470088933776e-158
HLC	RAC1	100101233	2.26074739544792e-160	0.628112144647408	0.971	0.883	4.72518813122569e-156
HLC	AHNAK	101110887	4.35489378060609e-160	0.892094668554651	0.81	0.48	9.10216349084479e-156
HLC	FN1	100216462	6.64824017186239e-160	1.27394361842569	0.93	0.728	1.38954867832096e-155
HLC	GCLM	101117899	2.36632582222449e-159	0.37511399748116	0.384	0.104	4.9458576010314e-155
HLC	SLC43A2	101103249	1.46266179669408e-157	0.332300116197498	0.282	0.058	3.0571094212703e-153
HLC	LOC106990434	106990434	7.16419905167638e-157	0.602655859945265	0.966	0.836	1.49738924379088e-152
HLC	TPD52L1	101118879	1.40488439271858e-156	0.426558205373625	0.324	0.078	2.9363488692211e-152
HLC	RCAN2	101120281	2.48999382443858e-156	0.473511179208034	0.542	0.195	5.20433609245909e-152
HLC	POLR1G	101113091	8.40539392325209e-156	0.429834115022783	0.389	0.11	1.75681138389892e-151
HLC	SPTBN1	101102133	1.41077665541435e-154	0.60723708138972	0.792	0.414	2.94866428748153e-150
HLC	ECI2	101121214	1.97726155649387e-154	0.573084953505822	0.454	0.151	4.13267437922785e-150
HLC	WEE1	100885761	2.9337908364457e-154	0.631583341621856	0.726	0.354	6.13191622725516e-150
HLC	MPZL2	101122302	3.45205404752711e-153	0.360818787059753	0.331	0.08	7.21513816473642e-149
HLC	XBP1	100037692	1.12914796665122e-151	0.487349291830717	0.564	0.21	2.36003216509771e-147
HLC	LPP	101110107	1.72650185446365e-151	0.704115145502938	0.839	0.509	3.60856152601447e-147
HLC	PITX2	101116988	9.49721391634036e-151	0.641742800771126	0.701	0.338	1.9850126806543e-146
HLC	FAM107B	101108149	7.36385643481253e-150	0.472574488773846	0.506	0.178	1.53911963344017e-145
HLC	CREB3L2	101108743	1.89091549281288e-149	0.509526444096355	0.588	0.229	3.9522024715282e-145
HLC	MCC	101121522	1.20777509854722e-148	0.337675341086753	0.298	0.068	2.52437073347354e-144
HLC	ALAD	101106393	3.15922310829303e-148	0.481030062166447	0.444	0.143	6.60309221864326e-144
HLC	CPM	101104474	2.72234825808349e-147	0.348608823838944	0.133	0.01	5.6899800942203e-143
HLC	GATM	100174904	2.1351598856738e-146	0.391152272743371	0.49	0.165	4.46269767704681e-142
HLC	ABRACL	101115375	4.11024874133518e-146	0.602140403969723	0.731	0.363	8.59083089426467e-142
HLC	FASN	100170327	9.73204632857328e-145	0.632338827423292	0.722	0.357	2.0340950031351e-140
HLC	ZFP36L2	105606925	1.26099630518149e-144	0.734118266172839	0.808	0.476	2.63560837745983e-140
HLC	TMEM184B	101104227	9.29368459204719e-144	0.360585244711144	0.365	0.101	1.94247301658378e-139
HLC	NHERF1	780527	3.2074982020237e-143	0.484201774997654	0.59	0.236	6.70399199204974e-139
HLC	FADS2	101108615	3.39296721038712e-143	0.490800299049997	0.603	0.242	7.09164076643012e-139
HLC	GGCX	443129	4.66547500422885e-143	0.37591007804736	0.381	0.11	9.75130930633873e-139
HLC	NIBAN2	101110580	9.59315269927861e-143	0.334806071583815	0.274	0.061	2.00506484567622e-138
HLC	SAMD12	101114621	1.21048542196358e-142	0.312881218430069	0.239	0.046	2.53003558044608e-138
HLC	PGD	443541	1.00313560747934e-141	0.629771205940221	0.796	0.437	2.09665373319256e-137
HLC	FGB	101102336	1.25223497073486e-141	0.527202111179936	0.191	0.029	2.61729631233294e-137
HLC	LOC101113583	101113583	8.91639873331477e-140	0.564674817458827	0.569	0.233	1.86361649925012e-135
HLC	PDLIM5	101114358	1.33728009271862e-139	0.45227709967456	0.524	0.196	2.79504912179119e-135
HLC	MYH9	101106321	4.626836896954e-137	0.598328996868786	0.86	0.517	9.67055179832355e-133
HLC	SLC16A6	101116069	1.24830070283095e-135	0.322841510355318	0.328	0.087	2.60907329898697e-131
HLC	COTL1	101103415	9.00880343597142e-135	0.555250845868889	0.731	0.367	1.88293000615239e-130
HLC	SULF2	101115391	9.90857354766672e-135	0.478534501399943	0.471	0.17	2.07099095719782e-130
HLC	DPYD	101109311	3.28578787145633e-134	0.478296684005891	0.448	0.154	6.86762523013087e-130
HLC	SEC61G	101102183	3.97750566681859e-134	0.436041196418421	0.995	0.985	8.31338459421755e-130
HLC	ATP1A1	443381	8.22491141168335e-134	0.464338119143389	0.571	0.232	1.71908873415594e-129
HLC	ATP11A	101117857	1.16038035879514e-133	0.461208147594322	0.404	0.132	2.42531098791772e-129
HLC	KANK1	101109511	1.20419281576115e-133	0.397915050434564	0.404	0.13	2.51688340422238e-129
HLC	SPICE1	114108636	2.85581002613623e-133	0.375263272123701	0.398	0.125	5.96892853562733e-129
HLC	KCNK5	101103020	1.11380658864438e-131	0.306345475982052	0.278	0.066	2.32796715092561e-127
HLC	DUSP1	101107632	3.27210799312863e-129	0.412105517455946	0.449	0.157	6.83903291643816e-125
HLC	LSR	101102331	4.22153624975805e-128	0.312481667063948	0.374	0.112	8.8234329156193e-124
HLC	AK4	101103031	5.15459312234628e-128	0.599360497317161	0.742	0.393	1.0773615085016e-123
HLC	MAOA	101106401	9.75484365399841e-128	0.378951589149647	0.45	0.158	2.03885987212221e-123
HLC	CAMK2D	101113850	2.2897307092325e-126	0.536329499109304	0.795	0.43	4.78576615536684e-122
HLC	LMO4	101118065	1.25665557342124e-125	0.716159780905169	0.768	0.475	2.62653581400773e-121
HLC	LOC101106919	101106919	5.95791728820429e-125	0.342387987385454	0.318	0.088	1.24526429240758e-120
HLC	SOAT1	101121363	1.37408382143579e-124	0.381285504906766	0.437	0.152	2.87197259518295e-120
HLC	CD9	100141299	6.66044419156755e-124	0.317655817807169	0.35	0.104	1.39209944047953e-119
HLC	SETD3	101122556	8.56178806395342e-124	0.403098138499894	0.504	0.195	1.7894993232469e-119
HLC	SERPINE2	101122004	1.00309143326902e-123	1.0699569039718	0.682	0.405	2.09656140467558e-119
HLC	DHRS11	101109465	2.13133862744426e-123	0.387197000839037	0.438	0.153	4.45471086522125e-119
HLC	DHCR24	101123162	1.10506795548271e-122	0.489523010026779	0.637	0.295	2.30970253375441e-118
HLC	GLTP	101113276	2.54003508879569e-122	0.31691007934254	0.357	0.108	5.30892733909186e-118
HLC	SLC6A8	101122930	5.30501946755655e-122	0.363780101520894	0.444	0.156	1.10880211891399e-117
HLC	PCDH19	101101961	5.54036042716312e-122	0.419080504456349	0.264	0.065	1.15799073288136e-117
HLC	GREB1L	101121478	6.78035889164239e-122	0.409611709130812	0.502	0.194	1.41716281194218e-117
HLC	SMCHD1	101122749	1.03566949538765e-121	0.577762920312262	0.713	0.383	2.16465281230973e-117
HLC	LOC121815981	121815981	2.31659064353707e-121	0.369229590425483	0.43	0.151	4.84190610405683e-117
HLC	LPAR1	443346	3.14916031943874e-121	0.355448248722144	0.367	0.115	6.58205998365892e-117
HLC	PTH1R	101102017	1.23242554566264e-119	0.565000662567181	0.494	0.204	2.57589263298949e-115
HLC	KRT18	101108117	1.28646044370952e-117	0.683169309163414	0.943	0.696	2.68883097339727e-113
HLC	ERGIC2	101108735	3.97464212579666e-117	0.555313871423635	0.768	0.442	8.3073995071276e-113
HLC	MGST1	101103462	9.34779163775604e-117	0.420970287090144	0.517	0.21	1.95378193020739e-112
HLC	TSTD1	101122649	9.91422131430408e-117	0.375356372266991	0.695	0.328	2.0721713969027e-112
HLC	C17H12orf43	101120605	1.26769079006315e-115	0.327669658759396	0.381	0.126	2.649600520311e-111
HLC	MSMO1	101121628	2.72250503354396e-115	0.726310872264809	0.876	0.633	5.69030777061023e-111
HLC	MTAP	101104463	2.92973681945157e-115	0.528837741586218	0.682	0.347	6.12344292633573e-111
HLC	PDE7A	101120417	8.8631750172315e-115	0.409252254255939	0.533	0.222	1.85249221035156e-110
HLC	LRRC1	101114315	1.5507421593506e-114	0.326383590467636	0.437	0.158	3.24120618725869e-110
HLC	AHCY	101112245	5.38788850922703e-114	0.525765864712462	0.888	0.611	1.12612257731354e-109
HLC	GJA1	101122284	1.15301767530014e-113	0.689885554598649	0.929	0.694	2.40992224314482e-109
HLC	P4HB	100135700	2.13329909868561e-113	0.534872199752581	0.931	0.706	4.45880844616279e-109
HLC	GAS7	101111467	5.21739117390054e-113	0.323584778055668	0.285	0.079	1.09048692925695e-108
HLC	PIK3R1	101121455	1.78921647370097e-111	0.470204398804684	0.658	0.324	3.73964135168241e-107
HLC	LOC114108602	114108602	2.8203245399858e-111	0.30198393287618	0.307	0.091	5.89476032102433e-107
HLC	PXYLP1	101107655	1.84622850612874e-110	0.315155470127562	0.381	0.129	3.85880220065969e-106
HLC	ADK	101122324	2.07019541308054e-110	0.415800017393327	0.581	0.261	4.32691543287963e-106
HLC	CITED2	100135454	2.1227266947876e-110	0.35500322044842	0.382	0.131	4.43671106477557e-106
HLC	ASRGL1	100135685	1.73879070001825e-109	0.397022845821637	0.475	0.19	3.63424644210815e-105
HLC	LOC101117005	101117005	1.67407382108003e-108	0.395447944485941	0.562	0.246	3.49898169343938e-104
HLC	GAB2	101115743	1.71860095886874e-108	0.387184951422912	0.404	0.147	3.59204786413155e-104
HLC	CIB2	100302744	1.52730223901985e-107	0.46486491059397	0.641	0.315	3.19221440977539e-103
HLC	FBLN2	101110183	3.59665726515145e-107	0.862648215987317	0.691	0.425	7.51737334989304e-103
HLC	PACSIN2	101115867	5.25301991486937e-107	0.497886923800367	0.691	0.37	1.09793369240685e-102
HLC	IQGAP1	101104610	5.41026136258648e-106	0.412466422294865	0.474	0.195	1.1307987273942e-101
HLC	TPM3	101108973	6.99747188504786e-106	0.549036274278871	0.756	0.454	1.46254159869385e-101
HLC	LEPROTL1	101104039	1.50387354362498e-105	0.469658415061091	0.713	0.38	3.14324609353057e-101
HLC	MMP11	101110364	1.37913775250165e-103	0.543837730790626	0.725	0.403	2.88253581650369e-99
HLC	NID2	101107101	8.44577439311424e-103	0.53761551182592	0.579	0.279	1.76525130590481e-98
HLC	TST	101101881	1.28170249093458e-102	0.36475319019376	0.295	0.091	2.67888637630236e-98
HLC	PTPN14	101112408	1.6250332391681e-102	0.543348212167177	0.517	0.234	3.39648197318524e-98
HLC	SERP1	101102284	5.22960595447554e-102	0.496517040430152	0.718	0.404	1.09303994054493e-97
HLC	LOC101111911	101111911	1.38730139207486e-101	0.453999907629537	0.719	0.386	2.89959863957567e-97
HLC	CBL	101115401	1.19809066171886e-100	0.406160876837182	0.54	0.244	2.50412929205858e-96
HLC	ACAA1	101110625	6.36648151247186e-99	0.301027751012029	0.402	0.148	1.33065830092174e-94
HLC	ALDOA	443085	2.4725789492894e-98	0.491389473316787	0.954	0.8	5.16793726190978e-94
HLC	PPDPF	101109634	5.24448470797236e-98	0.308474685482237	0.439	0.171	1.0961497488133e-93
HLC	ELOVL6	101118274	6.00587910084997e-98	0.472331830946076	0.666	0.349	1.25528879086865e-93
HLC	CHCHD10	101110091	9.71267941868777e-98	0.484945194024234	0.944	0.783	2.03004712529993e-93
HLC	EFNA1	101105624	1.94442842902288e-96	0.325668685277119	0.404	0.155	4.06404985950073e-92
HLC	TCEAL8	101118673	1.38678058517719e-95	0.670967830143171	0.858	0.642	2.89851010107885e-91
HLC	CHN1	101109591	1.53514237322367e-95	0.380095355386345	0.381	0.144	3.2086010742748e-91
HLC	LAMB1	101105743	2.31860221363482e-95	0.415069858661239	0.582	0.277	4.84611048671814e-91
HLC	FBN2	101104991	8.89074918028925e-95	0.51926297162357	0.735	0.435	1.85825548617226e-90
HLC	SLC16A10	101107103	1.95037463038612e-94	0.302385021266048	0.332	0.114	4.07647801497004e-90
HLC	NPEPPS	101122874	5.07402915826726e-94	0.540367122309424	0.836	0.57	1.06052283436944e-89
HLC	DAB2	101104604	5.5086733926823e-93	0.337052405639976	0.48	0.203	1.15136782580453e-88
HLC	PPP1R14A	101110786	9.97566881528366e-93	0.744245530307122	0.873	0.729	2.08501453908244e-88
HLC	BLVRB	101119750	1.01225087207189e-92	0.359786922295534	0.627	0.307	2.11570554771745e-88
HLC	NEFM	101112452	2.25691805436505e-92	0.327209600750135	0.267	0.082	4.7171844254284e-88
HLC	WWC2	101107162	3.94731769900364e-92	0.372070265659132	0.483	0.212	8.2502887226875e-88
HLC	S100A10	101120208	6.27493688216907e-92	0.481248239130309	0.914	0.672	1.31152455774216e-87
HLC	IQGAP2	101105506	8.42730206983206e-92	0.499295809124815	0.653	0.366	1.7613904056156e-87
HLC	LOC114110261	114110261	9.85159510821444e-92	0.515601684369982	0.846	0.571	2.0590818935679e-87
HLC	SQLE	100125351	3.21330235132447e-91	0.348373640228426	0.512	0.228	6.71612324450327e-87
HLC	CERS2	101109498	7.71505316017287e-91	0.330886164566413	0.497	0.213	1.61252326100773e-86
HLC	TUB	101108683	1.14991913393118e-90	0.393246414726345	0.332	0.12	2.40344598182955e-86
HLC	RAB11A	780464	2.64005158043547e-90	0.446460626912553	0.864	0.579	5.51797180826818e-86
HLC	TMEM30A	101118535	3.63438672914789e-90	0.412187939885279	0.699	0.383	7.59623170259201e-86
HLC	SRGAP1	101111871	5.7597275901788e-90	0.463407992824644	0.615	0.317	1.20384066362327e-85
HLC	CD59	101102670	6.73893369999017e-90	0.401646631150041	0.694	0.369	1.40850453263495e-85
HLC	CAPN1	443130	1.10726047937356e-89	0.339325143106806	0.522	0.238	2.31428512793868e-85
HLC	LDHB	101118261	4.90016815821339e-89	0.426647287493618	0.967	0.873	1.02418414674818e-84
HLC	IGSF3	101110899	2.94063610277418e-88	0.305146055994912	0.382	0.147	6.14622351840831e-84
HLC	GABARAPL1	101117406	2.36754654658133e-87	0.386685007487124	0.715	0.399	4.94840903700965e-83
HLC	GOLGA4	101109394	5.735776516168e-87	0.457252333979638	0.719	0.418	1.19883464964427e-82
HLC	ARHGAP5	101116866	2.95221950239649e-85	0.479048016293921	0.783	0.5	6.1704339819589e-81
HLC	DBI	101111606	4.87335152654971e-85	0.519639426558305	0.876	0.665	1.01857920256416e-80
HLC	HMGCS1	101122979	6.60690031913395e-85	0.543462970998823	0.752	0.474	1.38090823570219e-80
HLC	GLG1	101116167	1.04821828556047e-84	0.407532680487746	0.724	0.4	2.19088103864994e-80
HLC	PTGR1	101112113	1.68485986429703e-84	0.369173718348943	0.494	0.231	3.52152560236722e-80
HLC	PLPP2	101106938	2.64476394747122e-84	0.321228876927556	0.535	0.246	5.5278211266096e-80
HLC	ACSL3	101120728	5.99431842714658e-84	0.365528601035978	0.539	0.258	1.25287249445791e-79
HLC	TSPAN5	101112980	6.45604191666439e-84	0.338909585243571	0.469	0.206	1.34937732100202e-79
HLC	LOC101114408	101114408	1.70982120345131e-82	0.325903126036778	0.49	0.221	3.57369729733358e-78
HLC	IDH1	443257	3.87733468298171e-82	0.316981208067707	0.503	0.233	8.10401722090008e-78
HLC	UGCG	101111687	6.43267473393888e-82	0.335042321628844	0.547	0.261	1.34449334614056e-77
HLC	TMEM245	101123447	3.26935054967862e-81	0.31991680632891	0.538	0.255	6.83326958388329e-77
HLC	SPTLC1	101105721	8.60128042334487e-81	0.346685313349796	0.598	0.301	1.79775362128331e-76
HLC	ZYX	101123626	3.64973551277785e-80	0.459256171318432	0.724	0.437	7.62831219525699e-76
HLC	SPRED1	101112323	5.57788393090765e-80	0.349623183141398	0.461	0.21	1.16583352039901e-75
HLC	TAGLN2	101116785	9.6476994882502e-80	0.435066283306003	0.77	0.47	2.01646567003917e-75
HLC	CYTB	808260	8.76958540884729e-79	0.314561638925568	1	0.992	1.83293104630317e-74
HLC	FOXP1	101114648	1.98913052876446e-78	0.45544519231346	0.912	0.672	4.15748171817059e-74
HLC	CLCN3	101114498	2.06807498312347e-78	0.325055552103626	0.547	0.266	4.32248352222637e-74
HLC	LOC132660229	132660229	4.0576184919328e-76	0.306139205565087	0.394	0.166	8.48082840998875e-72
HLC	TMEM123	101120860	1.48955327575287e-75	0.350282702686321	0.653	0.354	3.11331530165108e-71
HLC	MVB12A	101115122	6.44699633490556e-75	0.354697676270245	0.681	0.38	1.34748670395861e-70
HLC	PTPRF	101111588	1.40881044652602e-74	0.344049934504149	0.634	0.34	2.94455471428404e-70
HLC	GFPT1	101116643	5.948250113014e-74	0.346636335257369	0.711	0.405	1.24324375612106e-69
HLC	TTC3	101116444	2.1213544148188e-73	0.415014601497529	0.759	0.478	4.43384286241278e-69
HLC	PDCD4	101119688	2.03614954550958e-71	0.327542694987294	0.655	0.36	4.25575616506957e-67
HLC	TSC22D2	101120128	2.66589169789426e-71	0.410313814999903	0.615	0.34	5.57198023776879e-67
HLC	DYNLT1	101110149	1.12808856310103e-70	0.400727799180063	0.919	0.742	2.35781790573747e-66
HLC	MYL6	100135445	4.14251432828939e-70	0.393804905599567	0.936	0.789	8.65826919755765e-66
HLC	CENPV	105611619	6.99412415066579e-70	0.326346568755122	0.692	0.388	1.46184188873066e-65
HLC	APBB2	101116399	4.03912770199201e-69	0.340123262393941	0.557	0.291	8.4421808099335e-65
HLC	HMGCR	101108919	4.58699001682886e-69	0.42056023757445	0.758	0.471	9.58726783417399e-65
HLC	CMTM7	101111914	1.36178101698261e-68	0.349045655265021	0.731	0.432	2.84625850359534e-64
HLC	GAMT	101114955	8.0401647740611e-68	0.418645825711119	0.783	0.506	1.68047483942651e-63
HLC	ACTN1	101122194	5.80473376548982e-67	0.437185744843475	0.781	0.519	1.21324740432503e-62
HLC	MPC2	101115921	9.59850660334072e-67	0.38762696689659	0.796	0.533	2.00618386516424e-62
HLC	GATA3	780483	3.43343528483202e-66	0.329721427816564	0.562	0.295	7.17622308882741e-62
HLC	LOC101119721	101119721	4.0685097892384e-66	0.379005527127715	0.926	0.785	8.50359231048718e-62
HLC	MAGEL2	105603011	2.30099182217733e-65	0.335516031175837	0.475	0.237	4.80930300753284e-61
HLC	AMOTL2	101114081	6.2132226426687e-64	0.323361330376671	0.488	0.25	1.29862566454419e-59
HLC	RPL22L1	101117207	1.3280616365025e-63	0.399332521454475	0.922	0.732	2.77578162645388e-59
HLC	NDUFA6	101114007	3.57974528527415e-63	0.376832096628767	0.809	0.545	7.48202562075149e-59
HLC	BMPR1B	443454	7.59281365080674e-63	0.302155457010854	0.27	0.106	1.58697398115512e-58
HLC	PRELID1	101121932	2.41068418512078e-62	0.371589113882247	0.9	0.678	5.03857101532093e-58
HLC	SSR3	101110723	1.24327564017486e-61	0.374967345104199	0.882	0.69	2.59857041552947e-57
HLC	SDHD	101111485	1.50637715962874e-60	0.309360350537945	0.634	0.36	3.14847890134002e-56
HLC	PCBP4	101112854	7.72757597191811e-60	0.334980071725747	0.738	0.455	1.6151406538906e-55
HLC	IGFBP5	443133	9.82745774965857e-60	0.321687813948802	0.955	0.748	2.05403694425614e-55
HLC	GPX4	101113149	1.5121451286337e-59	0.33364552068838	0.976	0.928	3.16053453335729e-55
HLC	DAD1	101106014	5.22307878726864e-59	0.395066059934505	0.904	0.71	1.09167569732702e-54
HLC	ARL5B	101111823	3.86394813496099e-58	0.301286764197574	0.697	0.418	8.07603799688198e-54
HLC	IDI1	101108851	1.31100245979033e-57	0.355625814474257	0.735	0.47	2.74012624120777e-53
HLC	DAP	101105188	2.40252355863926e-57	0.343645002010295	0.726	0.46	5.02151448991192e-53
HLC	KRAS	101114005	8.31728282874042e-57	0.350995101786266	0.685	0.431	1.73839528403503e-52
HLC	SMAD3	443169	1.99181854889186e-56	0.353663724343406	0.425	0.219	4.16309994903887e-52
HLC	LOC114116894	114116894	2.26130240269309e-56	0.331435212356658	0.76	0.481	4.72634815186882e-52
HLC	COL18A1	101106232	1.04893716515677e-55	0.341280170281564	0.861	0.602	2.19238356889416e-51
HLC	TSC22D1	101102822	1.29793164275809e-55	0.348323449461206	0.634	0.374	2.71280692652868e-51
HLC	CKAP4	101114945	3.83604938714548e-55	0.361233031147366	0.902	0.693	8.01772682407276e-51
HLC	PTTG1IP	101109582	4.89094937607124e-54	0.338921586017981	0.86	0.627	1.02225732909265e-49
HLC	PDIA6	101119193	8.70330949407624e-54	0.350388184395567	0.943	0.783	1.81907871735687e-49
HLC	PAM	101112815	1.05002872442105e-50	0.325502397898488	0.557	0.322	2.19466503691244e-46
HLC	TMED2	106990110	3.96695855028661e-49	0.319707525434989	0.877	0.655	8.29134006595404e-45
HLC	PDZRN3	101104097	3.09336219087171e-48	0.307187483682868	0.913	0.685	6.46543631514095e-44
HLC	EFNB2	101115469	1.15629280631066e-47	0.41204575213831	0.704	0.468	2.41676759446991e-43
HLC	SMARCA1	101119536	2.05287260585064e-47	0.435358054704312	0.734	0.518	4.29070903348842e-43
HLC	ACTR3	101108990	1.44868245207616e-46	0.315493121620566	0.843	0.618	3.02789119308439e-42
HLC	IGF2R	443500	6.9134751124903e-43	0.330210118593209	0.857	0.63	1.4449854332616e-38
HLC	ATP5MC1	443410	2.66695239217789e-36	0.313658401965084	0.864	0.67	5.574197194891e-32
HLC	CALD1	101121342	9.92357556552852e-28	0.311397996357878	0.857	0.699	2.07412652895112e-23
TLC	COL1A2	443512	0	3.0266	0.971	0.427	0
TLC	COL3A1	100101231	0	2.84831760417782	0.975	0.365	0
TLC	COL1A1	443483	0	2.84765077800022	0.954	0.395	0
TLC	DCN	443048	0	2.49514066123412	0.844	0.233	0
TLC	POSTN	101103329	0	2.31214999643999	0.847	0.296	0
TLC	IGF2	443325	0	2.30105442279937	0.976	0.644	0
TLC	LUM	101112967	0	2.25961466374966	0.885	0.258	0
TLC	HAND1	443353	0	2.12275694492187	0.856	0.23	0
TLC	TWIST1	101119467	0	2.00396431655273	0.872	0.254	0
TLC	SFRP1	101121066	0	1.92237547945725	0.797	0.339	0
TLC	NTRK2	101116015	0	1.91246690418739	0.838	0.351	0
TLC	LOC101102683	101102683	0	1.89282609909173	0.927	0.541	0
TLC	PTN	101103149	0	1.83486294684733	0.93	0.54	0
TLC	VCAN	100294605	0	1.74450193155317	0.934	0.559	0
TLC	RSPO3	101116995	0	1.66166579281766	0.659	0.135	0
TLC	TGFB2	554322	0	1.57641825628714	0.77	0.339	0
TLC	VIM	443105	0	1.57370491311245	0.97	0.705	0
TLC	ADAMTS1	100415773	0	1.56879825405068	0.802	0.318	0
TLC	KRT19	101117946	0	1.55977199155541	0.895	0.668	0
TLC	COL5A2	101114493	0	1.5567311428611	0.769	0.247	0
TLC	A2M	101122940	0	1.54658284066435	0.56	0.1	0
TLC	CDH11	101106961	0	1.50707591181483	0.771	0.219	0
TLC	IGFBP3	100286737	0	1.49714133893981	0.475	0.09	0
TLC	LOC132658164	132658164	0	1.43345672049694	0.67	0.184	0
TLC	MEIS2	101104751	0	1.38509584940122	0.868	0.391	0
TLC	NRP2	100135449	0	1.28843189723237	0.735	0.308	0
TLC	TCF4	101120538	0	1.28776031260623	0.896	0.579	0
TLC	PDGFRA	101106012	0	1.17906311787589	0.545	0.107	0
TLC	BNC2	101122574	0	1.17415875472128	0.566	0.105	0
TLC	CCBE1	101117553	0	1.10495726345711	0.524	0.09	0
TLC	CCDC68	101120290	0	1.08691305811308	0.62	0.186	0
TLC	RBMS3	101103929	0	1.07568779288364	0.561	0.154	0
TLC	GATA6	100820751	0	1.06409388454358	0.633	0.246	0
TLC	TPM2	101114931	0	1.04560253291076	0.71	0.307	0
TLC	NDNF	101108832	0	0.992870799724233	0.465	0.072	0
TLC	PLXDC2	101101908	0	0.992592252233876	0.471	0.102	0
TLC	SEMA3A	101113580	0	0.982311091461426	0.5	0.121	0
TLC	DAPK1	101113985	0	0.976888679473219	0.645	0.288	0
TLC	ANGPT1	497271	0	0.975299482453505	0.466	0.084	0
TLC	PCOLCE	101104033	0	0.95402741580038	0.539	0.149	0
TLC	COLEC12	101102949	0	0.931881488442316	0.817	0.479	0
TLC	KRT8	101110495	0	0.926596203920008	0.993	0.942	0
TLC	ARHGAP28	101102444	0	0.912970600359199	0.841	0.592	0
TLC	LGALS1	443298	0	0.895585662772796	0.925	0.708	0
TLC	NR2F1	101121774	0	0.856392707762229	0.843	0.463	0
TLC	TMSB10	114113922	0	0.576958992671834	1	1	0
TLC	RPS18	100036761	0	0.379592320046613	1	1	0
TLC	NPY	443508	7.15252569267691e-303	1.71471767513347	0.478	0.124	1.4949493950264e-298
TLC	LOC105608416	105608416	1.66611737461687e-301	0.89825648960468	0.492	0.121	3.48235192468673e-297
TLC	STMN1	101113917	2.96641389405598e-299	0.56698940129396	0.985	0.938	6.20010167996641e-295
TLC	LOC101108627	101108627	4.1480419131103e-294	0.79367543725224	0.835	0.589	8.66982240259183e-290
TLC	MFAP2	101110395	1.14474613145805e-288	0.748118431357466	0.871	0.601	2.39263388936047e-284
TLC	MSX1	101114019	3.30992032102207e-287	0.877170189871641	0.567	0.197	6.91806446296823e-283
TLC	MCUB	101120082	2.95770983955709e-273	0.926895840458637	0.696	0.416	6.18190933565828e-269
TLC	FREM1	101121399	9.28252027744557e-270	0.840861188506754	0.465	0.123	1.9401395631889e-265
TLC	ACTG1	443340	2.37567939901754e-269	0.460838022636665	1	0.98	4.96540751188657e-265
TLC	PEG10	100359412	1.22665048473258e-268	0.934442869658382	0.598	0.278	2.56382217813958e-264
TLC	CDC42EP5	101106030	3.57847685546024e-265	0.814475734391347	0.475	0.135	7.47937447559746e-261
TLC	SERPINH1	101109208	7.37775677277423e-265	0.749052171165548	0.941	0.812	1.54202494307754e-260
TLC	S100A11	101120456	9.18306052803218e-262	0.572268605523968	0.993	0.947	1.91935148096401e-257
TLC	FZD4	101101932	2.82525121578545e-261	0.887595268907288	0.54	0.215	5.90505756611317e-257
TLC	SPARC	100307048	4.27223710994264e-260	0.818672197511361	0.93	0.814	8.92940278349111e-256
TLC	RUNX1T1	101113340	1.74308400239258e-256	0.8241909975559	0.599	0.273	3.64321987340074e-252
TLC	BMP5	101107231	5.97147058583092e-246	0.756320361329291	0.42	0.098	1.24809706714452e-241
TLC	RPS11	100037666	1.3306890108755e-242	0.353256896384641	0.999	0.995	2.78127310163089e-238
TLC	TAGLN	101118555	1.85038392520868e-239	1.31001021497558	0.501	0.191	3.86748744207867e-235
TLC	PCDH7	101109016	1.23576888655381e-238	1.05399939161354	0.589	0.302	2.58288054978613e-234
TLC	CRISPLD2	101102507	2.66292563997869e-232	0.750951369757103	0.406	0.096	5.56578088011947e-228
TLC	RESF1	101106510	1.57082513992621e-230	0.82616625663548	0.733	0.473	3.28318162495977e-226
TLC	DDR2	101109754	3.28351481608744e-230	0.706409045211752	0.353	0.062	6.86287431710436e-226
TLC	MAB21L2	101106795	4.58613459182879e-226	0.767287655622983	0.36	0.068	9.58547991038135e-222
TLC	SOX6	101116170	8.66678519089456e-226	1.04467254415825	0.47	0.175	1.81144477274887e-221
TLC	COL5A1	101107777	1.37891896407987e-225	0.82968455550008	0.671	0.415	2.88207852682334e-221
TLC	PKIG	101109727	4.34555192304458e-220	0.749283752936522	0.544	0.233	9.08263807435548e-216
TLC	COL4A5	101112706	1.70832897202088e-218	0.845000697064673	0.591	0.309	3.57057838442084e-214
TLC	HOXB3	101121109	4.80952981215259e-218	0.680180130341915	0.344	0.063	1.00523982603801e-213
TLC	CALCRL	101115511	2.78385401438418e-213	0.701637102131343	0.399	0.106	5.81853327546438e-209
TLC	LOC105611082	105611082	9.78418315802856e-212	1.08745018840608	0.358	0.081	2.04499212185955e-207
TLC	HOXB2	101121362	3.39925179353495e-211	0.658751475677185	0.333	0.057	7.10477617366739e-207
TLC	NECTIN3	101113983	9.16018313505146e-210	0.741603918501216	0.778	0.569	1.91456987705711e-205
TLC	RPS5	101111994	1.06676017828621e-206	0.303959893155154	0.999	0.998	2.22963544863601e-202
TLC	TUBB	100303606	3.06082980002862e-203	0.476779033398393	0.98	0.901	6.39744036503982e-199
TLC	HMGB1	101112071	4.37333806380163e-200	0.537786495319752	0.992	0.939	9.14071388715178e-196
TLC	EEF1A1	100101228	4.35319492986585e-199	0.414857588657043	0.992	0.937	9.0986127229126e-195
TLC	ACTB	443052	1.07178735244975e-198	0.319096546867325	1	1	2.24014274535522e-194
TLC	BCL7C	101103285	3.15363901479533e-198	0.604111262964921	0.862	0.702	6.59142090482372e-194
TLC	CCDC80	101122067	4.41741272965861e-197	0.722009504216702	0.36	0.089	9.23283434625946e-193
TLC	PTPRD	101118505	1.70782456554267e-195	0.749806238927036	0.517	0.246	3.56952412444073e-191
TLC	CCND2	100147799	4.32937624783378e-192	0.694453155700758	0.553	0.278	9.04882929559738e-188
TLC	BCAT1	443485	8.41736806267019e-190	0.746276593918743	0.657	0.412	1.7593140987787e-185
TLC	SLIT2	100125611	2.33129739685687e-189	0.739752960896379	0.388	0.118	4.87264468917053e-185
TLC	SMOC2	101116580	2.74775145395644e-184	0.70477971235918	0.309	0.059	5.74307531391435e-180
TLC	TBX3	101110875	4.03959625681872e-183	0.612530000563352	0.63	0.343	8.4431601363768e-179
TLC	CGNL1	101119219	1.78857304815112e-182	0.671156708793177	0.502	0.236	3.73829652794065e-178
TLC	SHISA3	101119048	5.63069685788021e-182	0.771738067192458	0.275	0.039	1.17687195026554e-177
TLC	LOC132659150	132659150	3.63504527249425e-181	0.71887980586056	0.41	0.145	7.59760812404022e-177
TLC	OLFML3	101121985	1.15836104976433e-180	0.666122526717169	0.459	0.188	2.42109043011243e-176
TLC	LOXL1	101112424	4.17862411995586e-180	0.694840115808784	0.453	0.181	8.73374227311974e-176
TLC	PKP2	101104733	1.37860938198932e-179	0.698759371150907	0.556	0.304	2.88143146929587e-175
TLC	NAP1L1	101122264	1.03985385492171e-178	0.411004914353517	0.992	0.938	2.17339854217187e-174
TLC	CIRBP	101117758	5.8314633246107e-178	0.402953064397038	0.986	0.968	1.21883414947688e-173
TLC	DACT1	101116320	8.53274088472183e-177	0.725866870670908	0.528	0.271	1.78342817231571e-172
TLC	HAS2	101110341	1.59337526424493e-176	0.782003325007297	0.446	0.183	3.33031363979833e-172
TLC	ACTA2	101121051	2.05075581277239e-176	0.790447140198266	0.545	0.273	4.28628472427558e-172
TLC	BNC1	101107140	1.28644293062162e-175	0.520266660718432	0.26	0.033	2.68879436929225e-171
TLC	ADGRA2	101117990	5.02556608320949e-175	0.567014063668781	0.322	0.074	1.05039356705162e-170
TLC	CTTNBP2	100126575	9.71326415456966e-171	0.548857977530314	0.316	0.07	2.0301693409466e-166
TLC	TGFBI	101106006	1.09220457958032e-168	0.615503362822835	0.332	0.084	2.28281679178083e-164
TLC	MFAP4	101109814	1.28140016333311e-168	0.578995638076864	0.257	0.037	2.67825448138252e-164
TLC	P3H2	101108618	3.07210585605586e-166	0.554435781704845	0.301	0.066	6.42100844974236e-162
TLC	COL6A3	443051	5.11845148076372e-165	0.526210709387105	0.234	0.023	1.06980754399443e-160
TLC	SYNE2	101108755	7.21731369127881e-165	0.690511338158946	0.665	0.445	1.50849073461418e-160
TLC	RGL1	101106955	8.19958874100566e-165	0.565973869490078	0.318	0.077	1.71379604275759e-160
TLC	HAND2	101120384	4.52703184276368e-164	0.550615727676489	0.261	0.04	9.46194925456037e-160
TLC	ZFP36L1	101121684	2.2143160193848e-162	0.621086614613499	0.849	0.664	4.62814191211618e-158
TLC	NDUFA4L2	101123455	5.45530119077736e-162	0.743186245803725	0.548	0.3	1.14021250188438e-157
TLC	MARCKS	101106083	4.5620198402547e-161	0.497705799363438	0.929	0.805	9.53507766811636e-157
TLC	ARHGAP6	101118504	2.01818384345235e-159	0.54244842923376	0.273	0.05	4.21820605119976e-155
TLC	TIMP1	443331	2.47334564888594e-159	0.611990662572366	0.536	0.271	5.16953974073649e-155
TLC	IGDCC3	101111458	2.75807120319328e-159	0.51996576457248	0.781	0.526	5.76464462179428e-155
TLC	TENM3	101108282	4.02280557854555e-157	0.648471751551037	0.591	0.355	8.40806593971805e-153
TLC	PFN1	101109371	1.63801247236469e-156	0.344960761333605	0.998	0.988	3.42360986848943e-152
TLC	DSP	101119169	4.97494886952242e-156	0.681803481018178	0.544	0.311	1.03981406321888e-151
TLC	PCDH9	101120845	1.40692684444169e-155	0.638315285804482	0.388	0.134	2.94061779756758e-151
TLC	NAV3	101102301	3.07037577051123e-155	0.552787742176492	0.291	0.066	6.41739239794553e-151
TLC	BMP4	443502	3.84115470270877e-155	0.650458333436886	0.423	0.18	8.0283974441316e-151
TLC	TPM4	101117499	4.40503291829618e-154	0.592594730149304	0.784	0.618	9.20695930253084e-150
TLC	LOC101121873	101121873	1.03327908433175e-152	0.495700997139027	0.235	0.031	2.1596566141618e-148
TLC	HNRNPA1	101120819	7.91266055732237e-152	0.369735229735843	0.996	0.953	1.65382518308595e-147
TLC	RPS9	101102330	2.26619043311239e-151	0.306774872952047	0.998	0.988	4.73656462424821e-147
TLC	WNT2	100126577	7.59346299452329e-151	0.468204717031228	0.231	0.03	1.58710970048531e-146
TLC	EZH2	101120745	3.86523071618001e-149	0.604298188096849	0.673	0.474	8.07871871988783e-145
TLC	DLC1	101123183	6.41694389614946e-148	0.594623515625448	0.439	0.188	1.3412054437342e-143
TLC	NR2F2	100286739	8.20531167279126e-148	0.887755771773256	0.473	0.236	1.7149921927301e-143
TLC	S100A13	101111171	9.3914636794902e-148	0.650080415458767	0.832	0.687	1.96290982365025e-143
TLC	CADPS	101107141	2.7427145492845e-147	0.605343786982482	0.383	0.149	5.73254767945953e-143
TLC	NRG1	678677	7.20676133038515e-145	0.611584327907229	0.354	0.125	1.5062851856638e-140
TLC	PBX1	101108880	1.20729059571236e-144	0.554814024147479	0.82	0.653	2.52335807409841e-140
TLC	APLNR	101119419	1.30654110818878e-141	0.503436858214259	0.231	0.036	2.73080157022537e-137
TLC	LEPROT	101111500	3.83163815662537e-141	0.58141171313701	0.462	0.225	8.00850691116269e-137
TLC	GATA5	100820750	2.63653431149778e-138	0.475628267441897	0.247	0.048	5.51062036446152e-134
TLC	PTMA	101108110	2.77968632477606e-138	0.34104247451275	1	0.996	5.80982238741444e-134
TLC	ALX4	101116426	1.08749489891791e-135	0.420180695559367	0.203	0.023	2.27297308822832e-131
TLC	SPON2	101105160	2.35002980106449e-133	0.533542837817548	0.289	0.081	4.91179728720489e-129
TLC	ZNF503	101104204	5.00104146496994e-132	0.540132739044179	0.551	0.299	1.04526767659337e-127
TLC	RHOU	101122661	1.15904922314158e-129	0.578096435888275	0.547	0.331	2.42252878128822e-125
TLC	HOXB8	101120346	3.72625904792617e-129	0.457049195451067	0.221	0.038	7.78825403607048e-125
TLC	FGFR2	443548	5.36011092888561e-129	0.595661580965211	0.432	0.214	1.12031678524638e-124
TLC	SOX4	101110976	8.6765526114927e-128	0.462116473616263	0.923	0.776	1.81348626132809e-123
TLC	TMEM119	101102841	1.20021563470184e-127	0.463246966464323	0.29	0.084	2.50857069809032e-123
TLC	CRISPLD1	101109455	7.66274234201345e-127	0.628392589119109	0.526	0.308	1.60158977690423e-122
TLC	LRRN4	101109900	4.18400048011082e-126	0.621337857341899	0.246	0.059	8.74497940347961e-122
TLC	RAB8B	101111969	1.14601769852365e-125	0.532817497550235	0.644	0.452	2.39529159168428e-121
TLC	NELL1	101112858	9.33497868279113e-125	0.475040949994765	0.267	0.069	1.95110389449017e-120
TLC	PRDM6	101103235	9.31053890727226e-124	0.415989056576969	0.199	0.028	1.94599573700898e-119
TLC	LRRN3	101113322	1.1609467376532e-123	0.512478746189906	0.269	0.074	2.42649477636895e-119
TLC	PALS2	101109532	2.61141206214427e-123	0.566487415652033	0.509	0.305	5.45811235108774e-119
TLC	MEST	101118099	6.1846843395125e-123	1.14186047326896	0.755	0.647	1.29266087380151e-118
TLC	CNTLN	101122503	8.62081538681031e-123	0.539741248874304	0.374	0.162	1.80183662399722e-118
TLC	SNCAIP	101111543	9.86937449034468e-123	0.51058399582567	0.27	0.076	2.06279796222694e-118
TLC	ADAMTS12	101118642	9.48607898309131e-119	0.433735500929494	0.247	0.062	1.98268536825591e-114
TLC	SCUBE1	101107434	3.73296782436268e-118	0.46656252144254	0.266	0.073	7.80227604970044e-114
TLC	PAFAH1B3	101102006	3.8688662193142e-118	0.520149625313332	0.799	0.678	8.08631728498861e-114
TLC	PRRX1	101103742	4.2278915266642e-118	0.400251090793982	0.183	0.022	8.83671607988084e-114
TLC	GFRA1	101120125	8.67942979150671e-118	0.450538930931781	0.222	0.046	1.81408762072282e-113
TLC	PFN2	105613048	3.8106238186167e-117	0.465898341923026	0.832	0.716	7.96458484329076e-113
TLC	EFNB1	101120475	2.67513390084625e-116	0.564899381930782	0.535	0.326	5.59129736615874e-112
TLC	PLXNA2	101122043	3.80216636513712e-116	0.421027501690581	0.247	0.062	7.9469079197731e-112
TLC	LOC101118024	101118024	6.75410439412449e-116	0.588317371054331	0.216	0.044	1.41167535941596e-111
TLC	FOXF1	101103258	1.73870238475322e-113	0.383288513771128	0.184	0.025	3.6340618543727e-109
TLC	LOC132657431	132657431	4.0001058832457e-113	0.432186522201704	0.236	0.059	8.36062130657185e-109
TLC	SH3PXD2A	101113638	8.8225232086688e-112	0.471336958992547	0.502	0.273	1.84399557584387e-107
TLC	RBPMS	101105052	1.33105839077433e-111	0.527835208427527	0.539	0.352	2.78204514255743e-107
TLC	LOC114110053	114110053	1.35212710212415e-111	0.483300025465538	0.825	0.691	2.82608085614968e-107
TLC	CLIC1	101118140	2.6250852530243e-109	0.432330486778105	0.887	0.793	5.48669068734609e-105
TLC	ANXA2	100048993	4.51338659857464e-109	0.507589021184989	0.746	0.561	9.43342932968085e-105
TLC	TCF12	101119478	5.91229013414468e-107	0.459022557326639	0.78	0.653	1.23572776093758e-102
TLC	B4GALT6	101114836	7.94681205263103e-107	0.515775079795358	0.422	0.215	1.66096318712041e-102
TLC	PDZRN3	101104097	3.40028888239344e-106	0.5141399729765	0.789	0.593	7.10694379309053e-102
TLC	AZI2	101103677	4.9872550655683e-106	0.518640353488815	0.556	0.366	1.04238618125443e-101
TLC	SPATS2L	101103625	6.08433603744043e-106	0.530791561799889	0.449	0.258	1.27168707518542e-101
TLC	LOC121816084	121816084	1.62934138257111e-104	0.320981458466866	0.987	0.939	3.40548642371188e-100
TLC	MDFI	443068	1.12954791616676e-103	0.448428297463771	0.324	0.132	2.36086809958014e-99
TLC	HOXB4	121820607	3.19044605836831e-101	0.350216633785217	0.183	0.032	6.66835130659561e-97
TLC	EVA1B	101117555	1.82204983621285e-100	0.412623011596636	0.267	0.09	3.80826636266847e-96
TLC	GPC6	101106600	7.79642506355303e-100	0.512027545978631	0.322	0.142	1.62953080253322e-95
TLC	ANP32B	106990102	6.42593956656352e-98	0.424224185714131	0.796	0.654	1.34308562880744e-93
TLC	TNC	101118337	1.40673161884279e-97	0.441549095022469	0.184	0.036	2.94020975654331e-93
TLC	GNB4	101108976	5.84076843313036e-92	0.424656660521725	0.361	0.17	1.22077901020858e-87
TLC	SKAP1	101121871	1.0095676422065e-91	0.391837043874861	0.24	0.079	2.1100973289758e-87
TLC	CRB2	101113926	1.61529050394331e-91	0.468232359846552	0.347	0.17	3.37611868229192e-87
TLC	PELI1	101114854	7.1127404630948e-91	0.459879802018496	0.569	0.385	1.48663388419144e-86
TLC	H2AZ1	443235	7.65105508996786e-91	0.37543724713957	0.967	0.918	1.59914702435418e-86
TLC	TSPO	443123	1.21497998737394e-90	0.444556830540741	0.364	0.18	2.53942967161027e-86
TLC	RACK1	100137070	2.07814165228563e-90	0.303110396471041	0.988	0.928	4.34352386744219e-86
TLC	AKAP12	101105509	6.5442452753579e-90	0.501896588575552	0.35	0.17	1.36781270500255e-85
TLC	EDNRA	443465	1.38615534115828e-89	0.388004583275484	0.218	0.064	2.89720327855492e-85
TLC	HNRNPA3	101105552	3.56799621632844e-89	0.330724549498287	0.971	0.925	7.45746889174808e-85
TLC	ZCCHC24	101111771	3.70783820567382e-89	0.367523909682265	0.296	0.117	7.74975263367886e-85
TLC	NEXN	101122738	5.88854850664299e-89	0.345652095211088	0.195	0.049	1.23076552337345e-84
TLC	ALB	443393	3.32743262469508e-85	0.543819230192729	0.157	0.028	6.95466692887519e-81
TLC	P2RY1	101114407	3.96836386481066e-85	0.358595402610082	0.206	0.061	8.29427731384077e-81
TLC	LOC121817754	121817754	4.37188364071891e-85	0.34849879068893	0.169	0.036	9.13767399746658e-81
TLC	LOC106990101	106990101	1.26757188700212e-84	0.428563773135553	0.776	0.655	2.64935200102313e-80
TLC	UNC5B	101107068	2.94245267286525e-84	0.382953453607173	0.332	0.154	6.15002033155565e-80
TLC	TMEM165	101107021	1.31851213920748e-83	0.440114086399037	0.609	0.461	2.75582222215756e-79
TLC	PTX3	100034672	3.13053401555044e-83	0.31246340134456	0.131	0.015	6.54312914590197e-79
TLC	KLF6	101111475	8.22311202136111e-83	0.537123775623254	0.487	0.332	1.71871264358468e-78
TLC	TPM1	100145865	8.23590365891466e-83	0.447463231111544	0.789	0.679	1.72138622374975e-78
TLC	LIX1	101111019	1.33062731499215e-82	0.332296876101944	0.179	0.044	2.78114415106508e-78
TLC	IGFBP5	443133	1.50687946133238e-81	0.502645496534969	0.844	0.661	3.14952876213081e-77
TLC	RBFOX2	101121163	2.34922987090447e-81	0.391794406653197	0.797	0.698	4.91012535317744e-77
TLC	VEGFC	101105629	1.6520280013753e-79	0.404386854246969	0.212	0.069	3.45290372567452e-75
TLC	MRC2	101122041	1.84899334974941e-79	0.43144286328909	0.344	0.179	3.86458100031124e-75
TLC	TGIF1	101105544	4.00924050179587e-79	0.43692901999096	0.394	0.229	8.37971357280354e-75
TLC	LOC121819958	121819958	7.6019448141937e-79	0.337528774506629	0.187	0.051	1.58888248561462e-74
TLC	LGR4	101110791	1.23680972484043e-78	0.500690605979994	0.537	0.384	2.58505600588899e-74
TLC	STAC	101107476	1.96630091584771e-78	0.311520334996385	0.144	0.025	4.10976554421331e-74
TLC	LOC114108678	114108678	4.00665614775497e-78	0.337905006596756	0.182	0.049	8.37431201442267e-74
TLC	SH3RF2	101111630	1.03450724684206e-77	0.300751444702652	0.158	0.034	2.16222359662459e-73
TLC	DUT	101110765	1.46107868717357e-77	0.336914923576127	0.944	0.844	3.05380056406147e-73
TLC	EGFR	780479	2.15784956812519e-77	0.356924603558903	0.218	0.075	4.51012138233846e-73
TLC	CCN4	101120418	2.75624221568332e-77	0.381129711333531	0.208	0.07	5.7608218549997e-73
TLC	CASD1	101114863	3.4563005609504e-75	0.390863973889349	0.28	0.128	7.22401380244244e-71
TLC	IGFBP4	443470	8.23298017791092e-75	0.384387914711686	0.767	0.621	1.72077518698516e-70
TLC	FBLN1	100037704	1.62969499613669e-73	0.460536856386534	0.568	0.422	3.40622551142529e-69
TLC	NNAT	101122618	9.73271185764919e-73	0.366586331511745	0.485	0.313	2.03423410536726e-68
TLC	COL4A6	101113128	4.2657650528105e-72	0.366219430497056	0.238	0.096	8.91587553687922e-68
TLC	RAMP2	101105172	9.29554321726508e-72	0.360090780628033	0.442	0.272	1.94286148784058e-67
TLC	YAP1	100913160	3.95279576170004e-71	0.380850774931087	0.707	0.593	8.26173842152926e-67
TLC	COL26A1	101118329	4.41783048598272e-71	0.429679792094588	0.342	0.191	9.23370749875247e-67
TLC	KIAA0408	101122115	7.63524776615912e-71	0.405423411100052	0.421	0.262	1.59584313560492e-66
TLC	CACNA1G	101117004	7.64405845699569e-71	0.304837772519881	0.181	0.053	1.59768465809667e-66
TLC	FZD2	780481	1.15415534598786e-70	0.411520795210752	0.446	0.291	2.41230008864923e-66
TLC	KRT18	101108117	1.363740347835e-70	0.31700865753003	0.802	0.607	2.85035370100993e-66
TLC	DACT3	101121703	3.30131942694035e-70	0.310299901215156	0.217	0.08	6.90008773424803e-66
TLC	STXBP6	101113888	9.65097623136192e-70	0.383190326465337	0.368	0.208	2.01715054211695e-65
TLC	LOC132657227	132657227	3.15191674197579e-68	0.312343794367219	0.191	0.064	6.5878211824036e-64
TLC	PCGF5	101123250	1.07756586264395e-67	0.47865952634578	0.403	0.256	2.25222040951211e-63
TLC	CENPW	101117252	1.87141794323514e-67	0.511240408257386	0.599	0.472	3.91145064315577e-63
TLC	PRKG1	443010	1.46566128171323e-65	0.31728086508507	0.216	0.085	3.06337864490883e-61
TLC	RNASEH2B	101105832	1.69739177318104e-64	0.404864531271361	0.437	0.294	3.54771854512569e-60
TLC	CALD1	101121342	1.82313276351911e-64	0.32116498541735	0.775	0.628	3.8105297890313e-60
TLC	LHFPL2	105615614	3.01876979664517e-64	0.369456962770502	0.327	0.182	6.30953075196808e-60
TLC	PFDN5	101105486	1.16031163224755e-63	0.302691966273813	0.897	0.837	2.42516734256061e-59
TLC	MYRF	101110193	5.52918873176805e-63	0.356934082051486	0.226	0.098	1.15565573682684e-58
TLC	CSRNP3	101109781	7.60821537816075e-63	0.342774200911687	0.359	0.2	1.59019309618938e-58
TLC	NELL2	101113484	3.69142611241405e-62	0.365092188345033	0.342	0.189	7.71544971755661e-58
TLC	TSEN34	101107041	2.032448763735e-61	0.334028467627804	0.675	0.545	4.24802116108253e-57
TLC	EIF3M	101121881	4.59929187130529e-61	0.318864849267399	0.896	0.819	9.61297994021519e-57
TLC	PTMS	106991087	6.99494165537379e-61	0.357322716120444	0.82	0.731	1.46201275538968e-56
TLC	ATP2B1	101111268	1.12786484604137e-60	0.388389088827054	0.653	0.542	2.35735031471108e-56
TLC	ARRDC4	101112169	3.41543072112875e-60	0.324509206853659	0.511	0.353	7.13859175023121e-56
TLC	IFT43	101111886	7.94946332265085e-60	0.356017952064265	0.35	0.207	1.66151732906725e-55
TLC	SOX12	105606202	1.18433070386964e-56	0.364314760552381	0.474	0.338	2.47536960415793e-52
TLC	UACA	101107524	2.71832179090181e-56	0.40866615315701	0.438	0.305	5.68156437516388e-52
TLC	TMEM132C	101119508	1.67292294780571e-55	0.300501249642057	0.241	0.111	3.49657625320871e-51
TLC	CNN2	101115961	2.14566159653045e-55	0.374652063133484	0.411	0.276	4.48464730290829e-51
TLC	PRRX2	101104390	1.94521807823983e-54	0.376387294179301	0.484	0.359	4.06570030532907e-50
TLC	LMNB1	100037680	1.96372384976567e-53	0.36595840325429	0.603	0.48	4.10437921839523e-49
TLC	KLF12	101122799	9.77806043030477e-53	0.334193097075538	0.455	0.316	2.043712410538e-48
TLC	PRTFDC1	101105429	1.27806252355102e-52	0.335035679620842	0.633	0.524	2.67127848047399e-48
TLC	CA14	101103199	1.5152221264972e-51	0.365321919012592	0.566	0.449	3.16696576659179e-47
TLC	MAZ	101101948	2.54209087614336e-51	0.312785858945681	0.657	0.552	5.31322414022723e-47
TLC	CDK2AP1	101122554	1.21700236172976e-50	0.313532169625462	0.637	0.515	2.54365663625138e-46
TLC	LOC105606646	105606646	1.56361586646978e-50	0.471847767734555	0.43	0.291	3.26811352250849e-46
TLC	GFRA2	101119877	1.83800139133319e-50	0.361698478171365	0.188	0.081	3.84160670802551e-46
TLC	SH3BGRL	101120635	2.05868354887659e-50	0.306839493597504	0.709	0.602	4.30285448550696e-46
TLC	GPX7	101115673	2.29915140834413e-49	0.306768515440859	0.275	0.151	4.80545635858007e-45
TLC	PLOD2	101103613	3.19275592977374e-49	0.394352716716402	0.389	0.267	6.67317916882009e-45
TLC	DIAPH3	101105168	3.44525082458199e-49	0.344477792414052	0.318	0.194	7.20091874845881e-45
TLC	FOSL2	101122588	7.12684250147523e-49	0.391054179502378	0.329	0.205	1.48958135123334e-44
TLC	CHN2	101103716	1.18341018610645e-48	0.309074174983946	0.187	0.083	2.4734456299811e-44
TLC	STOX1	101103781	1.18725470782129e-48	0.3040862986198	0.235	0.119	2.48148106481728e-44
TLC	PLEKHO1	101116531	2.81718303613407e-48	0.329473071734551	0.406	0.28	5.88819426382381e-44
TLC	LOC105606593	105606593	4.65980164706608e-48	0.319765204991507	0.318	0.188	9.73945142253282e-44
TLC	SULF1	101103485	8.27242505109292e-48	0.321923295560122	0.248	0.13	1.72901955992893e-43
TLC	CELF2	101107886	4.83444149507444e-47	0.345318905436046	0.456	0.329	1.01044661688551e-42
TLC	UHRF1	101113067	5.83322495768909e-47	0.315436173552384	0.657	0.53	1.2192023484066e-42
TLC	MED21	101112043	1.59819479983785e-46	0.303301579857717	0.615	0.51	3.34038695114109e-42
TLC	NASP	101121892	8.39049051996711e-46	0.305481582576757	0.761	0.666	1.75369642357832e-41
TLC	PEG3	100505405	2.31446928649599e-44	0.347800234304525	0.453	0.319	4.83747225570527e-40
TLC	LOC101120961	101120961	3.34820318086038e-44	0.429047625479709	0.22	0.114	6.99807946831628e-40
TLC	TXNDC12	101113445	4.51521900350526e-44	0.321664286064962	0.564	0.471	9.43725923922634e-40
TLC	NRP1	101123225	7.71451193122164e-44	0.329140244471293	0.297	0.184	1.61241013874464e-39
TLC	CHD1	101111801	1.98343043025645e-43	0.324299509682135	0.485	0.369	4.14556794227901e-39
TLC	ITSN1	101120620	9.21502209628868e-43	0.338399946663772	0.42	0.31	1.9260317683453e-38
TLC	LOC114112490	114112490	5.65582359184665e-42	0.419328757419718	0.692	0.584	1.18212368893187e-37
TLC	NT5DC2	101111056	6.87596000990483e-42	0.308753990018463	0.68	0.596	1.43714440167021e-37
TLC	LOC101108086	101108086	4.27950242166088e-41	0.362114295690372	0.324	0.213	8.94458801151341e-37
TLC	CYP1A1	100170113	8.85874102779467e-41	0.458044678357347	0.284	0.174	1.85156546221936e-36
TLC	TMEM88	101104509	2.31538182988655e-40	0.348325636579799	0.346	0.231	4.83937956264588e-36
TLC	FLRT3	101111731	5.69992532742045e-39	0.322861189271699	0.412	0.3	1.19134139268415e-34
TLC	PAK4	101115152	2.01052049672564e-38	0.357451954489142	0.387	0.286	4.20218889020626e-34
TLC	S100A10	101120208	1.53773599155493e-37	0.333224727159885	0.747	0.637	3.21402199594895e-33
TLC	LOC101108868	101108868	7.37317056701447e-37	0.510261392962942	0.33	0.226	1.54106638021169e-32
TLC	DSG2	101118655	1.0223392434499e-36	0.315437605498676	0.528	0.431	2.13679125273463e-32
TLC	H1-2	101113893	5.74039160761432e-33	0.3113778847568	0.239	0.145	1.19979924990747e-28
TLC	ERRFI1	101115142	1.5068390306328e-32	0.307217190010066	0.352	0.257	3.14944425792562e-28
TLC	CCN1	100037673	8.0394725724972e-29	0.300162753080673	0.267	0.181	1.68033016237764e-24
TLC	LOC101102344	101102344	3.4473391988669e-28	0.326978933922185	0.139	0.068	7.2052836595517e-24
TLC	GTL2	101123329	6.44446897795093e-28	0.302054740011131	0.482	0.376	1.34695846108152e-23
TLC	UBE2C	101115053	3.3377060745133e-27	0.343529250984148	0.542	0.449	6.97613946634025e-23
TLC	MYL9	101121534	1.31411957250054e-26	0.315451763376626	0.426	0.341	2.74664131848338e-22
TLC	LOC114109686	114109686	2.88923679173287e-25	0.654871661632547	0.304	0.224	6.03879381840087e-21
TLC	LOC114113187	114113187	2.44374703974156e-24	0.353936848909154	0.155	0.087	5.10767568776383e-20
TLC	TOP2A	101108762	1.01840601204819e-23	0.346811416829404	0.6	0.511	2.12857040578192e-19
TLC	H1-4	101111401	2.96916595018549e-22	0.390839806296286	0.323	0.248	6.20585375248269e-18
TLC	LOC101105036	101105036	1.94297909039776e-20	0.332154586931742	0.165	0.1	4.06102059684036e-16
TLC	H1-5	101123158	3.93939425560199e-20	0.407286567746631	0.333	0.264	8.23372793363372e-16
TLC	LOC114109701	114109701	6.36164950725832e-19	0.329099357530984	0.411	0.339	1.32964836351206e-14
TLC	LOC101113369	101113369	3.76826202214918e-18	0.332743716951601	0.235	0.172	7.87604445249401e-14
TLC	LOC101111669	101111669	4.65805775922267e-14	0.33042957921249	0.231	0.176	9.73580652255131e-10

## Sheet: Enriched_ELC
Source	term_name	term_id	adjusted_p_value
GO:MF	cytoskeletal protein binding	GO:0008092	0.000964347
GO:MF	ATPase activity, coupled to transmembrane movement of ions, rotational mechanism	GO:0044769	0.0015488
GO:MF	ATPase-coupled ion transmembrane transporter activity	GO:0042625	0.0015488
GO:MF	proton-transporting ATPase activity, rotational mechanism	GO:0046961	0.0015488
GO:MF	protein binding	GO:0005515	0.0030649
GO:MF	ATPase-coupled monoatomic cation transmembrane transporter activity	GO:0019829	0.0030649
GO:MF	enzyme binding	GO:0019899	0.0030649
GO:MF	proton transmembrane transporter activity	GO:0015078	0.00625156
GO:MF	primary active transmembrane transporter activity	GO:0015399	0.00659575
GO:MF	nuclear receptor coactivator activity	GO:0030374	0.0252876
GO:MF	cuprous ion binding	GO:1903136	0.025844
GO:MF	retromer complex binding	GO:1905394	0.0427098
GO:MF	myosin V binding	GO:0031489	0.0427098
GO:MF	active monoatomic ion transmembrane transporter activity	GO:0022853	0.0452235
GO:MF	tubulin binding	GO:0015631	0.0452235
GO:BP	cellular localization	GO:0051641	9e-07
GO:BP	oxidative phosphorylation	GO:0006119	3.60113e-06
GO:BP	ATP synthesis coupled electron transport	GO:0042773	3.66342e-06
GO:BP	cellular macromolecule localization	GO:0070727	5.2123e-06
GO:BP	protein localization	GO:0008104	5.2123e-06
GO:BP	macromolecule localization	GO:0033036	6.48182e-06
GO:BP	mitochondrial ATP synthesis coupled electron transport	GO:0042775	9.80716e-06
GO:BP	respiratory electron transport chain	GO:0022904	1.0435e-05
GO:BP	localization	GO:0051179	1.08767e-05
GO:BP	cellular respiration	GO:0045333	1.1304e-05
GO:BP	establishment of localization in cell	GO:0051649	1.31981e-05
GO:BP	aerobic respiration	GO:0009060	1.95918e-05
GO:BP	aerobic electron transport chain	GO:0019646	1.95918e-05
GO:BP	electron transport chain	GO:0022900	1.95918e-05
GO:BP	nitrogen compound transport	GO:0071705	2.81761e-05
GO:BP	transport	GO:0006810	2.84538e-05
GO:BP	energy derivation by oxidation of organic compounds	GO:0015980	4.3259e-05
GO:BP	intracellular transport	GO:0046907	6.97131e-05
GO:BP	mitochondrion organization	GO:0007005	7.1223e-05
GO:BP	establishment of localization	GO:0051234	0.000104416
GO:BP	generation of precursor metabolites and energy	GO:0006091	0.000104416
GO:BP	establishment of protein localization	GO:0045184	0.000244837
GO:BP	protein transport	GO:0015031	0.000287082
GO:BP	protein localization to organelle	GO:0033365	0.000443162
GO:BP	synaptic vesicle maturation	GO:0016188	0.000634632
GO:BP	organelle organization	GO:0006996	0.000889024
GO:BP	synaptic vesicle lumen acidification	GO:0097401	0.00101804
GO:BP	response to endoplasmic reticulum stress	GO:0034976	0.00146925
GO:BP	regulation of response to endoplasmic reticulum stress	GO:1905897	0.00166161
GO:BP	vesicle-mediated transport	GO:0016192	0.00189286
GO:BP	protein polymerization	GO:0051258	0.00197382
GO:BP	small GTPase-mediated signal transduction	GO:0007264	0.0033596
GO:BP	regulation of protein polymerization	GO:0032271	0.00482816
GO:BP	vesicle-mediated transport in synapse	GO:0099003	0.00498585
GO:BP	mitochondrial respirasome assembly	GO:0097250	0.00498585
GO:BP	actin filament polymerization	GO:0030041	0.00682642
GO:BP	regulation of localization	GO:0032879	0.00682642
GO:BP	regulation of protein localization	GO:0032880	0.00685283
GO:BP	negative regulation of protein localization	GO:1903828	0.00685283
GO:BP	protein localization to membrane	GO:0072657	0.00931904
GO:BP	regulation of transport	GO:0051049	0.0101708
GO:BP	ER-nucleus signaling pathway	GO:0006984	0.010425
GO:BP	mitochondrial electron transport, cytochrome c to oxygen	GO:0006123	0.0109191
GO:BP	negative regulation of transport	GO:0051051	0.0117113
GO:BP	supramolecular fiber organization	GO:0097435	0.0117113
GO:BP	catabolic process	GO:0009056	0.0151585
GO:BP	mitochondrial respiratory chain complex assembly	GO:0033108	0.015831
GO:BP	neuron cellular homeostasis	GO:0070050	0.015831
GO:BP	protein catabolic process	GO:0030163	0.015831
GO:BP	synaptic vesicle cycle	GO:0099504	0.0171894
GO:BP	regulation of cellular component biogenesis	GO:0044087	0.0171894
GO:BP	vesicle organization	GO:0016050	0.0179734
GO:BP	regulation of establishment of protein localization	GO:0070201	0.0228318
GO:BP	regulation of cellular localization	GO:0060341	0.0228318
GO:BP	positive regulation of cellular component organization	GO:0051130	0.0228318
GO:BP	regulation of supramolecular fiber organization	GO:1902903	0.0239228
GO:BP	actin polymerization or depolymerization	GO:0008154	0.0269314
GO:BP	regulation of actin filament polymerization	GO:0030833	0.0273109
GO:BP	intracellular signal transduction	GO:0035556	0.0277037
GO:BP	localization within membrane	GO:0051668	0.0277037
GO:BP	regulation of signaling	GO:0023051	0.0314643
GO:BP	establishment of vesicle localization	GO:0051650	0.0329079
GO:BP	actin filament organization	GO:0007015	0.0329079
GO:BP	endoplasmic reticulum organization	GO:0007029	0.0342827
GO:BP	vacuolar transport	GO:0007034	0.0345382
GO:BP	regulation of protein transport	GO:0051223	0.0349214
GO:BP	regulation of cytoskeleton organization	GO:0051493	0.0354769
GO:BP	negative regulation of endoplasmic reticulum stress-induced intrinsic apoptotic signaling pathway	GO:1902236	0.0383037
GO:BP	establishment of protein localization to membrane	GO:0090150	0.0401508
GO:BP	regulation of cell communication	GO:0010646	0.0401508
GO:BP	intracellular signaling cassette	GO:0141124	0.0401508
GO:BP	regulation of protein catabolic process	GO:0042176	0.0401508
GO:BP	biogenic amine biosynthetic process	GO:0042401	0.0401508
GO:BP	protein targeting to mitochondrion	GO:0006626	0.0401508
GO:BP	amine biosynthetic process	GO:0009309	0.0401508
GO:BP	export from cell	GO:0140352	0.0402622
GO:BP	cellular homeostasis	GO:0019725	0.0408957
GO:BP	positive regulation of transport	GO:0051050	0.0408957
GO:BP	negative regulation of protein polymerization	GO:0032272	0.0425665
GO:BP	proton transmembrane transport	GO:1902600	0.044823
GO:BP	hydrogen peroxide metabolic process	GO:0042743	0.0457503
GO:BP	protein-containing complex disassembly	GO:0032984	0.0458781
GO:BP	protein localization to cell periphery	GO:1990778	0.0458781
GO:CC	cytoplasm	GO:0005737	4.94e-33
GO:CC	organelle membrane	GO:0031090	1.91e-14
GO:CC	endomembrane system	GO:0012505	1.91e-14
GO:CC	mitochondrion	GO:0005739	8.25e-10
GO:CC	mitochondrial membrane	GO:0031966	1.22e-09
GO:CC	mitochondrial envelope	GO:0005740	7.68e-09
GO:CC	mitochondrial inner membrane	GO:0005743	2.34e-08
GO:CC	organelle envelope	GO:0031967	6.66e-08
GO:CC	intracellular anatomical structure	GO:0005622	7.44e-08
GO:CC	Golgi apparatus	GO:0005794	7.44e-08
GO:CC	organelle inner membrane	GO:0019866	2.32e-07
GO:CC	intracellular membrane-bounded organelle	GO:0043231	1.25204e-06
GO:CC	membrane-bounded organelle	GO:0043227	1.25204e-06
GO:CC	endoplasmic reticulum	GO:0005783	2.13037e-06
GO:CC	cytoplasmic vesicle	GO:0031410	2.34227e-06
GO:CC	membrane	GO:0016020	2.53289e-06
GO:CC	intracellular vesicle	GO:0097708	2.53289e-06
GO:CC	bounding membrane of organelle	GO:0098588	4.38605e-06
GO:CC	vesicle	GO:0031982	1.15248e-05
GO:CC	intracellular organelle	GO:0043229	1.45845e-05
GO:CC	organelle	GO:0043226	1.74205e-05
GO:CC	organelle subcompartment	GO:0031984	4.2295e-05
GO:CC	proton-transporting V-type ATPase, V1 domain	GO:0033180	0.000124067
GO:CC	proton-transporting two-sector ATPase complex, catalytic domain	GO:0033178	0.000211119
GO:CC	endoplasmic reticulum subcompartment	GO:0098827	0.000279252
GO:CC	mitochondria-associated endoplasmic reticulum membrane contact site	GO:0044233	0.000288984
GO:CC	organelle membrane contact site	GO:0044232	0.000288984
GO:CC	endoplasmic reticulum membrane	GO:0005789	0.00036404
GO:CC	vacuolar proton-transporting V-type ATPase, V1 domain	GO:0000221	0.00036404
GO:CC	proton-transporting V-type ATPase complex	GO:0033176	0.00036404
GO:CC	cation-transporting ATPase complex	GO:0090533	0.000489732
GO:CC	vacuole	GO:0005773	0.000544861
GO:CC	transport vesicle membrane	GO:0030658	0.000624952
GO:CC	nuclear outer membrane-endoplasmic reticulum membrane network	GO:0042175	0.00064225
GO:CC	ATPase dependent transmembrane transport complex	GO:0098533	0.000651522
GO:CC	respiratory chain complex IV	GO:0045277	0.000680778
GO:CC	cytoplasmic vesicle membrane	GO:0030659	0.000732504
GO:CC	proton-transporting two-sector ATPase complex	GO:0016469	0.000732504
GO:CC	vacuolar membrane	GO:0005774	0.000934944
GO:CC	vesicle membrane	GO:0012506	0.00102912
GO:CC	late endosome	GO:0005770	0.00110793
GO:CC	membrane protein complex	GO:0098796	0.00145292
GO:CC	cytosol	GO:0005829	0.00225501
GO:CC	endosome	GO:0005768	0.0024561
GO:CC	cytochrome complex	GO:0070069	0.00301402
GO:CC	ruffle	GO:0001726	0.00423474
GO:CC	vacuolar proton-transporting V-type ATPase complex	GO:0016471	0.00549324
GO:CC	exocytic vesicle membrane	GO:0099501	0.00555371
GO:CC	synaptic vesicle membrane	GO:0030672	0.00555371
GO:CC	secretory vesicle	GO:0099503	0.00739991
GO:CC	transport vesicle	GO:0030133	0.00739991
GO:CC	respiratory chain complex	GO:0098803	0.00797719
GO:CC	secretory granule	GO:0030141	0.00939512
GO:CC	lipid droplet	GO:0005811	0.0117957
GO:CC	Golgi membrane	GO:0000139	0.0137938
GO:CC	transporter complex	GO:1990351	0.0186872
GO:CC	exocytic vesicle	GO:0070382	0.0194957
GO:CC	plasma membrane bounded cell projection	GO:0120025	0.0197356
GO:CC	cell projection	GO:0042995	0.0197356
GO:CC	clathrin-coated vesicle membrane	GO:0030665	0.0218506
GO:CC	cell leading edge	GO:0031252	0.0218652
GO:CC	inner mitochondrial membrane protein complex	GO:0098800	0.0248551
GO:CC	N-terminal protein acetyltransferase complex	GO:0031414	0.0260196
GO:CC	catalytic complex	GO:1902494	0.029511
GO:CC	NatC complex	GO:0031417	0.0305955
GO:CC	autophagosome membrane	GO:0000421	0.0316139
GO:CC	lamellipodium membrane	GO:0031258	0.0340842
GO:CC	oxidoreductase complex	GO:1990204	0.0370879
GO:CC	clathrin-coated vesicle	GO:0030136	0.0433901
GO:CC	phospholipid-translocating ATPase complex	GO:1990531	0.0437457

## Sheet: Enriched_HLC
source	term_name	term_id	adjusted_p_value
GO:MF	signaling receptor binding	GO:0005102	0.000035054804714331764
GO:MF	peptidase inhibitor activity	GO:0030414	0.0003083283571617837
GO:MF	enzyme inhibitor activity	GO:0004857	0.0003083283571617837
GO:MF	oxidoreductase activity	GO:0016491	0.0003083283571617837
GO:MF	calcium ion binding	GO:0005509	0.00038475530155840783
GO:MF	endopeptidase inhibitor activity	GO:0004866	0.00038475530155840783
GO:MF	peptidase regulator activity	GO:0061134	0.0007046563688998136
GO:MF	molecular function inhibitor activity	GO:0140678	0.0007046563688998136
GO:MF	endopeptidase regulator activity	GO:0061135	0.0009966193447436948
GO:MF	serine-type endopeptidase inhibitor activity	GO:0004867	0.0040074562681859886
GO:MF	lipid binding	GO:0008289	0.004040118490668677
GO:MF	cell adhesion molecule binding	GO:0050839	0.004144152430159265
GO:MF	molecular_function	GO:0003674	0.009401998057484666
GO:MF	antioxidant activity	GO:0016209	0.009401998057484666
GO:MF	identical protein binding	GO:0042802	0.009401998057484666
GO:MF	organic anion transmembrane transporter activity	GO:0008514	0.012548073277423496
GO:MF	enzyme regulator activity	GO:0030234	0.012548073277423496
GO:MF	glutathione peroxidase activity	GO:0004602	0.012548073277423496
GO:MF	sulfur compound transmembrane transporter activity	GO:1901682	0.012548073277423496
GO:MF	oxidoreductase activity, acting on the CH-CH group of donors	GO:0016627	0.012548073277423496
GO:MF	oxidoreductase activity, acting on the CH-CH group of donors, NAD or NADP as acceptor	GO:0016628	0.013320248470392837
GO:MF	amide binding	GO:0033218	0.01335097296993253
GO:MF	neutral L-amino acid transmembrane transporter activity	GO:0015175	0.01335097296993253
GO:MF	amino acid transmembrane transporter activity	GO:0015171	0.01382684700555194
GO:MF	transporter activity	GO:0005215	0.017989619808417383
GO:MF	lipid transporter activity	GO:0005319	0.017989619808417383
GO:MF	lyase activity	GO:0016829	0.020512280547414434
GO:MF	carbon-carbon lyase activity	GO:0016830	0.020512280547414434
GO:MF	high-density lipoprotein particle receptor binding	GO:0070653	0.02122545727474408
GO:MF	oxidoreductase activity, acting on peroxide as acceptor	GO:0016684	0.02122545727474408
GO:MF	L-phenylalanine transmembrane transporter activity	GO:0015192	0.02122545727474408
GO:MF	phosphatidylcholine-sterol O-acyltransferase activator activity	GO:0060228	0.02122545727474408
GO:MF	phosphatidylinositol 3-kinase catalytic subunit binding	GO:0036313	0.02122545727474408
GO:MF	nickel cation binding	GO:0016151	0.02122545727474408
GO:MF	peroxidase activity	GO:0004601	0.02122545727474408
GO:MF	extracellular matrix binding	GO:0050840	0.02122545727474408
GO:MF	cholesterol transfer activity	GO:0120020	0.03080938764573904
GO:MF	organic cation transmembrane transporter activity	GO:0015101	0.03080938764573904
GO:MF	extracellular matrix structural constituent	GO:0005201	0.03080938764573904
GO:MF	ephrin receptor binding	GO:0046875	0.03080938764573904
GO:MF	carboxylic acid transmembrane transporter activity	GO:0046943	0.03080938764573904
GO:MF	organic acid transmembrane transporter activity	GO:0005342	0.03080938764573904
GO:MF	lipoprotein particle receptor binding	GO:0070325	0.03423099394807794
GO:MF	ferric iron binding	GO:0008199	0.03423099394807794
GO:MF	laminin binding	GO:0043236	0.03423099394807794
GO:MF	sterol transfer activity	GO:0120015	0.03423099394807794
GO:MF	oxidoreductase activity, acting on the CH-OH group of donors, NAD or NADP as acceptor	GO:0016616	0.04061901088592948
GO:MF	intramolecular oxidoreductase activity, transposing S-S bonds	GO:0016864	0.04061901088592948
GO:MF	protein homodimerization activity	GO:0042803	0.04061901088592948
GO:MF	monoamine oxidase activity	GO:0097621	0.04061901088592948
GO:MF	fructose-bisphosphate aldolase activity	GO:0004332	0.04061901088592948
GO:MF	protein disulfide isomerase activity	GO:0003756	0.04061901088592948
GO:MF	sulfur amino acid transmembrane transporter activity	GO:0000099	0.04061901088592948
GO:MF	active transmembrane transporter activity	GO:0022804	0.0415224134861716
GO:MF	actin binding	GO:0003779	0.042170891588287164
GO:MF	molecular function regulator activity	GO:0098772	0.04259439254302794
GO:MF	flippase activity	GO:0140327	0.04992187078456087
GO:BP	multicellular organismal process	GO:0032501	2.9814542851517554e-7
GO:BP	anatomical structure morphogenesis	GO:0009653	2.9814542851517554e-7
GO:BP	regulation of wound healing	GO:0061041	3.581506404249938e-7
GO:BP	regulation of response to wounding	GO:1903034	3.581506404249938e-7
GO:BP	cell adhesion	GO:0007155	5.35185483841623e-7
GO:BP	tissue development	GO:0009888	5.35185483841623e-7
GO:BP	system development	GO:0048731	7.913358165969821e-7
GO:BP	multicellular organism development	GO:0007275	0.0000016433343941747247
GO:BP	small molecule metabolic process	GO:0044281	0.0000019983754353772233
GO:BP	developmental process	GO:0032502	0.0000026043981983546095
GO:BP	anatomical structure development	GO:0048856	0.0000035309779277813733
GO:BP	negative regulation of wound healing	GO:0061045	0.00000550533337578125
GO:BP	organic anion transport	GO:0015711	0.000006156197359036585
GO:BP	regulation of blood coagulation	GO:0030193	0.000006182793148728748
GO:BP	response to wounding	GO:0009611	0.000006423745205846923
GO:BP	regulation of hemostasis	GO:1900046	0.000009076713449180667
GO:BP	epithelium development	GO:0060429	0.000010237279951333966
GO:BP	negative regulation of blood coagulation	GO:0030195	0.000010744957566273986
GO:BP	negative regulation of response to wounding	GO:1903035	0.00001347072631090668
GO:BP	negative regulation of hemostasis	GO:1900047	0.000013677109166553702
GO:BP	regulation of coagulation	GO:0050818	0.000014271221607968166
GO:BP	wound healing	GO:0042060	0.000016003222062981304
GO:BP	regulation of multicellular organismal process	GO:0051239	0.000018455024373865433
GO:BP	negative regulation of coagulation	GO:0050819	0.000021828273799145288
GO:BP	regulation of cell adhesion	GO:0030155	0.000024217163428275028
GO:BP	carboxylic acid transport	GO:0046942	0.000026135683710900273
GO:BP	enzyme-linked receptor protein signaling pathway	GO:0007167	0.00002997646491189017
GO:BP	organic acid transport	GO:0015849	0.00002997646491189017
GO:BP	epithelial cell differentiation	GO:0030855	0.000030258875069713435
GO:BP	plasminogen activation	GO:0031639	0.000030258875069713435
GO:BP	morphogenesis of an epithelium	GO:0002009	0.000032852318096764834
GO:BP	epithelial tube morphogenesis	GO:0060562	0.000032852318096764834
GO:BP	animal organ development	GO:0048513	0.00004508299122205765
GO:BP	regulation of biological quality	GO:0065008	0.00004731493647096771
GO:BP	transport	GO:0006810	0.00006119291709785989
GO:BP	tube morphogenesis	GO:0035239	0.00006119291709785989
GO:BP	sulfur compound transport	GO:0072348	0.00007525303334617819
GO:BP	tissue morphogenesis	GO:0048729	0.00008567287569526825
GO:BP	cell junction organization	GO:0034330	0.00009365351767789603
GO:BP	localization	GO:0051179	0.00009365351767789603
GO:BP	cellular developmental process	GO:0048869	0.0001253245517814384
GO:BP	cell differentiation	GO:0030154	0.0001253245517814384
GO:BP	circulatory system development	GO:0072359	0.00012795557666423984
GO:BP	blood coagulation	GO:0007596	0.00013943080623042114
GO:BP	import into cell	GO:0098657	0.0001566640349425063
GO:BP	regulation of cell motility	GO:2000145	0.00017259002632873607
GO:BP	regulation of locomotion	GO:0040012	0.0001759664937928699
GO:BP	hemostasis	GO:0007599	0.000180342334301035
GO:BP	zymogen activation	GO:0031638	0.000196922268961208
GO:BP	coagulation	GO:0050817	0.000196922268961208
GO:BP	cell migration	GO:0016477	0.00023063648234816997
GO:BP	locomotion	GO:0040011	0.000256823897690863
GO:BP	regulation of cell migration	GO:0030334	0.000256823897690863
GO:BP	cell-cell adhesion	GO:0098609	0.00027342939669409565
GO:BP	establishment of localization	GO:0051234	0.0002746755092699946
GO:BP	protein processing	GO:0016485	0.0002946854407464095
GO:BP	tube development	GO:0035295	0.00031408787630957677
GO:BP	regulation of protein processing	GO:0070613	0.00034091719906655804
GO:BP	cell motility	GO:0048870	0.0003851737985148482
GO:BP	negative regulation of cell adhesion	GO:0007162	0.0003851737985148482
GO:BP	cell-cell junction organization	GO:0045216	0.00045384857340838763
GO:BP	regulation of developmental process	GO:0050793	0.00045665299742762426
GO:BP	regulation of protein maturation	GO:1903317	0.0006058096145711781
GO:BP	plasma lipoprotein particle organization	GO:0071827	0.0006456691005497756
GO:BP	sterol biosynthetic process	GO:0016126	0.0006456691005497756
GO:BP	organic hydroxy compound metabolic process	GO:1901615	0.0006456691005497756
GO:BP	regulation of plasma lipoprotein particle levels	GO:0097006	0.0006992637152892243
GO:BP	protein localization to cell periphery	GO:1990778	0.0007169780533162966
GO:BP	negative regulation of cell motility	GO:2000146	0.0007416731822395499
GO:BP	nephric duct development	GO:0072176	0.0007442354764398653
GO:BP	cholesterol homeostasis	GO:0042632	0.0007992007395498248
GO:BP	cell morphogenesis	GO:0000902	0.0008158451057423302
GO:BP	circulatory system process	GO:0003013	0.0008225622214022078
GO:BP	sterol homeostasis	GO:0055092	0.0009010429792083058
GO:BP	protein-lipid complex organization	GO:0071825	0.000919891466472689
GO:BP	blood circulation	GO:0008015	0.0009699025299660765
GO:BP	gland development	GO:0048732	0.0010159221010042788
GO:BP	monocarboxylic acid transport	GO:0015718	0.0010159221010042788
GO:BP	regulation of cell morphogenesis	GO:0022604	0.0011016821256173773
GO:BP	negative regulation of locomotion	GO:0040013	0.0011016821256173773
GO:BP	mesonephric duct development	GO:0072177	0.0011264637493063271
GO:BP	epithelial cell development	GO:0002064	0.0011608220115680188
GO:BP	biological_process	GO:0008150	0.0012404696204879493
GO:BP	biological regulation	GO:0065007	0.0012614519856251271
GO:BP	vasculature development	GO:0001944	0.0012675014012767214
GO:BP	regulation of biological process	GO:0050789	0.0013990530259359636
GO:BP	negative regulation of cell population proliferation	GO:0008285	0.0014474412668702575
GO:BP	import across plasma membrane	GO:0098739	0.0015820457719159333
GO:BP	cell-substrate adhesion	GO:0031589	0.0016484411510690384
GO:BP	protein localization to plasma membrane	GO:0072659	0.0018011265516215368
GO:BP	morphogenesis of a branching epithelium	GO:0061138	0.0018011265516215368
GO:BP	cell population proliferation	GO:0008283	0.0018653324879111628
GO:BP	regulation of body fluid levels	GO:0050878	0.001899272048366655
GO:BP	regulation of cell-cell adhesion	GO:0022407	0.001899272048366655
GO:BP	response to stimulus	GO:0050896	0.0019232920984719754
GO:BP	growth	GO:0040007	0.0021064668614511634
GO:BP	system process	GO:0003008	0.0022230739897795768
GO:BP	lipid metabolic process	GO:0006629	0.0022887371090752106
GO:BP	cell-matrix adhesion	GO:0007160	0.0022887371090752106
GO:BP	macromolecule localization	GO:0033036	0.0024002900584347443
GO:BP	cellular response to growth factor stimulus	GO:0071363	0.002424283237948618
GO:BP	protein localization to membrane	GO:0072657	0.002424283237948618
GO:BP	regulation of anatomical structure morphogenesis	GO:0022603	0.002424283237948618
GO:BP	regulation of programmed cell death	GO:0043067	0.002424283237948618
GO:BP	plasma lipoprotein particle remodeling	GO:0034369	0.002424283237948618
GO:BP	protein-lipid complex remodeling	GO:0034368	0.002424283237948618
GO:BP	plasma lipoprotein particle assembly	GO:0034377	0.002424283237948618
GO:BP	response to chemical	GO:0042221	0.002424283237948618
GO:BP	tight junction assembly	GO:0120192	0.0027022284962086637
GO:BP	branching involved in labyrinthine layer morphogenesis	GO:0060670	0.0028296279739140565
GO:BP	nitric oxide mediated signal transduction	GO:0007263	0.0028296279739140565
GO:BP	regulation of cellular process	GO:0050794	0.0028809785454466485
GO:BP	negative regulation of programmed cell death	GO:0043069	0.002929901314724758
GO:BP	positive regulation of biological process	GO:0048518	0.0030036262187784274
GO:BP	negative regulation of cell migration	GO:0030336	0.0030083078959007477
GO:BP	regulation of cell shape	GO:0008360	0.0030083078959007477
GO:BP	positive regulation of cell communication	GO:0010647	0.0030083078959007477
GO:BP	modified amino acid transport	GO:0072337	0.0030908752939868564
GO:BP	positive regulation of cellular process	GO:0048522	0.0030908752939868564
GO:BP	positive regulation of signaling	GO:0023056	0.0030908752939868564
GO:BP	negative regulation of multicellular organismal process	GO:0051241	0.0030908752939868564
GO:BP	actin cytoskeleton organization	GO:0030036	0.0030908752939868564
GO:BP	secondary alcohol biosynthetic process	GO:1902653	0.0030908752939868564
GO:BP	cholesterol biosynthetic process	GO:0006695	0.0030908752939868564
GO:BP	cellular process	GO:0009987	0.0030908752939868564
GO:BP	lipid localization	GO:0010876	0.0031279520484612145
GO:BP	morphogenesis of a branching structure	GO:0001763	0.003214984340503655
GO:BP	cell surface receptor protein serine/threonine kinase signaling pathway	GO:0007178	0.0033100932404136357
GO:BP	response to growth factor	GO:0070848	0.0033209026964958117
GO:BP	steroid biosynthetic process	GO:0006694	0.003347049919584719
GO:BP	nervous system development	GO:0007399	0.0035596234268296307
GO:BP	lipid transport	GO:0006869	0.003590684735646162
GO:BP	protein-containing complex remodeling	GO:0034367	0.0036530556914331556
GO:BP	cell surface receptor signaling pathway	GO:0007166	0.0036530556914331556
GO:BP	neutral amino acid transport	GO:0015804	0.0036530556914331556
GO:BP	protein-lipid complex assembly	GO:0065005	0.0036530556914331556
GO:BP	steroid metabolic process	GO:0008202	0.0036995281431119794
GO:BP	renal system development	GO:0072001	0.003828443575679821
GO:BP	actin filament bundle assembly	GO:0051017	0.003982171605943765
GO:BP	transforming growth factor beta receptor superfamily signaling pathway	GO:0141091	0.003982171605943765
GO:BP	regulation of cell population proliferation	GO:0042127	0.0039855003475335
GO:BP	blood vessel morphogenesis	GO:0048514	0.004008473625560167
GO:BP	regulation of actin filament bundle assembly	GO:0032231	0.004008473625560167
GO:BP	blood vessel development	GO:0001568	0.004008473625560167
GO:BP	regulation of signaling	GO:0023051	0.004314377292515287
GO:BP	anatomical structure formation involved in morphogenesis	GO:0048646	0.004323961565992882
GO:BP	regulation of cell communication	GO:0010646	0.004325390059379976
GO:BP	epithelial cell maturation	GO:0002070	0.00439307895166761
GO:BP	organic acid metabolic process	GO:0006082	0.004458140030815819
GO:BP	embryonic morphogenesis	GO:0048598	0.004484657103175104
GO:BP	positive regulation of endocytosis	GO:0045807	0.004759034173031441
GO:BP	actin filament bundle organization	GO:0061572	0.00476578432524856
GO:BP	cell surface receptor protein tyrosine kinase signaling pathway	GO:0007169	0.004858105668517921
GO:BP	animal organ morphogenesis	GO:0009887	0.004858105668517921
GO:BP	eye development	GO:0001654	0.005025115480202567
GO:BP	regulation of plasminogen activation	GO:0010755	0.005042601726469344
GO:BP	acylglycerol homeostasis	GO:0055090	0.005361171362835886
GO:BP	triglyceride homeostasis	GO:0070328	0.005361171362835886
GO:BP	visual system development	GO:0150063	0.0053655203027586276
GO:BP	regulation of transport	GO:0051049	0.0053655203027586276
GO:BP	tissue homeostasis	GO:0001894	0.0055585047692022676
GO:BP	tight junction organization	GO:0120193	0.0055585047692022676
GO:BP	kidney development	GO:0001822	0.0055585047692022676
GO:BP	anatomical structure homeostasis	GO:0060249	0.0055585047692022676
GO:BP	small molecule biosynthetic process	GO:0044283	0.0055585047692022676
GO:BP	nitrogen compound transport	GO:0071705	0.0055585047692022676
GO:BP	platelet activation	GO:0030168	0.0055585047692022676
GO:BP	negative regulation of plasminogen activation	GO:0010757	0.00561677276680912
GO:BP	embryo development	GO:0009790	0.00561677276680912
GO:BP	regulation of phospholipid transport	GO:2001138	0.00561677276680912
GO:BP	positive regulation of phospholipid transport	GO:2001140	0.00561677276680912
GO:BP	stress fiber assembly	GO:0043149	0.0056885784503963675
GO:BP	contractile actin filament bundle assembly	GO:0030038	0.0056885784503963675
GO:BP	ameboidal-type cell migration	GO:0001667	0.0056885784503963675
GO:BP	localization within membrane	GO:0051668	0.005775978268028821
GO:BP	positive regulation of multicellular organismal process	GO:0051240	0.005789060363498529
GO:BP	regulation of localization	GO:0032879	0.005831340728621379
GO:BP	sensory system development	GO:0048880	0.005838959899793496
GO:BP	lipid biosynthetic process	GO:0008610	0.005881425182343266
GO:BP	homeostatic process	GO:0042592	0.006040420008380186
GO:BP	vascular process in circulatory system	GO:0003018	0.006076428908937247
GO:BP	developmental growth	GO:0048589	0.006187226983434351
GO:BP	negative regulation of protein processing	GO:0010955	0.006271307403904509
GO:BP	negative regulation of protein maturation	GO:1903318	0.006271307403904509
GO:BP	cell activation	GO:0001775	0.0063018096905565505
GO:BP	vitamin transport	GO:0051180	0.006677796493182819
GO:BP	bicellular tight junction assembly	GO:0070830	0.006677796493182819
GO:BP	regulation of cellular response to growth factor stimulus	GO:0090287	0.007067661645395004
GO:BP	cellular response to transforming growth factor beta stimulus	GO:0071560	0.00712439359170425
GO:BP	cell junction assembly	GO:0034329	0.007298411424315882
GO:BP	regulation of response to stimulus	GO:0048583	0.007371897284820896
GO:BP	oxoacid metabolic process	GO:0043436	0.007371897284820896
GO:BP	regulation of stress fiber assembly	GO:0051492	0.007555489932059795
GO:BP	platelet aggregation	GO:0070527	0.007555489932059795
GO:BP	negative regulation of epithelial cell differentiation	GO:0030857	0.007555489932059795
GO:BP	actin filament-based process	GO:0030029	0.007555489932059795
GO:BP	negative regulation of cellular process	GO:0048523	0.0077937892406250995
GO:BP	regulation of apoptotic process	GO:0042981	0.007852486910068391
GO:BP	cell communication	GO:0007154	0.007993720934230458
GO:BP	determination of heart left/right asymmetry	GO:0061371	0.0080787300163966
GO:BP	long-chain fatty acid import into cell	GO:0044539	0.008109521370887026
GO:BP	regulation of transforming growth factor beta receptor signaling pathway	GO:0017015	0.00863982653806851
GO:BP	positive regulation of wound healing	GO:0090303	0.00863982653806851
GO:BP	regulation of growth	GO:0040008	0.00863982653806851
GO:BP	response to transforming growth factor beta	GO:0071559	0.008849663802291387
GO:BP	cell development	GO:0048468	0.008911301749165256
GO:BP	regulation of Cdc42 protein signal transduction	GO:0032489	0.008914431427187995
GO:BP	triglyceride-rich lipoprotein particle remodeling	GO:0034370	0.008914431427187995
GO:BP	very-low-density lipoprotein particle remodeling	GO:0034372	0.008914431427187995
GO:BP	negative regulation of sodium ion transport	GO:0010766	0.008914431427187995
GO:BP	actin filament severing	GO:0051014	0.008914431427187995
GO:BP	columnar/cuboidal epithelial cell differentiation	GO:0002065	0.008989498790691476
GO:BP	regulation of cellular response to transforming growth factor beta stimulus	GO:1903844	0.008989498790691476
GO:BP	external encapsulating structure organization	GO:0045229	0.009048609999897336
GO:BP	extracellular matrix organization	GO:0030198	0.009048609999897336
GO:BP	regulation of anatomical structure size	GO:0090066	0.009079770127265414
GO:BP	positive regulation of transport	GO:0051050	0.009337037876276695
GO:BP	cellular response to hypoxia	GO:0071456	0.009337037876276695
GO:BP	extracellular structure organization	GO:0043062	0.009340311270450053
GO:BP	negative regulation of biological process	GO:0048519	0.009340311270450053
GO:BP	negative regulation of epithelial to mesenchymal transition	GO:0010719	0.009580069548034365
GO:BP	carboxylic acid metabolic process	GO:0019752	0.009686030792953661
GO:BP	cardiac ventricle development	GO:0003231	0.009958302908011864
GO:BP	cellular response to endogenous stimulus	GO:0071495	0.009958302908011864
GO:BP	fibrinolysis	GO:0042730	0.009958302908011864
GO:BP	organic cation transport	GO:0015695	0.009958302908011864
GO:BP	cellular response to decreased oxygen levels	GO:0036294	0.009958302908011864
GO:BP	lipid homeostasis	GO:0055088	0.010346266820610439
GO:BP	signaling	GO:0023052	0.010746910107381408
GO:BP	cell death	GO:0008219	0.010870835298678197
GO:BP	programmed cell death	GO:0012501	0.010870835298678197
GO:BP	Golgi to plasma membrane protein transport	GO:0043001	0.011147176805436821
GO:BP	positive regulation of actin filament bundle assembly	GO:0032233	0.011792183007871444
GO:BP	positive regulation of smooth muscle cell proliferation	GO:0048661	0.011792183007871444
GO:BP	regulation of actomyosin structure organization	GO:0110020	0.011792183007871444
GO:BP	response to metal ion	GO:0010038	0.011851367438150549
GO:BP	endothelial cell migration	GO:0043542	0.011851367438150549
GO:BP	transforming growth factor beta receptor signaling pathway	GO:0007179	0.011851367438150549
GO:BP	negative regulation of response to external stimulus	GO:0032102	0.011919346544622657
GO:BP	labyrinthine layer morphogenesis	GO:0060713	0.01229869925954012
GO:BP	positive regulation of protein processing	GO:0010954	0.01229869925954012
GO:BP	regulation of endocytosis	GO:0030100	0.01229869925954012
GO:BP	regulation of smooth muscle cell proliferation	GO:0048660	0.012589714721643644
GO:BP	positive regulation of response to wounding	GO:1903036	0.012892884526875235
GO:BP	tripeptide transport	GO:0042939	0.012892884526875235
GO:BP	Cdc42 protein signal transduction	GO:0032488	0.012892884526875235
GO:BP	glutathione transport	GO:0034635	0.012892884526875235
GO:BP	low-density lipoprotein particle remodeling	GO:0034374	0.012892884526875235
GO:BP	response to endogenous stimulus	GO:0009719	0.012892884526875235
GO:BP	regulation of transmembrane receptor protein serine/threonine kinase signaling pathway	GO:0090092	0.012892884526875235
GO:BP	alcohol metabolic process	GO:0006066	0.013287196606903133
GO:BP	sterol metabolic process	GO:0016125	0.013324551448493165
GO:BP	transition metal ion transport	GO:0000041	0.013324551448493165
GO:BP	regulation of signal transduction	GO:0009966	0.013387968466132964
GO:BP	protein processing in phagocytic vesicle	GO:1900756	0.013705966609347225
GO:BP	creatine biosynthetic process	GO:0006601	0.013705966609347225
GO:BP	negative regulation of very-low-density lipoprotein particle remodeling	GO:0010903	0.013705966609347225
GO:BP	chylomicron remnant clearance	GO:0034382	0.013705966609347225
GO:BP	regulation of protein processing in phagocytic vesicle	GO:1903921	0.013705966609347225
GO:BP	positive regulation of protein processing in phagocytic vesicle	GO:1903923	0.013705966609347225
GO:BP	pancreatic D cell differentiation	GO:0003311	0.013705966609347225
GO:BP	actin filament organization	GO:0007015	0.013705966609347225
GO:BP	amino acid transport	GO:0006865	0.013789745937109583
GO:BP	secretion	GO:0046903	0.01389222944013278
GO:BP	apical junction assembly	GO:0043297	0.01389222944013278
GO:BP	negative regulation of apoptotic process	GO:0043066	0.01389222944013278
GO:BP	secondary alcohol metabolic process	GO:1902652	0.01389222944013278
GO:BP	regulation of Rho protein signal transduction	GO:0035023	0.013992460772188952
GO:BP	regulation of platelet activation	GO:0010543	0.013992460772188952
GO:BP	lipid import into cell	GO:0140354	0.014113113083074396
GO:BP	regulation of cell-substrate adhesion	GO:0010810	0.014113113083074396
GO:BP	amide metabolic process	GO:0043603	0.014113113083074396
GO:BP	positive regulation of gene expression	GO:0010628	0.014113113083074396
GO:BP	plasma lipoprotein particle clearance	GO:0034381	0.014113113083074396
GO:BP	endocytosis	GO:0006897	0.014113113083074396
GO:BP	organic acid transmembrane transport	GO:1903825	0.014264251137147948
GO:BP	smooth muscle cell proliferation	GO:0048659	0.014698204134337376
GO:BP	negative regulation of cell-cell adhesion	GO:0022408	0.014867834815178038
GO:BP	positive regulation of signal transduction	GO:0009967	0.015295832174312908
GO:BP	chemical homeostasis	GO:0048878	0.016041013414727977
GO:BP	camera-type eye development	GO:0043010	0.016151231110939995
GO:BP	intracellular signaling cassette	GO:0141124	0.016866206070827526
GO:BP	protein localization	GO:0008104	0.017305467323396998
GO:BP	regulation of endothelial cell chemotaxis	GO:2001026	0.017305467323396998
GO:BP	regulation of bicellular tight junction assembly	GO:2000810	0.017305467323396998
GO:BP	positive regulation of protein maturation	GO:1903319	0.017305467323396998
GO:BP	neuron differentiation	GO:0030182	0.017305467323396998
GO:BP	nephric duct morphogenesis	GO:0072178	0.017474351241862512
GO:BP	phospholipid efflux	GO:0033700	0.017474351241862512
GO:BP	neurogenesis	GO:0022008	0.01782445881187532
GO:BP	branching morphogenesis of an epithelial tube	GO:0048754	0.01805429403511283
GO:BP	lipoprotein metabolic process	GO:0042157	0.01805429403511283
GO:BP	cell-cell junction assembly	GO:0007043	0.018211253629600455
GO:BP	long-chain fatty acid transport	GO:0015909	0.018463468663493403
GO:BP	cellular macromolecule localization	GO:0070727	0.018561875769712834
GO:BP	in utero embryonic development	GO:0001701	0.018924567625910077
GO:BP	positive regulation of developmental process	GO:0051094	0.019292444301521498
GO:BP	chondrocyte differentiation	GO:0002062	0.019427777542420407
GO:BP	response to toxic substance	GO:0009636	0.019427777542420407
GO:BP	regulation of hormone levels	GO:0010817	0.019427777542420407
GO:BP	heart development	GO:0007507	0.01982945652303056
GO:BP	muscle system process	GO:0003012	0.020167098057192644
GO:BP	cellular detoxification	GO:1990748	0.02026123383916594
GO:BP	embryonic placenta morphogenesis	GO:0060669	0.020331980661129675
GO:BP	regulation of platelet aggregation	GO:0090330	0.020331980661129675
GO:BP	regulation of transforming growth factor beta production	GO:0071634	0.020331980661129675
GO:BP	intestinal absorption	GO:0050892	0.020331980661129675
GO:BP	cellular response to chemical stimulus	GO:0070887	0.0212312504083276
GO:BP	export from cell	GO:0140352	0.021312586250453933
GO:BP	establishment or maintenance of cell polarity	GO:0007163	0.02165409445321243
GO:BP	endocrine system development	GO:0035270	0.021682112632308216
GO:BP	multicellular organismal-level homeostasis	GO:0048871	0.021682112632308216
GO:BP	fatty acid transport	GO:0015908	0.022392763573748156
GO:BP	sulfur compound metabolic process	GO:0006790	0.022546688220640335
GO:BP	regulation of cell junction assembly	GO:1901888	0.02261704753502344
GO:BP	regulation of response to external stimulus	GO:0032101	0.02289345904691754
GO:BP	cellular response to oxygen levels	GO:0071453	0.023042510734112644
GO:BP	regulation of tube diameter	GO:0035296	0.023042510734112644
GO:BP	regulation of tube size	GO:0035150	0.023042510734112644
GO:BP	high-density lipoprotein particle remodeling	GO:0034375	0.023042510734112644
GO:BP	branched-chain amino acid transport	GO:0015803	0.023042510734112644
GO:BP	blood vessel diameter maintenance	GO:0097746	0.023042510734112644
GO:BP	tricarboxylic acid metabolic process	GO:0072350	0.023042510734112644
GO:BP	L-leucine transport	GO:0015820	0.023042510734112644
GO:BP	positive regulation of vascular permeability	GO:0043117	0.023042510734112644
GO:BP	regulation of proteolysis	GO:0030162	0.02331430611009881
GO:BP	nephron development	GO:0072006	0.02331430611009881
GO:BP	signal transduction	GO:0007165	0.023315615780787582
GO:BP	heart looping	GO:0001947	0.023600493550570846
GO:BP	response to external stimulus	GO:0009605	0.023600493550570846
GO:BP	regulation of cellular component organization	GO:0051128	0.02391259335457783
GO:BP	response to decreased oxygen levels	GO:0036293	0.024125316726598588
GO:BP	peptide transport	GO:0015833	0.024148621358058876
GO:BP	tube formation	GO:0035148	0.02433178805512878
GO:BP	regulation of endothelial cell apoptotic process	GO:2000351	0.0249085496642334
GO:BP	phospholipid transport	GO:0015914	0.025219054180914486
GO:BP	embryonic pattern specification	GO:0009880	0.025823158358579693
GO:BP	sensory organ development	GO:0007423	0.025994133646434384
GO:BP	modified amino acid metabolic process	GO:0006575	0.02639294850122325
GO:BP	plasma membrane organization	GO:0007009	0.02639294850122325
GO:BP	embryonic epithelial tube formation	GO:0001838	0.02639294850122325
GO:BP	response to oxidative stress	GO:0006979	0.026432699854020535
GO:BP	hormone transport	GO:0009914	0.026432699854020535
GO:BP	generation of neurons	GO:0048699	0.026458271007341137
GO:BP	apoptotic process	GO:0006915	0.02657875973334765
GO:BP	cellular component organization	GO:0016043	0.02722790165825288
GO:BP	transforming growth factor beta production	GO:0071604	0.027246528633765074
GO:BP	cellular response to toxic substance	GO:0097237	0.02783605768786395
GO:BP	detoxification	GO:0098754	0.02783605768786395
GO:BP	amide transport	GO:0042886	0.028514970356740423
GO:BP	cadmium ion transmembrane transport	GO:0070574	0.028651824889854478
GO:BP	positive regulation of phospholipid efflux	GO:1902995	0.028651824889854478
GO:BP	regulation of phospholipid efflux	GO:1902994	0.028651824889854478
GO:BP	triglyceride-rich lipoprotein particle clearance	GO:0071830	0.028651824889854478
GO:BP	nephric duct formation	GO:0072179	0.028651824889854478
GO:BP	manganese ion homeostasis	GO:0055071	0.028651824889854478
GO:BP	mesonephric duct morphogenesis	GO:0072180	0.028651824889854478
GO:BP	cell proliferation involved in mesonephros development	GO:0061209	0.028651824889854478
GO:BP	positive regulation of cell motility	GO:2000147	0.028651824889854478
GO:BP	regulation of phosphatidylcholine biosynthetic process	GO:2001245	0.028651824889854478
GO:BP	regulation of actin filament-based process	GO:0032970	0.028651824889854478
GO:BP	glomerular basement membrane development	GO:0032836	0.028651824889854478
GO:BP	creatine metabolic process	GO:0006600	0.028651824889854478
GO:BP	actomyosin structure organization	GO:0031032	0.028651824889854478
GO:BP	very-low-density lipoprotein particle clearance	GO:0034447	0.028651824889854478
GO:BP	cGMP-mediated signaling	GO:0019934	0.028651824889854478
GO:BP	cadmium ion transport	GO:0015691	0.028651824889854478
GO:BP	sulfur amino acid transport	GO:0000101	0.028651824889854478
GO:BP	regulation of very-low-density lipoprotein particle remodeling	GO:0010901	0.028651824889854478
GO:BP	embryonic organ development	GO:0043009	0.028890683987812776
GO:BP	cellular response to stimulus	GO:0051716	0.029021922428810635
GO:BP	cholesterol metabolic process	GO:0008203	0.029607848239553734
GO:BP	lamellipodium organization	GO:0097581	0.029607848239553734
GO:BP	carboxylic acid transmembrane transport	GO:1905039	0.029607848239553734
GO:BP	endoderm development	GO:0007492	0.029607848239553734
GO:BP	regulation of phosphate metabolic process	GO:0019220	0.02964072711930512
GO:BP	regulation of vesicle-mediated transport	GO:0060627	0.030009158750581494
GO:BP	establishment of skin barrier	GO:0061436	0.030220984953632762
GO:BP	regulation of phosphorus metabolic process	GO:0051174	0.031010846963703376
GO:BP	positive regulation of supramolecular fiber organization	GO:1902905	0.03102365015652782
GO:BP	homotypic cell-cell adhesion	GO:0034109	0.031504648193235396
GO:BP	regulation of actin filament organization	GO:0110053	0.03173576597036585
GO:BP	regulation of muscle tissue development	GO:1901861	0.03253338839223023
GO:BP	endothelial cell apoptotic process	GO:0072577	0.03253338839223023
GO:BP	Golgi to plasma membrane transport	GO:0006893	0.03253338839223023
GO:BP	positive regulation of stress fiber assembly	GO:0051496	0.03253338839223023
GO:BP	positive regulation of locomotion	GO:0040017	0.03268787389739296
GO:BP	mesonephros development	GO:0001823	0.033141021966297965
GO:BP	regulation of endothelial cell migration	GO:0010594	0.0338282616710048
GO:BP	organic hydroxy compound biosynthetic process	GO:1901617	0.0338282616710048
GO:BP	intracellular iron ion homeostasis	GO:0006879	0.03398600599992544
GO:BP	negative regulation of developmental process	GO:0051093	0.03427614660830432
GO:BP	embryo development ending in birth or egg hatching	GO:0009792	0.03427614660830432
GO:BP	regulation of homotypic cell-cell adhesion	GO:0034110	0.03457422564305701
GO:BP	monocyte differentiation	GO:0030224	0.03457422564305701
GO:BP	protein maturation	GO:0051604	0.034676407863549905
GO:BP	low-density lipoprotein particle clearance	GO:0034383	0.034676407863549905
GO:BP	heart morphogenesis	GO:0003007	0.034676407863549905
GO:BP	maintenance of blood-brain barrier	GO:0035633	0.034676407863549905
GO:BP	regulation of phospholipid biosynthetic process	GO:0071071	0.034676407863549905
GO:BP	negative regulation of platelet activation	GO:0010544	0.034676407863549905
GO:BP	negative regulation of fibroblast growth factor receptor signaling pathway	GO:0040037	0.034676407863549905
GO:BP	regulation of skeletal muscle adaptation	GO:0014733	0.034676407863549905
GO:BP	regulation of lamellipodium organization	GO:1902743	0.03526982994020372
GO:BP	epithelial tube formation	GO:0072175	0.03526982994020372
GO:BP	liver development	GO:0001889	0.03526982994020372
GO:BP	neuron projection development	GO:0031175	0.03561622762175767
GO:BP	embryonic heart tube morphogenesis	GO:0003143	0.035965640615873
GO:BP	response to oxygen levels	GO:0070482	0.03760780765756167
GO:BP	positive regulation of cell migration	GO:0030335	0.03760780765756167
GO:BP	neural tube closure	GO:0001843	0.037800594225671384
GO:BP	cell-cell signaling	GO:0007267	0.03843956237586689
GO:BP	actin nucleation	GO:0045010	0.0388721944802566
GO:BP	endothelial cell chemotaxis	GO:0035767	0.0388721944802566
GO:BP	basement membrane organization	GO:0071711	0.0388721944802566
GO:BP	iron ion transport	GO:0006826	0.0388721944802566
GO:BP	protein localization to extracellular region	GO:0071692	0.03946896398936515
GO:BP	protein transport	GO:0015031	0.03946896398936515
GO:BP	positive regulation of cellular component organization	GO:0051130	0.039496471353431144
GO:BP	embryonic placenta development	GO:0001892	0.03997562220275732
GO:BP	tube closure	GO:0060606	0.03997562220275732
GO:BP	positive regulation of biosynthetic process	GO:0009891	0.040080749990272654
GO:BP	muscle contraction	GO:0006936	0.041963803555099655
GO:BP	positive regulation of response to stimulus	GO:0048584	0.042566407037731346
GO:BP	embryonic organ development	GO:0048568	0.04263586363997207
GO:BP	transmembrane transport	GO:0055085	0.04263586363997207
GO:BP	intracellular sodium ion homeostasis	GO:0006883	0.04263586363997207
GO:BP	hepaticobiliary system development	GO:0061008	0.04263586363997207
GO:BP	cardiac chamber development	GO:0003205	0.04298299452694164
GO:BP	secretion by cell	GO:0032940	0.043535689014956434
GO:BP	phagocytosis, engulfment	GO:0006911	0.043535689014956434
GO:BP	embryonic eye morphogenesis	GO:0048048	0.043535689014956434
GO:BP	myeloid leukocyte differentiation	GO:0002573	0.043535689014956434
GO:BP	zinc ion transmembrane transport	GO:0071577	0.043535689014956434
GO:BP	epithelial cell morphogenesis	GO:0003382	0.043535689014956434
GO:BP	regulation of fibroblast migration	GO:0010762	0.043535689014956434
GO:BP	hormone secretion	GO:0046879	0.044471695951898045
GO:BP	cell fate specification	GO:0001708	0.044471695951898045
GO:BP	biological process involved in symbiotic interaction	GO:0044403	0.04489906597734071
GO:BP	positive regulation of growth	GO:0045927	0.04489906597734071
GO:BP	positive regulation of cell adhesion	GO:0045785	0.045009359046384256
GO:BP	mast cell differentiation	GO:0060374	0.045710748230953564
GO:BP	neuron development	GO:0048666	0.045710748230953564
GO:BP	purine nucleobase catabolic process	GO:0006145	0.045710748230953564
GO:BP	cholesterol efflux	GO:0033344	0.045710748230953564
GO:BP	fibroblast migration	GO:0010761	0.045710748230953564
GO:BP	positive regulation of cytoskeleton organization	GO:0051495	0.045710748230953564
GO:BP	fructose 1,6-bisphosphate metabolic process	GO:0030388	0.045710748230953564
GO:BP	manganese ion transmembrane transport	GO:0071421	0.045710748230953564
GO:BP	phenylalanine transport	GO:0015823	0.045710748230953564
GO:BP	thiamine transmembrane transport	GO:0071934	0.045710748230953564
GO:BP	response to mercury ion	GO:0046689	0.045710748230953564
GO:BP	regulation of NADP metabolic process	GO:1902031	0.045710748230953564
GO:BP	glutamine family amino acid metabolic process	GO:0009064	0.045710748230953564
GO:BP	skin epidermis development	GO:0098773	0.0458152402001262
GO:BP	pancreas development	GO:0031016	0.04673698048943481
GO:BP	cell projection organization	GO:0030030	0.04753789319942671
GO:BP	neuron fate specification	GO:0048665	0.047578378324988055
GO:BP	regulation of cell projection organization	GO:0031344	0.047578378324988055
GO:BP	catechol-containing compound metabolic process	GO:0009712	0.047578378324988055
GO:BP	catecholamine metabolic process	GO:0006584	0.047578378324988055
GO:BP	positive regulation of lamellipodium organization	GO:1902745	0.047578378324988055
GO:BP	zinc ion transport	GO:0006829	0.047578378324988055
GO:BP	nucleoside metabolic process	GO:0009116	0.047578378324988055
GO:BP	phosphatidylinositol 3-kinase/protein kinase B signal transduction	GO:0043491	0.047578378324988055
GO:BP	inorganic cation import across plasma membrane	GO:0098659	0.04838676986053805
GO:BP	inorganic ion import across plasma membrane	GO:0099587	0.04838676986053805
GO:BP	regulation of epithelial to mesenchymal transition	GO:0010717	0.04838676986053805
GO:BP	response to hypoxia	GO:0001666	0.04838676986053805
GO:BP	primary neural tube formation	GO:0014020	0.04838676986053805
GO:BP	alcohol biosynthetic process	GO:0046165	0.04838676986053805
GO:BP	establishment of protein localization to plasma membrane	GO:0061951	0.04838676986053805
GO:BP	arginine metabolic process	GO:0006525	0.0490160134823121
GO:BP	positive regulation of endothelial cell chemotaxis	GO:2001028	0.0490160134823121
GO:BP	response to stress	GO:0006950	0.04927518163595803
GO:BP	cellular localization	GO:0051641	0.04963791820878776
GO:CC	cell periphery	GO:0071944	2.0500875486527986e-11
GO:CC	apical plasma membrane	GO:0016324	1.6522734947540037e-10
GO:CC	plasma membrane region	GO:0098590	7.417859196466237e-9
GO:CC	membrane	GO:0016020	7.417859196466237e-9
GO:CC	apical part of cell	GO:0045177	7.417859196466237e-9
GO:CC	plasma membrane	GO:0005886	1.35873367096365e-8
GO:CC	fibrinogen complex	GO:0005577	2.633955982600484e-8
GO:CC	extracellular region	GO:0005576	2.633955982600484e-8
GO:CC	extracellular space	GO:0005615	2.7197827056180847e-8
GO:CC	brush border	GO:0005903	2.4748927875620796e-7
GO:CC	cell-cell junction	GO:0005911	2.518107152999483e-7
GO:CC	extracellular matrix	GO:0031012	0.0000022933692159469385
GO:CC	external encapsulating structure	GO:0030312	0.0000023124257562104508
GO:CC	cluster of actin-based cell projections	GO:0098862	0.000007159631586894044
GO:CC	anchoring junction	GO:0070161	0.000010328681872113128
GO:CC	cellular anatomical structure	GO:0110165	0.000022789032671749835
GO:CC	basement membrane	GO:0005604	0.000023082433050413342
GO:CC	basal plasma membrane	GO:0009925	0.00002380190634626639
GO:CC	lateral plasma membrane	GO:0016328	0.00003516256181564517
GO:CC	vesicle	GO:0031982	0.000050671648588501554
GO:CC	basal part of cell	GO:0045178	0.000050671648588501554
GO:CC	extracellular vesicle	GO:1903561	0.00005483444195138495
GO:CC	basolateral plasma membrane	GO:0016323	0.00006482822441562218
GO:CC	extracellular membrane-bounded organelle	GO:0065010	0.00006482822441562218
GO:CC	extracellular organelle	GO:0043230	0.00006482822441562218
GO:CC	cellular_component	GO:0005575	0.00006572701097594678
GO:CC	cell surface	GO:0009986	0.00008562969626826467
GO:CC	chylomicron	GO:0042627	0.00014026988215081975
GO:CC	extracellular exosome	GO:0070062	0.0001634063260603868
GO:CC	lipoprotein particle	GO:1990777	0.00016504567316607592
GO:CC	plasma lipoprotein particle	GO:0034358	0.00016504567316607592
GO:CC	cortical actin cytoskeleton	GO:0030864	0.0002126107617975271
GO:CC	cell junction	GO:0030054	0.0002513079747926933
GO:CC	triglyceride-rich plasma lipoprotein particle	GO:0034385	0.0002513079747926933
GO:CC	very-low-density lipoprotein particle	GO:0034361	0.0002513079747926933
GO:CC	collagen-containing extracellular matrix	GO:0062023	0.0002513079747926933
GO:CC	intermediate-density lipoprotein particle	GO:0034363	0.00026591971747785245
GO:CC	protein-lipid complex	GO:0032994	0.00032488412805227885
GO:CC	brush border membrane	GO:0031526	0.00047311053578404474
GO:CC	cortical cytoskeleton	GO:0030863	0.0013472202873129324
GO:CC	side of membrane	GO:0098552	0.001565900281845648
GO:CC	external side of plasma membrane	GO:0009897	0.00160039014996153
GO:CC	actin cytoskeleton	GO:0015629	0.0021810569012184196
GO:CC	tight junction	GO:0070160	0.0024495002593684367
GO:CC	cytoplasm	GO:0005737	0.00322987593731115
GO:CC	cell cortex	GO:0005938	0.0034468664331436037
GO:CC	cell projection membrane	GO:0031253	0.0037699661675745385
GO:CC	collagen type IV trimer	GO:0005587	0.0037699661675745385
GO:CC	basement membrane collagen trimer	GO:0098651	0.0037699661675745385
GO:CC	cytoplasmic vesicle	GO:0031410	0.003876557146419136
GO:CC	microvillus	GO:0005902	0.0040227563217721
GO:CC	platelet alpha granule	GO:0031091	0.004135467256036518
GO:CC	intracellular vesicle	GO:0097708	0.004135467256036518
GO:CC	endoplasmic reticulum	GO:0005783	0.004185031312386233
GO:CC	apical junction complex	GO:0043296	0.004603216265166617
GO:CC	collagen network	GO:0098645	0.005553575429688497
GO:CC	network-forming collagen trimer	GO:0098642	0.005553575429688497
GO:CC	perinuclear endoplasmic reticulum membrane	GO:1990578	0.005977455863556132
GO:CC	laminin-1 complex	GO:0005606	0.005977455863556132
GO:CC	supramolecular polymer	GO:0099081	0.006576678711241921
GO:CC	endocytic vesicle	GO:0030139	0.006993611282212726
GO:CC	adherens junction	GO:0005912	0.010042889906568294
GO:CC	high-density lipoprotein particle	GO:0034364	0.011564019004170294
GO:CC	Golgi apparatus	GO:0005794	0.014678349595000617
GO:CC	recycling endosome membrane	GO:0055038	0.014678349595000617
GO:CC	spherical high-density lipoprotein particle	GO:0034366	0.015269582775824632
GO:CC	postsynaptic recycling endosome	GO:0098837	0.015269582775824632
GO:CC	low-density lipoprotein particle	GO:0034362	0.015269582775824632
GO:CC	bicellular tight junction	GO:0005923	0.018755631760268548
GO:CC	phospholipid-translocating ATPase complex	GO:1990531	0.01960643064804756
GO:CC	peroxisome	GO:0005777	0.020058252669067786
GO:CC	endomembrane system	GO:0012505	0.020058252669067786
GO:CC	microbody	GO:0042579	0.020058252669067786
GO:CC	cell leading edge	GO:0031252	0.022915503373274585
GO:CC	recycling endosome	GO:0055037	0.023936690235041993
GO:CC	proton-transporting ATP synthase complex, coupling factor F(o)	GO:0045263	0.02612985557640212
GO:CC	actin cap	GO:0030478	0.02612985557640212
GO:CC	postsynaptic endosome	GO:0098845	0.02612985557640212
GO:CC	microvillus membrane	GO:0031528	0.02888329035404685
GO:CC	apicolateral plasma membrane	GO:0016327	0.03468667387790028
GO:CC	membrane microdomain	GO:0098857	0.03468667387790028
GO:CC	membrane raft	GO:0045121	0.03468667387790028
GO:CC	supramolecular fiber	GO:0099512	0.03619645228513221
GO:CC	cuticular plate	GO:0032437	0.039690427682085055
GO:CC	endoplasmic reticulum membrane	GO:0005789	0.04429796838164222

## Sheet: Enriched_TLC
source	term_name	term_id	adjusted_p_value
GO:MF	growth factor binding	GO:0019838	6.678863933881086e-7
GO:MF	binding	GO:0005488	0.0000018911248278132384
GO:MF	extracellular matrix structural constituent	GO:0005201	0.000007235930615613899
GO:MF	structural molecule activity	GO:0005198	0.000010054228918086695
GO:MF	protein binding	GO:0005515	0.00001447521531506506
GO:MF	platelet-derived growth factor binding	GO:0048407	0.000019140230548920554
GO:MF	sequence-specific DNA binding	GO:0043565	0.000026792121512548054
GO:MF	sequence-specific double-stranded DNA binding	GO:1990837	0.0000286717049514414
GO:MF	heparin binding	GO:0008201	0.000052089322315853656
GO:MF	DNA-binding transcription factor activity	GO:0003700	0.00006442521138583505
GO:MF	DNA-binding transcription factor activity, RNA polymerase II-specific	GO:0000981	0.00006857208822783601
GO:MF	double-stranded DNA binding	GO:0003690	0.0000729132475319866
GO:MF	collagen binding	GO:0005518	0.0000729132475319866
GO:MF	glycosaminoglycan binding	GO:0005539	0.0001580618358882629
GO:MF	cis-regulatory region sequence-specific DNA binding	GO:0000987	0.00019383044995049476
GO:MF	transcription cis-regulatory region binding	GO:0000976	0.0002093351438107931
GO:MF	protein kinase C binding	GO:0005080	0.0002093351438107931
GO:MF	transcription regulatory region nucleic acid binding	GO:0001067	0.0002093351438107931
GO:MF	RNA polymerase II transcription regulatory region sequence-specific DNA binding	GO:0000977	0.00024892385813719316
GO:MF	transmembrane receptor protein tyrosine kinase activity	GO:0004714	0.0005084771461990765
GO:MF	fibronectin binding	GO:0001968	0.0005461987335991126
GO:MF	DNA binding	GO:0003677	0.0005461987335991126
GO:MF	DNA-binding transcription activator activity	GO:0001216	0.0005901693849467179
GO:MF	RNA polymerase II cis-regulatory region sequence-specific DNA binding	GO:0000978	0.0005901693849467179
GO:MF	vascular endothelial growth factor receptor activity	GO:0005021	0.0012005194776802098
GO:MF	DNA-binding transcription activator activity, RNA polymerase II-specific	GO:0001228	0.0014213836521685167
GO:MF	sulfur compound binding	GO:1901681	0.0014213836521685167
GO:MF	transcription regulator activity	GO:0140110	0.001530237777766507
GO:MF	protein-containing complex binding	GO:0044877	0.0020085009455716846
GO:MF	transmembrane receptor protein kinase activity	GO:0019199	0.0021082538780806117
GO:MF	structural constituent of chromatin	GO:0030527	0.0024855013250791613
GO:MF	molecular_function	GO:0003674	0.0035304022254299774
GO:MF	protease binding	GO:0002020	0.004007226065021727
GO:MF	peptidase regulator activity	GO:0061134	0.0046343314183405985
GO:MF	signaling receptor binding	GO:0005102	0.005806628086193618
GO:MF	calcium ion binding	GO:0005509	0.006766773082394247
GO:MF	structural constituent of cytoskeleton	GO:0005200	0.0102837383799168
GO:MF	nucleic acid binding	GO:0003676	0.010317273589075995
GO:MF	chromatin DNA binding	GO:0031490	0.010423527636567476
GO:MF	growth factor activity	GO:0008083	0.010423527636567476
GO:MF	semaphorin receptor activity	GO:0017154	0.014668875570588248
GO:MF	cell adhesion molecule binding	GO:0050839	0.014969694956584578
GO:MF	scaffold protein binding	GO:0097110	0.015275758696333214
GO:MF	protein tyrosine kinase activity	GO:0004713	0.018406255355881616
GO:MF	identical protein binding	GO:0042802	0.019121539021978926
GO:MF	fibrinogen binding	GO:0070051	0.021578468437685898
GO:MF	vascular endothelial growth factor binding	GO:0038085	0.021578468437685898
GO:MF	signaling receptor activator activity	GO:0030546	0.022560765275808494
GO:MF	protein homodimerization activity	GO:0042803	0.022560765275808494
GO:MF	molecular function activator activity	GO:0140677	0.02516392204672179
GO:MF	integrin binding	GO:0005178	0.027286671017271273
GO:MF	insulin-like growth factor binding	GO:0005520	0.027709763116905043
GO:MF	protein dimerization activity	GO:0046983	0.027709763116905043
GO:MF	signaling receptor regulator activity	GO:0030545	0.027911971239553215
GO:MF	endopeptidase inhibitor activity	GO:0004866	0.03264013885807576
GO:MF	peptidase inhibitor activity	GO:0030414	0.04564256821804833
GO:BP	anatomical structure morphogenesis	GO:0009653	1.8483864421209426e-19
GO:BP	system development	GO:0048731	1.4327835630069007e-18
GO:BP	animal organ morphogenesis	GO:0009887	8.65033690273887e-18
GO:BP	multicellular organism development	GO:0007275	2.4729218298062055e-17
GO:BP	animal organ development	GO:0048513	2.220608712427574e-16
GO:BP	blood vessel development	GO:0001568	3.4510565962042345e-16
GO:BP	anatomical structure development	GO:0048856	4.133786299998943e-16
GO:BP	circulatory system development	GO:0072359	4.133786299998943e-16
GO:BP	tissue development	GO:0009888	7.569786507578284e-16
GO:BP	vasculature development	GO:0001944	1.6255602137967137e-15
GO:BP	developmental process	GO:0032502	2.8674517674191873e-15
GO:BP	tube development	GO:0035295	1.1396584840637012e-14
GO:BP	tube morphogenesis	GO:0035239	2.005411364922069e-14
GO:BP	blood vessel morphogenesis	GO:0048514	3.128610888242278e-14
GO:BP	multicellular organismal process	GO:0032501	1.0288730894304568e-13
GO:BP	embryo development	GO:0009790	1.6918998901225282e-13
GO:BP	cellular developmental process	GO:0048869	2.3074460238354114e-13
GO:BP	cell differentiation	GO:0030154	2.3074460238354114e-13
GO:BP	skeletal system development	GO:0001501	1.0673183196692351e-12
GO:BP	cell population proliferation	GO:0008283	1.1557858074465166e-12
GO:BP	regulation of cell population proliferation	GO:0042127	1.1868901791552872e-12
GO:BP	chordate embryonic development	GO:0043009	2.3465487499950923e-12
GO:BP	embryonic organ development	GO:0048568	2.6726198002807845e-12
GO:BP	regulation of developmental process	GO:0050793	3.4200384553954164e-12
GO:BP	embryo development ending in birth or egg hatching	GO:0009792	3.5955116456803025e-12
GO:BP	epithelium development	GO:0060429	4.8383698721520685e-12
GO:BP	tissue morphogenesis	GO:0048729	1.0783202904639938e-11
GO:BP	cell migration	GO:0016477	1.1703980355604696e-11
GO:BP	anatomical structure formation involved in morphogenesis	GO:0048646	1.7212994946516364e-11
GO:BP	cardiac chamber morphogenesis	GO:0003206	1.8727743065714558e-11
GO:BP	embryonic morphogenesis	GO:0048598	2.0934064688899375e-11
GO:BP	regulation of cell migration	GO:0030334	2.0934064688899375e-11
GO:BP	regulation of cell motility	GO:2000145	2.7734912014481444e-11
GO:BP	negative regulation of biological process	GO:0048519	4.239407501900458e-11
GO:BP	regulation of cellular process	GO:0050794	4.8159006374927096e-11
GO:BP	negative regulation of cellular process	GO:0048523	5.46963612995894e-11
GO:BP	heart morphogenesis	GO:0003007	6.14629136557442e-11
GO:BP	mesenchyme development	GO:0060485	7.132439600338613e-11
GO:BP	regulation of biological process	GO:0050789	8.212145525737234e-11
GO:BP	regulation of locomotion	GO:0040012	8.212145525737234e-11
GO:BP	external encapsulating structure organization	GO:0045229	8.403244937526734e-11
GO:BP	extracellular matrix organization	GO:0030198	8.403244937526734e-11
GO:BP	extracellular structure organization	GO:0043062	9.145494034242175e-11
GO:BP	biological regulation	GO:0065007	1.1643865743309733e-10
GO:BP	angiogenesis	GO:0001525	1.770960616155785e-10
GO:BP	positive regulation of cell population proliferation	GO:0008284	1.9191839785417353e-10
GO:BP	cell motility	GO:0048870	2.896505675070651e-10
GO:BP	positive regulation of biological process	GO:0048518	3.937958647103389e-10
GO:BP	locomotion	GO:0040011	9.467778369609622e-10
GO:BP	cell surface receptor signaling pathway	GO:0007166	1.0033497681178964e-9
GO:BP	heart development	GO:0007507	1.0033497681178964e-9
GO:BP	cardiac chamber development	GO:0003205	1.7380905609707293e-9
GO:BP	embryonic skeletal system development	GO:0048706	2.215010692990416e-9
GO:BP	regulation of cell differentiation	GO:0045595	2.215010692990416e-9
GO:BP	nervous system development	GO:0007399	2.5564905512207836e-9
GO:BP	positive regulation of cellular process	GO:0048522	2.5564905512207836e-9
GO:BP	cell adhesion	GO:0007155	2.888504737841305e-9
GO:BP	regulation of multicellular organismal process	GO:0051239	7.574845685081945e-9
GO:BP	osteoblast differentiation	GO:0001649	1.8552823484228236e-8
GO:BP	embryonic organ morphogenesis	GO:0048562	1.9526567514485123e-8
GO:BP	muscle structure development	GO:0061061	2.1238480172937998e-8
GO:BP	skeletal system morphogenesis	GO:0048705	4.410674649098971e-8
GO:BP	morphogenesis of an epithelium	GO:0002009	4.710923119662931e-8
GO:BP	regulation of multicellular organismal development	GO:2000026	4.926921422768351e-8
GO:BP	positive regulation of developmental process	GO:0051094	8.827019789035737e-8
GO:BP	stem cell differentiation	GO:0048863	1.0306318349048527e-7
GO:BP	cellular response to growth factor stimulus	GO:0071363	1.3486523710880143e-7
GO:BP	enzyme-linked receptor protein signaling pathway	GO:0007167	1.5868782309757054e-7
GO:BP	collagen fibril organization	GO:0030199	1.878619573878951e-7
GO:BP	cell surface receptor protein tyrosine kinase signaling pathway	GO:0007169	1.94404321333468e-7
GO:BP	response to growth factor	GO:0070848	2.498423433435841e-7
GO:BP	negative regulation of cell differentiation	GO:0045596	3.0462763849475285e-7
GO:BP	positive regulation of locomotion	GO:0040017	3.6557895901835616e-7
GO:BP	ossification	GO:0001503	3.6557895901835616e-7
GO:BP	positive regulation of macromolecule biosynthetic process	GO:0010557	3.6644130282118823e-7
GO:BP	supramolecular fiber organization	GO:0097435	3.6644130282118823e-7
GO:BP	cell-substrate adhesion	GO:0031589	3.8823249736830325e-7
GO:BP	in utero embryonic development	GO:0001701	4.045198696762195e-7
GO:BP	cell communication	GO:0007154	4.757958642470682e-7
GO:BP	positive regulation of biosynthetic process	GO:0009891	4.82561868256945e-7
GO:BP	negative regulation of developmental process	GO:0051093	5.094007125336608e-7
GO:BP	positive regulation of cell migration	GO:0030335	5.139120129081574e-7
GO:BP	cellular component organization or biogenesis	GO:0071840	5.702164305420584e-7
GO:BP	regulation of response to stimulus	GO:0048583	6.870088561556294e-7
GO:BP	bone development	GO:0060348	8.670659079103635e-7
GO:BP	positive regulation of cell motility	GO:2000147	9.59404999047866e-7
GO:BP	positive regulation of macromolecule metabolic process	GO:0010604	9.700339084084986e-7
GO:BP	head development	GO:0060322	0.0000010882756676098304
GO:BP	cardiac ventricle development	GO:0003231	0.0000011582751458617336
GO:BP	signaling	GO:0023052	0.0000011714950537227051
GO:BP	collagen metabolic process	GO:0032963	0.0000012369909154856812
GO:BP	negative regulation of locomotion	GO:0040013	0.0000013133382157816945
GO:BP	positive regulation of metabolic process	GO:0009893	0.0000013181129526579776
GO:BP	skin development	GO:0043588	0.0000013585796343288225
GO:BP	negative regulation of macromolecule metabolic process	GO:0010605	0.0000013585796343288225
GO:BP	regulation of osteoblast differentiation	GO:0045667	0.0000017331764667042026
GO:BP	sensory organ development	GO:0007423	0.0000021533708837485225
GO:BP	central nervous system development	GO:0007417	0.0000021533708837485225
GO:BP	cellular component organization	GO:0016043	0.0000021901143918288427
GO:BP	neurogenesis	GO:0022008	0.0000023356781524157626
GO:BP	cardiac muscle tissue development	GO:0048738	0.000002618397397623396
GO:BP	regulation of gene expression	GO:0010468	0.0000029070074560066533
GO:BP	embryonic skeletal system morphogenesis	GO:0048704	0.0000029389098432096823
GO:BP	muscle tissue development	GO:0060537	0.0000029946192399453338
GO:BP	cellular response to stimulus	GO:0051716	0.000003287878703242201
GO:BP	mesenchymal cell differentiation	GO:0048762	0.000003293538410299309
GO:BP	regulation of macromolecule biosynthetic process	GO:0010556	0.0000035145739781377843
GO:BP	negative regulation of cell motility	GO:2000146	0.0000035145739781377843
GO:BP	regulation of macromolecule metabolic process	GO:0060255	0.0000037513962455899686
GO:BP	cell development	GO:0048468	0.0000037752366430163663
GO:BP	anterior/posterior pattern specification	GO:0009952	0.000004046088550391346
GO:BP	cartilage development	GO:0051216	0.0000047150318636470745
GO:BP	regulation of signal transduction	GO:0009966	0.0000047150318636470745
GO:BP	regulation of transcription by RNA polymerase II	GO:0006357	0.000004731120393472429
GO:BP	connective tissue development	GO:0061448	0.000005470031900860671
GO:BP	positive regulation of DNA-templated transcription	GO:0045893	0.000005470031900860671
GO:BP	positive regulation of RNA biosynthetic process	GO:1902680	0.000005706220498933705
GO:BP	cellular response to endogenous stimulus	GO:0071495	0.000006440163640764424
GO:BP	response to endogenous stimulus	GO:0009719	0.000006440163640764424
GO:BP	growth	GO:0040007	0.0000066083251576440275
GO:BP	signal transduction	GO:0007165	0.0000066083251576440275
GO:BP	gland development	GO:0048732	0.0000066083251576440275
GO:BP	regulation of biosynthetic process	GO:0009889	0.00000690423286012322
GO:BP	negative regulation of cell migration	GO:0030336	0.000008219879031913235
GO:BP	negative regulation of metabolic process	GO:0009892	0.000008219879031913235
GO:BP	regulation of cellular component organization	GO:0051128	0.000010120535274861676
GO:BP	pattern specification process	GO:0007389	0.000010715974455127478
GO:BP	regulation of cell-substrate adhesion	GO:0010810	0.00001130351667197606
GO:BP	cardiac septum morphogenesis	GO:0060411	0.00001130351667197606
GO:BP	regionalization	GO:0003002	0.000012041073887310087
GO:BP	positive regulation of RNA metabolic process	GO:0051254	0.000012493299888775398
GO:BP	response to wounding	GO:0009611	0.00001251239927371172
GO:BP	response to stimulus	GO:0050896	0.000012540226734156476
GO:BP	positive regulation of multicellular organismal process	GO:0051240	0.000012540226734156476
GO:BP	positive regulation of signal transduction	GO:0009967	0.000012540226734156476
GO:BP	embryonic placenta development	GO:0001892	0.000014754713411543109
GO:BP	regulation of anatomical structure morphogenesis	GO:0022603	0.00001767352342536505
GO:BP	positive regulation of cell differentiation	GO:0045597	0.00001767352342536505
GO:BP	regulation of signaling	GO:0023051	0.000018965436495219515
GO:BP	cell growth	GO:0016049	0.000019510821532111715
GO:BP	canonical Wnt signaling pathway	GO:0060070	0.000020393111632955243
GO:BP	transcription by RNA polymerase II	GO:0006366	0.00002142767289404367
GO:BP	cardiocyte differentiation	GO:0035051	0.000025470148009946488
GO:BP	regulation of smooth muscle cell migration	GO:0014910	0.000027220920370523108
GO:BP	positive regulation of signaling	GO:0023056	0.000031232643898877124
GO:BP	renal system vasculature development	GO:0061437	0.00003590619330157586
GO:BP	eye development	GO:0001654	0.00003590619330157586
GO:BP	kidney vasculature development	GO:0061440	0.00003590619330157586
GO:BP	regulation of cell communication	GO:0010646	0.00003797694425722235
GO:BP	cardiac ventricle morphogenesis	GO:0003208	0.00003865090153516921
GO:BP	muscle cell proliferation	GO:0033002	0.00003878315949304395
GO:BP	visual system development	GO:0150063	0.00003889465500909323
GO:BP	regulation of metabolic process	GO:0019222	0.00004345462655003145
GO:BP	sensory system development	GO:0048880	0.00004752195370434155
GO:BP	neural crest cell migration	GO:0001755	0.000049093081120308197
GO:BP	cellular response to amino acid stimulus	GO:0071230	0.000049093081120308197
GO:BP	positive regulation of transcription by RNA polymerase II	GO:0045944	0.000051734566127556614
GO:BP	digestive system development	GO:0055123	0.00005240828643152995
GO:BP	muscle system process	GO:0003012	0.00005330446151159722
GO:BP	striated muscle tissue development	GO:0014706	0.00005638270429523097
GO:BP	epithelial to mesenchymal transition	GO:0001837	0.0000563863159585092
GO:BP	mesenchymal cell migration	GO:0090497	0.000057837305378556876
GO:BP	vascular endothelial growth factor signaling pathway	GO:0038084	0.000057837305378556876
GO:BP	muscle cell differentiation	GO:0042692	0.00005906912044084881
GO:BP	brain development	GO:0007420	0.00005906912044084881
GO:BP	positive regulation of cell communication	GO:0010647	0.00006158410690668939
GO:BP	negative regulation of cell population proliferation	GO:0008285	0.00006202493778752652
GO:BP	muscle cell migration	GO:0014812	0.00006202493778752652
GO:BP	cellular response to vascular endothelial growth factor stimulus	GO:0035924	0.00006202493778752652
GO:BP	ventricular cardiac muscle tissue development	GO:0003229	0.00006202493778752652
GO:BP	positive regulation of nucleobase-containing compound metabolic process	GO:0045935	0.00006309891699992299
GO:BP	positive regulation of Wnt signaling pathway	GO:0030177	0.0000705166151746582
GO:BP	Wnt signaling pathway	GO:0016055	0.00007227333735394415
GO:BP	collagen biosynthetic process	GO:0032964	0.00007240044669030207
GO:BP	positive regulation of response to stimulus	GO:0048584	0.00008069485189110528
GO:BP	response to amino acid	GO:0043200	0.00008130296519157643
GO:BP	regulation of cell adhesion	GO:0030155	0.00008734001865192998
GO:BP	cellular response to acid chemical	GO:0071229	0.00009322457304638531
GO:BP	morphogenesis of a branching epithelium	GO:0061138	0.00011079701044564648
GO:BP	smooth muscle cell migration	GO:0014909	0.00011267350194939433
GO:BP	positive regulation of osteoblast differentiation	GO:0045669	0.00012209894992222506
GO:BP	negative regulation of biosynthetic process	GO:0009890	0.0001224768651460721
GO:BP	regulation of Wnt signaling pathway	GO:0030111	0.00013540263102737154
GO:BP	negative regulation of macromolecule biosynthetic process	GO:0010558	0.00013644537407823853
GO:BP	negative regulation of smooth muscle cell migration	GO:0014912	0.00014003302980401442
GO:BP	cardiac neural crest cell migration involved in outflow tract morphogenesis	GO:0003253	0.00014029816514764859
GO:BP	epithelial cell proliferation	GO:0050673	0.00014890362054073
GO:BP	response to acid chemical	GO:0001101	0.0001546685619118996
GO:BP	bone morphogenesis	GO:0060349	0.00015498084272533787
GO:BP	intracellular signaling cassette	GO:0141124	0.0001582791003940322
GO:BP	regulation of primary metabolic process	GO:0080090	0.00016516955112428076
GO:BP	negative regulation of multicellular organismal process	GO:0051241	0.00016516955112428076
GO:BP	artery morphogenesis	GO:0048844	0.00016944760024596966
GO:BP	bone mineralization	GO:0030282	0.00016944760024596966
GO:BP	muscle tissue morphogenesis	GO:0060415	0.00016944760024596966
GO:BP	digestive tract development	GO:0048565	0.00016944760024596966
GO:BP	regulation of canonical Wnt signaling pathway	GO:0060828	0.00018038661729453996
GO:BP	positive regulation of canonical Wnt signaling pathway	GO:0090263	0.0001841736706297768
GO:BP	biomineral tissue development	GO:0031214	0.00018820867493192714
GO:BP	cell morphogenesis	GO:0000902	0.0001891515310197087
GO:BP	outflow tract morphogenesis	GO:0003151	0.00021383352962780588
GO:BP	female sex differentiation	GO:0046660	0.00022322964354644877
GO:BP	epithelial cell differentiation	GO:0030855	0.00022553658645965152
GO:BP	morphogenesis of a branching structure	GO:0001763	0.00023144124201852377
GO:BP	wound healing	GO:0042060	0.00023435554919420886
GO:BP	sympathetic nervous system development	GO:0048485	0.0002395214618061141
GO:BP	neural crest cell differentiation	GO:0014033	0.00026601652316323744
GO:BP	artery development	GO:0060840	0.0002663567183643667
GO:BP	regulation of cell growth	GO:0001558	0.0002694994679958577
GO:BP	epithelial tube morphogenesis	GO:0060562	0.0002807740108118412
GO:BP	muscle organ morphogenesis	GO:0048644	0.00029434298534637086
GO:BP	glomerulus vasculature development	GO:0072012	0.00031125146623275723
GO:BP	phosphatidylinositol 3-kinase/protein kinase B signal transduction	GO:0043491	0.00033303234272713994
GO:BP	regulation of DNA-templated transcription	GO:0006355	0.00033782427609595087
GO:BP	cardiac neural crest cell development involved in outflow tract morphogenesis	GO:0061309	0.00035392128254478633
GO:BP	regulation of growth	GO:0040008	0.0003559526538812117
GO:BP	regulation of RNA biosynthetic process	GO:2001141	0.0003595603971300473
GO:BP	cardiac septum development	GO:0003279	0.0003750886046126189
GO:BP	striated muscle cell differentiation	GO:0051146	0.0003750886046126189
GO:BP	regulation of intracellular signal transduction	GO:1902531	0.00037547221582602904
GO:BP	negative regulation of transcription by RNA polymerase II	GO:0000122	0.0003830721507006947
GO:BP	regulation of angiogenesis	GO:0045765	0.00039172902280529753
GO:BP	generation of neurons	GO:0048699	0.0003983217487410255
GO:BP	renal system development	GO:0072001	0.00039854854053071934
GO:BP	negative regulation of protein metabolic process	GO:0051248	0.00040236427085085915
GO:BP	placenta development	GO:0001890	0.0004160323125904099
GO:BP	smooth muscle cell differentiation	GO:0051145	0.0004263009934812849
GO:BP	glomerulus development	GO:0032835	0.0004263009934812849
GO:BP	development of primary female sexual characteristics	GO:0046545	0.00042933744488996093
GO:BP	regulation of vasculature development	GO:1901342	0.000502608311571387
GO:BP	reproductive structure development	GO:0048608	0.000502608311571387
GO:BP	regulation of RNA metabolic process	GO:0051252	0.0005233730720316285
GO:BP	reproductive system development	GO:0061458	0.0005272907583607674
GO:BP	cardiac muscle tissue morphogenesis	GO:0055008	0.0005429760984306399
GO:BP	biological_process	GO:0008150	0.0005593320340081247
GO:BP	tissue remodeling	GO:0048771	0.000590584264984513
GO:BP	negative regulation of response to stimulus	GO:0048585	0.0005973411311501675
GO:BP	system process	GO:0003008	0.0005982826316472938
GO:BP	regulation of cellular response to vascular endothelial growth factor stimulus	GO:1902547	0.0005982826316472938
GO:BP	regulation of stem cell differentiation	GO:2000736	0.0006024785104248177
GO:BP	regulation of phosphatidylinositol 3-kinase/protein kinase B signal transduction	GO:0051896	0.0006155523331458944
GO:BP	muscle organ development	GO:0007517	0.0006155523331458944
GO:BP	cell-cell adhesion	GO:0098609	0.000618820551958433
GO:BP	developmental growth	GO:0048589	0.000631799659518736
GO:BP	ameboidal-type cell migration	GO:0001667	0.0006457084952062445
GO:BP	regulation of vascular associated smooth muscle cell migration	GO:1904752	0.0007087101685182877
GO:BP	endocardial cushion development	GO:0003197	0.0007214161814057677
GO:BP	autonomic nervous system development	GO:0048483	0.0007214161814057677
GO:BP	cardiac epithelial to mesenchymal transition	GO:0060317	0.0007230701125952905
GO:BP	regulation of ossification	GO:0030278	0.0007377199381095066
GO:BP	gene expression	GO:0010467	0.0007379866418730281
GO:BP	neural crest cell development	GO:0014032	0.0007379866418730281
GO:BP	sensory organ morphogenesis	GO:0090596	0.0007528225673577264
GO:BP	respiratory system development	GO:0060541	0.0007864636795417006
GO:BP	negative regulation of programmed cell death	GO:0043069	0.0007864636795417006
GO:BP	positive regulation of fibroblast proliferation	GO:0048146	0.0008143529392232909
GO:BP	mesenchymal cell proliferation	GO:0010463	0.0008143529392232909
GO:BP	kidney development	GO:0001822	0.0008156756901304531
GO:BP	negative regulation of DNA-templated transcription	GO:0045892	0.0008319493726797417
GO:BP	apoptotic process	GO:0006915	0.0008610841545889703
GO:BP	regulation of epithelial to mesenchymal transition	GO:0010717	0.0008610841545889703
GO:BP	negative regulation of RNA biosynthetic process	GO:1902679	0.0008810082351376603
GO:BP	cranial skeletal system development	GO:1904888	0.0008923910965915508
GO:BP	epithelial cell apoptotic process	GO:1904019	0.0008923910965915508
GO:BP	gland morphogenesis	GO:0022612	0.0008923910965915508
GO:BP	regulation of insulin-like growth factor receptor signaling pathway	GO:0043567	0.0009264273810909682
GO:BP	cardiac neural crest cell differentiation involved in heart development	GO:0061307	0.0009264273810909682
GO:BP	cardiac neural crest cell development involved in heart development	GO:0061308	0.0009264273810909682
GO:BP	programmed cell death	GO:0012501	0.0009521017053222057
GO:BP	cell death	GO:0008219	0.0009521017053222057
GO:BP	actomyosin structure organization	GO:0031032	0.000991343545546721
GO:BP	negative regulation of apoptotic process	GO:0043066	0.0009951908530412524
GO:BP	regulation of programmed cell death	GO:0043067	0.0010325974592889867
GO:BP	regulation of apoptotic process	GO:0042981	0.0010807009291742518
GO:BP	limb morphogenesis	GO:0035108	0.0011168968823706508
GO:BP	appendage morphogenesis	GO:0035107	0.0011168968823706508
GO:BP	positive regulation of epithelial to mesenchymal transition	GO:0010718	0.0011668791022554552
GO:BP	lung development	GO:0030324	0.0011668791022554552
GO:BP	actin filament bundle assembly	GO:0051017	0.0011668791022554552
GO:BP	fibroblast proliferation	GO:0048144	0.0011668791022554552
GO:BP	embryonic hindlimb morphogenesis	GO:0035116	0.0011943401992555922
GO:BP	ovulation cycle process	GO:0022602	0.0011943401992555922
GO:BP	neuron differentiation	GO:0030182	0.001194674863052301
GO:BP	vascular associated smooth muscle cell migration	GO:1904738	0.001202470406396498
GO:BP	cell migration involved in heart development	GO:0060973	0.001202470406396498
GO:BP	negative regulation of signal transduction	GO:0009968	0.001204490306957829
GO:BP	epidermis development	GO:0008544	0.0012262643861083665
GO:BP	DNA-templated transcription	GO:0006351	0.0012262643861083665
GO:BP	stem cell development	GO:0048864	0.0012783409011737441
GO:BP	negative regulation of muscle cell differentiation	GO:0051148	0.0012825526799175046
GO:BP	ventricular cardiac muscle tissue morphogenesis	GO:0055010	0.0012825526799175046
GO:BP	mesenchyme morphogenesis	GO:0072132	0.0012825526799175046
GO:BP	cellular response to chemical stimulus	GO:0070887	0.001297265652917906
GO:BP	respiratory tube development	GO:0030323	0.001317894511993536
GO:BP	macromolecule biosynthetic process	GO:0009059	0.0013563994600212185
GO:BP	regulation of protein phosphorylation	GO:0001932	0.0013666861714951865
GO:BP	actin filament bundle organization	GO:0061572	0.0013727061461353005
GO:BP	regulation of bone mineralization	GO:0030500	0.001379251413101256
GO:BP	regulation of cellular response to growth factor stimulus	GO:0090287	0.0014011931834498417
GO:BP	hypothalamic tangential migration using cell-axon interactions	GO:0021856	0.0014011931834498417
GO:BP	bundle of His cell-Purkinje myocyte adhesion involved in cell communication	GO:0086073	0.0014011931834498417
GO:BP	cardiac muscle cell-cardiac muscle cell adhesion	GO:0086042	0.0014011931834498417
GO:BP	gonadotrophin-releasing hormone neuronal migration to the hypothalamus	GO:0021828	0.0014011931834498417
GO:BP	kidney vasculature morphogenesis	GO:0061439	0.0014011931834498417
GO:BP	renal system vasculature morphogenesis	GO:0061438	0.0014011931834498417
GO:BP	negative regulation of supramolecular fiber organization	GO:1902904	0.0014347427765509352
GO:BP	regulation of stress fiber assembly	GO:0051492	0.001486383841657992
GO:BP	neuron projection extension involved in neuron projection guidance	GO:1902284	0.0014911038486506779
GO:BP	axon extension involved in axon guidance	GO:0048846	0.0014911038486506779
GO:BP	regulation of nucleobase-containing compound metabolic process	GO:0019219	0.0015016371167589082
GO:BP	branching morphogenesis of an epithelial tube	GO:0048754	0.0015662358142043294
GO:BP	positive regulation of BMP signaling pathway	GO:0030513	0.0015662358142043294
GO:BP	positive regulation of mitotic cell cycle	GO:0045931	0.0016148577001211973
GO:BP	eye morphogenesis	GO:0048592	0.0016171393801588624
GO:BP	regulation of epithelial cell proliferation	GO:0050678	0.0017387978684104486
GO:BP	roof of mouth development	GO:0060021	0.0017581901554590672
GO:BP	face development	GO:0060324	0.0017581901554590672
GO:BP	regulation of fibroblast proliferation	GO:0048145	0.0017581901554590672
GO:BP	response to chemical	GO:0042221	0.0018048658285809577
GO:BP	semaphorin-plexin signaling pathway	GO:0071526	0.0018183775376564685
GO:BP	atrial cardiac muscle tissue development	GO:0003228	0.0018869140668935495
GO:BP	female gonad development	GO:0008585	0.001916495438157844
GO:BP	circulatory system process	GO:0003013	0.0019340820347474128
GO:BP	negative regulation of gene expression	GO:0010629	0.0019865414905564185
GO:BP	response to hypoxia	GO:0001666	0.0020474633104000423
GO:BP	positive regulation of phosphatidylinositol 3-kinase/protein kinase B signal transduction	GO:0051897	0.002208471749940353
GO:BP	hypothalamus cell migration	GO:0021855	0.0022496627309584235
GO:BP	positive regulation of insulin-like growth factor receptor signaling pathway	GO:0043568	0.0022496627309584235
GO:BP	response to decreased oxygen levels	GO:0036293	0.0022798065118715466
GO:BP	sex differentiation	GO:0007548	0.0024167141242409066
GO:BP	regulation of morphogenesis of an epithelium	GO:1905330	0.002419099297154901
GO:BP	regulation of protein metabolic process	GO:0051246	0.0024206725390535557
GO:BP	ovulation cycle	GO:0042698	0.0024206725390535557
GO:BP	hindlimb morphogenesis	GO:0035137	0.0024206725390535557
GO:BP	regulation of actomyosin structure organization	GO:0110020	0.0024433428098824413
GO:BP	regulation of stem cell proliferation	GO:0072091	0.0024433428098824413
GO:BP	negative regulation of RNA metabolic process	GO:0051253	0.00258354055937471
GO:BP	regulation of actin filament bundle assembly	GO:0032231	0.0026544408195205665
GO:BP	regulation of smooth muscle cell proliferation	GO:0048660	0.0026544408195205665
GO:BP	insulin-like growth factor receptor signaling pathway	GO:0048009	0.002777366372700507
GO:BP	cellular process	GO:0009987	0.0027846814888804563
GO:BP	negative regulation of cell communication	GO:0010648	0.002792323653927517
GO:BP	regulation of biological quality	GO:0065008	0.0028067556668276007
GO:BP	embryonic placenta morphogenesis	GO:0060669	0.002877818622008682
GO:BP	nephron development	GO:0072006	0.0028960784734929934
GO:BP	cell-matrix adhesion	GO:0007160	0.0028960784734929934
GO:BP	embryonic digit morphogenesis	GO:0042733	0.0028999592777221627
GO:BP	negative regulation of signaling	GO:0023057	0.0029078136322533586
GO:BP	positive regulation of intracellular signal transduction	GO:1902533	0.0029320474919724534
GO:BP	stem cell proliferation	GO:0072089	0.00293693918968887
GO:BP	neuron projection development	GO:0031175	0.0030321308223798405
GO:BP	blood circulation	GO:0008015	0.0031069859386114334
GO:BP	positive regulation of bone mineralization	GO:0030501	0.0031069859386114334
GO:BP	chondrocyte differentiation	GO:0002062	0.00312540597374014
GO:BP	hypothalamus gonadotrophin-releasing hormone neuron differentiation	GO:0021886	0.003236015905490286
GO:BP	hypothalamus gonadotrophin-releasing hormone neuron development	GO:0021888	0.003236015905490286
GO:BP	collagen-activated tyrosine kinase receptor signaling pathway	GO:0038063	0.003236015905490286
GO:BP	facial nerve structural organization	GO:0021612	0.003236015905490286
GO:BP	transforming growth factor beta1 production	GO:0032905	0.003236015905490286
GO:BP	cartilage morphogenesis	GO:0060536	0.003236015905490286
GO:BP	smooth muscle cell proliferation	GO:0048659	0.0032426775921996485
GO:BP	regulation of biomineral tissue development	GO:0070167	0.0032426775921996485
GO:BP	regulation of phosphorylation	GO:0042325	0.0032824489919367817
GO:BP	cellular response to BMP stimulus	GO:0071773	0.003315244338092666
GO:BP	response to BMP	GO:0071772	0.003315244338092666
GO:BP	dorsal root ganglion morphogenesis	GO:1904835	0.0033484930400539265
GO:BP	positive regulation of lymphangiogenesis	GO:1901492	0.0033484930400539265
GO:BP	ganglion morphogenesis	GO:0061552	0.0033484930400539265
GO:BP	negative regulation of stress fiber assembly	GO:0051497	0.0033484930400539265
GO:BP	facioacoustic ganglion development	GO:1903375	0.0033484930400539265
GO:BP	outflow tract septum morphogenesis	GO:0003148	0.0033484930400539265
GO:BP	vestibulocochlear nerve structural organization	GO:0021649	0.0033484930400539265
GO:BP	specification of animal organ position	GO:0010159	0.0033484930400539265
GO:BP	muscle contraction	GO:0006936	0.0033679483085806527
GO:BP	regulation of protein modification process	GO:0031399	0.0033702002048195388
GO:BP	regulation of myoblast differentiation	GO:0045661	0.0033702002048195388
GO:BP	endocrine system development	GO:0035270	0.0033829653527671184
GO:BP	central nervous system neuron development	GO:0021954	0.0033829653527671184
GO:BP	camera-type eye development	GO:0043010	0.003411020113120242
GO:BP	endochondral bone morphogenesis	GO:0060350	0.0036415192342224216
GO:BP	contractile actin filament bundle assembly	GO:0030038	0.0036415192342224216
GO:BP	stress fiber assembly	GO:0043149	0.0036415192342224216
GO:BP	cell junction organization	GO:0034330	0.003798852795517928
GO:BP	response to oxygen levels	GO:0070482	0.0038305622468751805
GO:BP	positive regulation of cell cycle phase transition	GO:1901989	0.0039249933273505745
GO:BP	cranial nerve morphogenesis	GO:0021602	0.0039272752514804676
GO:BP	transforming growth factor beta production	GO:0071604	0.0039272752514804676
GO:BP	regulation of cardiocyte differentiation	GO:1905207	0.0039272752514804676
GO:BP	developmental growth involved in morphogenesis	GO:0060560	0.0039867409994123705
GO:BP	developmental process involved in reproduction	GO:0003006	0.004096306572556095
GO:BP	regulation of vascular associated smooth muscle cell proliferation	GO:1904705	0.004242714543234651
GO:BP	lung epithelium development	GO:0060428	0.004242714543234651
GO:BP	embryonic cranial skeleton morphogenesis	GO:0048701	0.004242714543234651
GO:BP	hemopoiesis	GO:0030097	0.004277256881806321
GO:BP	cranial nerve structural organization	GO:0021604	0.00435427802991025
GO:BP	hypothalamus cell differentiation	GO:0021979	0.00435427802991025
GO:BP	regulation of endothelial cell migration	GO:0010594	0.004362256004534575
GO:BP	axon guidance	GO:0007411	0.004362256004534575
GO:BP	neuron development	GO:0048666	0.004438989258044777
GO:BP	segmentation	GO:0035282	0.0044402192037888925
GO:BP	negative regulation of nucleobase-containing compound metabolic process	GO:0045934	0.004497643011116879
GO:BP	limb development	GO:0060173	0.004497643011116879
GO:BP	appendage development	GO:0048736	0.004497643011116879
GO:BP	negative regulation of actin filament bundle assembly	GO:0032232	0.004560041613129156
GO:BP	atrioventricular valve development	GO:0003171	0.004560041613129156
GO:BP	prostate gland epithelium morphogenesis	GO:0060740	0.004560041613129156
GO:BP	regulation of vascular endothelial growth factor signaling pathway	GO:1900746	0.004560041613129156
GO:BP	pancreas development	GO:0031016	0.004595677159163067
GO:BP	vasculogenesis	GO:0001570	0.004595677159163067
GO:BP	vascular associated smooth muscle cell proliferation	GO:1990874	0.004634051532639632
GO:BP	negative regulation of protein modification process	GO:0031400	0.004671134446738755
GO:BP	embryonic appendage morphogenesis	GO:0035113	0.004671134446738755
GO:BP	embryonic limb morphogenesis	GO:0030326	0.004671134446738755
GO:BP	neuron projection guidance	GO:0097485	0.00470665894968865
GO:BP	negative regulation of cellular component organization	GO:0051129	0.004750522254878183
GO:BP	positive regulation of cell cycle	GO:0045787	0.004835708180645396
GO:BP	body morphogenesis	GO:0010171	0.005158190470612103
GO:BP	coronary vasculature development	GO:0060976	0.005158190470612103
GO:BP	rhythmic process	GO:0048511	0.005292651315714173
GO:BP	cell differentiation involved in embryonic placenta development	GO:0060706	0.005299980833083696
GO:BP	morphogenesis of an epithelial fold	GO:0060571	0.005299980833083696
GO:BP	prostate gland morphogenesis	GO:0060512	0.005299980833083696
GO:BP	regulation of animal organ morphogenesis	GO:2000027	0.005376372106415917
GO:BP	negative regulation of cytoskeleton organization	GO:0051494	0.005506379099302245
GO:BP	organ growth	GO:0035265	0.005506379099302245
GO:BP	facial nerve morphogenesis	GO:0021610	0.0056031475691492435
GO:BP	desmosome organization	GO:0002934	0.0056031475691492435
GO:BP	cardiac chamber formation	GO:0003207	0.0056031475691492435
GO:BP	positive regulation of biomineral tissue development	GO:0070169	0.0056031475691492435
GO:BP	facial nerve development	GO:0021561	0.0056031475691492435
GO:BP	negative regulation of cell-substrate adhesion	GO:0010812	0.0056031475691492435
GO:BP	craniofacial suture morphogenesis	GO:0097094	0.0056031475691492435
GO:BP	lung alveolus development	GO:0048286	0.0056031475691492435
GO:BP	negative regulation of muscle tissue development	GO:1901862	0.0056031475691492435
GO:BP	positive regulation of cell cycle G1/S phase transition	GO:1902808	0.0056031475691492435
GO:BP	negative regulation of cell growth	GO:0030308	0.005717175874377637
GO:BP	regulation of osteoblast proliferation	GO:0033688	0.006094861347484419
GO:BP	negative regulation of striated muscle cell differentiation	GO:0051154	0.006094861347484419
GO:BP	myoblast differentiation	GO:0045445	0.006205067789477212
GO:BP	smooth muscle contraction	GO:0006939	0.006205067789477212
GO:BP	positive regulation of ossification	GO:0045778	0.006224999810790991
GO:BP	intracellular signal transduction	GO:0035556	0.00645389970996735
GO:BP	development of primary sexual characteristics	GO:0045137	0.006807394140468741
GO:BP	reproductive process	GO:0022414	0.006807394140468741
GO:BP	regulation of morphogenesis of a branching structure	GO:0060688	0.006924152922670201
GO:BP	heart process	GO:0003015	0.007141957853375063
GO:BP	positive regulation of cell-substrate adhesion	GO:0010811	0.007197304546519953
GO:BP	forebrain development	GO:0030900	0.007197304546519953
GO:BP	positive regulation of transmembrane receptor protein serine/threonine kinase signaling pathway	GO:0090100	0.007197304546519953
GO:BP	embryonic heart tube development	GO:0035050	0.007215023875848844
GO:BP	positive regulation of mitotic cell cycle phase transition	GO:1901992	0.007215023875848844
GO:BP	collagen-activated signaling pathway	GO:0038065	0.00728025875154979
GO:BP	regulation of ventricular cardiac muscle cell action potential	GO:0098911	0.00728025875154979
GO:BP	regulation of muscle cell differentiation	GO:0051147	0.007615167491892927
GO:BP	regulation of phosphate metabolic process	GO:0019220	0.007615167491892927
GO:BP	negative regulation of growth	GO:0045926	0.007746524520155176
GO:BP	ventral trunk neural crest cell migration	GO:0036486	0.007928223908482525
GO:BP	negative regulation of endodermal cell differentiation	GO:1903225	0.007928223908482525
GO:BP	mesenchyme migration	GO:0090131	0.007928223908482525
GO:BP	regulation of cardiac muscle myoblast proliferation	GO:0110022	0.007928223908482525
GO:BP	cardiac muscle myoblast proliferation	GO:0110021	0.007928223908482525
GO:BP	sensory neuron axon guidance	GO:0097374	0.007928223908482525
GO:BP	positive regulation of cardiac muscle myoblast proliferation	GO:0110024	0.007928223908482525
GO:BP	sympathetic neuron projection extension	GO:0097490	0.007928223908482525
GO:BP	sympathetic neuron projection guidance	GO:0097491	0.007928223908482525
GO:BP	vestibulocochlear nerve morphogenesis	GO:0021648	0.007928223908482525
GO:BP	regulation of phosphorus metabolic process	GO:0051174	0.007928223908482525
GO:BP	positive regulation of MAPK cascade	GO:0043410	0.007948644215890796
GO:BP	regulation of actin filament-based process	GO:0032970	0.00806386702828373
GO:BP	urogenital system development	GO:0001655	0.00816170861582584
GO:BP	negative regulation of osteoblast differentiation	GO:0045668	0.00816170861582584
GO:BP	regulation of MAPK cascade	GO:0043408	0.008450697260984276
GO:BP	gastrulation	GO:0007369	0.008689524449273142
GO:BP	heart valve development	GO:0003170	0.009017523281012744
GO:BP	regulation of membrane depolarization	GO:0003254	0.009038893016233243
GO:BP	face morphogenesis	GO:0060325	0.009038893016233243
GO:BP	regulation of mesenchymal cell proliferation	GO:0010464	0.009038893016233243
GO:BP	positive chemotaxis	GO:0050918	0.009038893016233243
GO:BP	negative regulation of cellular response to vascular endothelial growth factor stimulus	GO:1902548	0.009039920941911592
GO:BP	trophoblast giant cell differentiation	GO:0060707	0.009039920941911592
GO:BP	negative regulation of protein phosphorylation	GO:0001933	0.009364993342173625
GO:BP	central nervous system neuron differentiation	GO:0021953	0.00939161538661087
GO:BP	nerve development	GO:0021675	0.00939161538661087
GO:BP	epithelial tube branching involved in lung morphogenesis	GO:0060441	0.010332970264624965
GO:BP	positive regulation of cell adhesion	GO:0045785	0.010409181361409585
GO:BP	negative regulation of cellular response to growth factor stimulus	GO:0090288	0.010901742541427202
GO:BP	response to organic cyclic compound	GO:0014070	0.011120341899841756
GO:BP	extrinsic apoptotic signaling pathway	GO:0097191	0.011237761489797273
GO:BP	mesoderm development	GO:0007498	0.011237761489797273
GO:BP	odontoblast differentiation	GO:0071895	0.011313873793319398
GO:BP	regulation of mitochondrial depolarization	GO:0051900	0.011313873793319398
GO:BP	response to oxygen-containing compound	GO:1901700	0.011313873793319398
GO:BP	ventricular septum morphogenesis	GO:0060412	0.011599273414824455
GO:BP	osteoblast proliferation	GO:0033687	0.011599273414824455
GO:BP	embryonic forelimb morphogenesis	GO:0035115	0.011599273414824455
GO:BP	endocardial cushion morphogenesis	GO:0003203	0.011599273414824455
GO:BP	response to abiotic stimulus	GO:0009628	0.011851584328631452
GO:BP	neuron migration	GO:0001764	0.011866492430439664
GO:BP	plasma membrane bounded cell projection morphogenesis	GO:0120039	0.01208711435406896
GO:BP	cellular response to fibroblast growth factor stimulus	GO:0044344	0.012297012998300156
GO:BP	regulation of BMP signaling pathway	GO:0030510	0.012297012998300156
GO:BP	sprouting angiogenesis	GO:0002040	0.012377007376020063
GO:BP	regulation of cell development	GO:0060284	0.012933873993040558
GO:BP	cell projection morphogenesis	GO:0048858	0.012958660683965539
GO:BP	positive regulation of gene expression	GO:0010628	0.012962691026431859
GO:BP	negative regulation of smooth muscle cell proliferation	GO:0048662	0.013005251031670736
GO:BP	response to fibroblast growth factor	GO:0071774	0.01307726537302712
GO:BP	anatomical structure arrangement	GO:0048532	0.013627831027984197
GO:BP	blastoderm segmentation	GO:0007350	0.013627831027984197
GO:BP	morphogenesis of an epithelial bud	GO:0060572	0.013627831027984197
GO:BP	preganglionic parasympathetic fiber development	GO:0021783	0.013627831027984197
GO:BP	bundle of His cell to Purkinje myocyte communication	GO:0086069	0.013627831027984197
GO:BP	regulation of mitochondrial membrane potential	GO:0051881	0.013627831027984197
GO:BP	vestibulocochlear nerve development	GO:0021562	0.01388458961473589
GO:BP	neural crest cell fate commitment	GO:0014034	0.01388458961473589
GO:BP	cranial suture morphogenesis	GO:0060363	0.01388458961473589
GO:BP	cellular response to heparin	GO:0071504	0.01388458961473589
GO:BP	His-Purkinje system development	GO:0003164	0.01388458961473589
GO:BP	dorsal root ganglion development	GO:1990791	0.01388458961473589
GO:BP	trigeminal ganglion development	GO:0061551	0.01388458961473589
GO:BP	negative regulation of prostatic bud formation	GO:0060686	0.01388458961473589
GO:BP	apoptotic process involved in heart morphogenesis	GO:0003278	0.01388458961473589
GO:BP	cardiac right ventricle formation	GO:0003219	0.01388458961473589
GO:BP	chorio-allantoic fusion	GO:0060710	0.01388458961473589
GO:BP	MAPK cascade	GO:0000165	0.01388458961473589
GO:BP	glomerulus vasculature morphogenesis	GO:0072103	0.01388458961473589
GO:BP	glomerular capillary formation	GO:0072104	0.01388458961473589
GO:BP	columnar/cuboidal epithelial cell differentiation	GO:0002065	0.014079800809422853
GO:BP	prostate gland development	GO:0030850	0.014153504352889444
GO:BP	regulation of mitotic cell cycle	GO:0007346	0.014354373925508836
GO:BP	striated muscle cell proliferation	GO:0014855	0.014354373925508836
GO:BP	axon development	GO:0061564	0.014354373925508836
GO:BP	ERK1 and ERK2 cascade	GO:0070371	0.014354373925508836
GO:BP	homotypic cell-cell adhesion	GO:0034109	0.014354373925508836
GO:BP	formation of primary germ layer	GO:0001704	0.01472876053912298
GO:BP	epidermal cell differentiation	GO:0009913	0.014984329580112548
GO:BP	hematopoietic progenitor cell differentiation	GO:0002244	0.01549331042711199
GO:BP	negative regulation of epithelial cell proliferation	GO:0050680	0.01549331042711199
GO:BP	regulation of striated muscle cell differentiation	GO:0051153	0.01549331042711199
GO:BP	negative regulation of phosphorylation	GO:0042326	0.015624327614058532
GO:BP	positive regulation of G1/S transition of mitotic cell cycle	GO:1900087	0.015668467130201848
GO:BP	intermediate filament organization	GO:0045109	0.015794247022686097
GO:BP	trabecula formation	GO:0060343	0.015794247022686097
GO:BP	labyrinthine layer morphogenesis	GO:0060713	0.015794247022686097
GO:BP	hypothalamus development	GO:0021854	0.015794247022686097
GO:BP	positive regulation of smooth muscle cell migration	GO:0014911	0.015794247022686097
GO:BP	biosynthetic process	GO:0009058	0.01596907760398839
GO:BP	positive regulation of angiogenesis	GO:0045766	0.016119059894810155
GO:BP	nucleosome assembly	GO:0006334	0.016496704254728392
GO:BP	embryonic heart tube morphogenesis	GO:0003143	0.016496704254728392
GO:BP	negative regulation of immune effector process	GO:0002698	0.016496704254728392
GO:BP	animal organ formation	GO:0048645	0.016496704254728392
GO:BP	heart contraction	GO:0060047	0.016810892780285493
GO:BP	negative regulation of phosphate metabolic process	GO:0045936	0.016913236103502764
GO:BP	negative regulation of phosphorus metabolic process	GO:0010563	0.016913236103502764
GO:BP	trabecula morphogenesis	GO:0061383	0.01715024908253281
GO:BP	head morphogenesis	GO:0060323	0.01715024908253281
GO:BP	endothelial cell migration	GO:0043542	0.017545832851441404
GO:BP	positive regulation of vasculature development	GO:1904018	0.01763078634146947
GO:BP	regulation of cell cycle G1/S phase transition	GO:1902806	0.01763078634146947
GO:BP	ventricular septum development	GO:0003281	0.017633365150530503
GO:BP	positive regulation of peptidyl-serine phosphorylation	GO:0033138	0.017633365150530503
GO:BP	regulation of wound healing	GO:0061041	0.017801918782662636
GO:BP	cytoskeleton organization	GO:0007010	0.017801918782662636
GO:BP	axonogenesis	GO:0007409	0.01812637629000831
GO:BP	cardiac conduction system development	GO:0003161	0.018343182506232982
GO:BP	parasympathetic nervous system development	GO:0048486	0.018343182506232982
GO:BP	vascular associated smooth muscle contraction	GO:0014829	0.018343182506232982
GO:BP	G1 to G0 transition	GO:0070314	0.018343182506232982
GO:BP	cardiac left ventricle morphogenesis	GO:0003214	0.018343182506232982
GO:BP	male genitalia development	GO:0030539	0.018343182506232982
GO:BP	positive regulation of protein phosphorylation	GO:0001934	0.018475182317511718
GO:BP	peptidyl-serine phosphorylation	GO:0018105	0.018577162746711073
GO:BP	positive regulation of organ growth	GO:0046622	0.018577162746711073
GO:BP	gonad development	GO:0008406	0.018577162746711073
GO:BP	regulation of peptidyl-serine phosphorylation	GO:0033135	0.018577162746711073
GO:BP	intermediate filament cytoskeleton organization	GO:0045104	0.018577162746711073
GO:BP	neuron projection morphogenesis	GO:0048812	0.01882224602953445
GO:BP	neuroepithelial cell differentiation	GO:0060563	0.02005147939499556
GO:BP	positive regulation of mitochondrial depolarization	GO:0051901	0.02005147939499556
GO:BP	endocrine pancreas development	GO:0031018	0.02005147939499556
GO:BP	regulation of cartilage development	GO:0061035	0.02005147939499556
GO:BP	regulation of prostatic bud formation	GO:0060685	0.02005147939499556
GO:BP	regulation of branching involved in prostate gland morphogenesis	GO:0060687	0.02005147939499556
GO:BP	positive regulation of membrane depolarization	GO:1904181	0.02005147939499556
GO:BP	negative regulation of vascular associated smooth muscle cell migration	GO:1904753	0.02005147939499556
GO:BP	negative regulation of epithelial cell differentiation	GO:0030857	0.02005147939499556
GO:BP	trunk neural crest cell migration	GO:0036484	0.02005147939499556
GO:BP	mammary gland formation	GO:0060592	0.02005147939499556
GO:BP	negative regulation of morphogenesis of an epithelium	GO:1905331	0.02005147939499556
GO:BP	regulation of branching involved in lung morphogenesis	GO:0061046	0.02005147939499556
GO:BP	trunk segmentation	GO:0035290	0.02005147939499556
GO:BP	cranial ganglion development	GO:0061550	0.02005147939499556
GO:BP	intermediate filament-based process	GO:0045103	0.02005147939499556
GO:BP	integrin biosynthetic process	GO:0045112	0.02005147939499556
GO:BP	heterotypic cell-cell adhesion	GO:0034113	0.02005147939499556
GO:BP	G1 to G0 transition involved in cell differentiation	GO:0070315	0.02005147939499556
GO:BP	forelimb morphogenesis	GO:0035136	0.02005147939499556
GO:BP	neural crest cell migration involved in autonomic nervous system development	GO:1901166	0.02005147939499556
GO:BP	glomerulus morphogenesis	GO:0072102	0.02005147939499556
GO:BP	regulation of lymphangiogenesis	GO:1901490	0.02005147939499556
GO:BP	keratinocyte differentiation	GO:0030216	0.020218775454600924
GO:BP	negative regulation of canonical Wnt signaling pathway	GO:0090090	0.020287903089695532
GO:BP	regulation of cell junction assembly	GO:1901888	0.020350114268796467
GO:BP	positive regulation of stem cell differentiation	GO:2000738	0.020474766863976875
GO:BP	definitive hemopoiesis	GO:0060216	0.020474766863976875
GO:BP	negative regulation of myoblast differentiation	GO:0045662	0.020474766863976875
GO:BP	cardiac right ventricle morphogenesis	GO:0003215	0.020474766863976875
GO:BP	mitochondrial depolarization	GO:0051882	0.020474766863976875
GO:BP	positive regulation of protein maturation	GO:1903319	0.020474766863976875
GO:BP	cellular response to estradiol stimulus	GO:0071392	0.020474766863976875
GO:BP	retina vasculature development in camera-type eye	GO:0061298	0.020474766863976875
GO:BP	negative regulation of cytokine production involved in immune response	GO:0002719	0.020474766863976875
GO:BP	negative regulation of cell adhesion	GO:0007162	0.021201190852518287
GO:BP	cardiac muscle cell proliferation	GO:0060038	0.021615860891577184
GO:BP	regulation of muscle tissue development	GO:1901861	0.021615860891577184
GO:BP	digestive tract morphogenesis	GO:0048546	0.021615860891577184
GO:BP	regulation of supramolecular fiber organization	GO:1902903	0.022164460620383256
GO:BP	positive regulation of endothelial cell migration	GO:0010595	0.022244186797945577
GO:BP	regulation of ERK1 and ERK2 cascade	GO:0070372	0.022670475619100856
GO:BP	positive regulation of cell cycle process	GO:0090068	0.022670475619100856
GO:BP	focal adhesion assembly	GO:0048041	0.0236624004934876
GO:BP	atrioventricular valve morphogenesis	GO:0003181	0.023743202210778296
GO:BP	forebrain neuron development	GO:0021884	0.023743202210778296
GO:BP	regulation of transforming growth factor beta production	GO:0071634	0.023743202210778296
GO:BP	protein localization to cell-cell junction	GO:0150105	0.023743202210778296
GO:BP	regulation of reproductive process	GO:2000241	0.02392795228209236
GO:BP	regulation of cellular component biogenesis	GO:0044087	0.024079402896924687
GO:BP	retina development in camera-type eye	GO:0060041	0.025022291268930706
GO:BP	regulation of epithelial cell differentiation	GO:0030856	0.025022291268930706
GO:BP	heart valve morphogenesis	GO:0003179	0.025802530388842698
GO:BP	exocrine system development	GO:0035272	0.025802530388842698
GO:BP	labyrinthine layer development	GO:0060711	0.025802530388842698
GO:BP	vascular endothelial growth factor receptor signaling pathway	GO:0048010	0.025802530388842698
GO:BP	positive regulation of ERK1 and ERK2 cascade	GO:0070374	0.025997015930199423
GO:BP	BMP signaling pathway	GO:0030509	0.025997015930199423
GO:BP	regulation of nervous system development	GO:0051960	0.025997015930199423
GO:BP	positive regulation of phosphorylation	GO:0042327	0.02671895913016688
GO:BP	regulation of collagen metabolic process	GO:0010712	0.02721606941806445
GO:BP	positive regulation of cardiac muscle cell proliferation	GO:0060045	0.02721606941806445
GO:BP	positive regulation of apoptotic process	GO:0043065	0.027330471618355324
GO:BP	actin crosslink formation	GO:0051764	0.02748114946826261
GO:BP	cellular response to X-ray	GO:0071481	0.02748114946826261
GO:BP	response to heparin	GO:0071503	0.02748114946826261
GO:BP	tendon development	GO:0035989	0.02748114946826261
GO:BP	establishment of protein localization to chromatin	GO:0071169	0.02748114946826261
GO:BP	negative regulation of insulin-like growth factor receptor signaling pathway	GO:0043569	0.02748114946826261
GO:BP	cardiac ventricle formation	GO:0003211	0.02748114946826261
GO:BP	bud elongation involved in lung branching	GO:0060449	0.02748114946826261
GO:BP	negative regulation of protein import into nucleus	GO:0042308	0.02748114946826261
GO:BP	positive regulation of smooth muscle cell proliferation	GO:0048661	0.027695403797828415
GO:BP	actin filament-based process	GO:0030029	0.02772991945541452
GO:BP	negative regulation of organelle organization	GO:0010639	0.027810096685277
GO:BP	mesoderm morphogenesis	GO:0048332	0.027978349699522398
GO:BP	RNA biosynthetic process	GO:0032774	0.028051271829493022
GO:BP	endothelium development	GO:0003158	0.02806841694441883
GO:BP	peptidyl-serine modification	GO:0018209	0.02806841694441883
GO:BP	immune system process	GO:0002376	0.028158446482248113
GO:BP	kidney epithelium development	GO:0072073	0.02899101710217079
GO:BP	regulation of mitotic cell cycle phase transition	GO:1901990	0.02959811298554559
GO:BP	axon extension	GO:0048675	0.02967848408249583
GO:BP	regulation of tissue remodeling	GO:0034103	0.029927023316907515
GO:BP	cellular response to oxygen-containing compound	GO:1901701	0.02996279563621723
GO:BP	middle ear morphogenesis	GO:0042474	0.03031963490241663
GO:BP	regulation of animal organ formation	GO:0003156	0.03031963490241663
GO:BP	positive regulation of mesenchymal cell proliferation	GO:0002053	0.03031963490241663
GO:BP	type B pancreatic cell proliferation	GO:0044342	0.03031963490241663
GO:BP	camera-type eye morphogenesis	GO:0048593	0.03079653581865309
GO:BP	odontogenesis	GO:0042476	0.03079653581865309
GO:BP	negative regulation of immune system process	GO:0002683	0.030949399608554442
GO:BP	odontogenesis of dentin-containing tooth	GO:0042475	0.03130131862930427
GO:BP	regulation of cell morphogenesis	GO:0022604	0.03173439932007141
GO:BP	positive regulation of stem cell proliferation	GO:2000648	0.03215994558705657
GO:BP	regulation of chondrocyte differentiation	GO:0032330	0.03215994558705657
GO:BP	cranial nerve development	GO:0021545	0.03215994558705657
GO:BP	regulation of G1/S transition of mitotic cell cycle	GO:2000045	0.032175846944330296
GO:BP	protein phosphorylation	GO:0006468	0.03254667218424198
GO:BP	nucleic acid biosynthetic process	GO:0141187	0.032712304589651194
GO:BP	regulation of heart rate	GO:0002027	0.0330731607926382
GO:BP	mammary gland development	GO:0030879	0.033742561836692025
GO:BP	positive regulation of cardiac muscle tissue growth	GO:0055023	0.03394228338747312
GO:BP	negative regulation of chondrocyte differentiation	GO:0032331	0.03394228338747312
GO:BP	endocardial cushion formation	GO:0003272	0.03394228338747312
GO:BP	positive regulation of programmed cell death	GO:0043068	0.03394228338747312
GO:BP	positive regulation of vascular associated smooth muscle cell proliferation	GO:1904707	0.03394228338747312
GO:BP	negative regulation of production of molecular mediator of immune response	GO:0002701	0.03394228338747312
GO:BP	muscle hypertrophy	GO:0014896	0.034479160194823916
GO:BP	striated muscle hypertrophy	GO:0014897	0.034479160194823916
GO:BP	morphogenesis of embryonic epithelium	GO:0016331	0.03473204829715264
GO:BP	regulation of muscle system process	GO:0090257	0.03473204829715264
GO:BP	cellular response to hypoxia	GO:0071456	0.03473204829715264
GO:BP	positive regulation of protein modification process	GO:0031401	0.03477062132155186
GO:BP	regulation of endodermal cell differentiation	GO:1903224	0.03510325321849042
GO:BP	positive regulation of vascular associated smooth muscle cell migration	GO:1904754	0.03510325321849042
GO:BP	rhombomere development	GO:0021546	0.03510325321849042
GO:BP	regulation of odontoblast differentiation	GO:1901329	0.03510325321849042
GO:BP	sympathetic ganglion development	GO:0061549	0.03510325321849042
GO:BP	axonogenesis involved in innervation	GO:0060385	0.03510325321849042
GO:BP	epithelial cell proliferation involved in lung morphogenesis	GO:0060502	0.03510325321849042
GO:BP	lung vasculature development	GO:0060426	0.03510325321849042
GO:BP	regulation of transforming growth factor beta1 production	GO:0032908	0.03510325321849042
GO:BP	negative regulation of bone remodeling	GO:0046851	0.03510325321849042
GO:BP	coronary artery morphogenesis	GO:0060982	0.03510325321849042
GO:BP	cellular response to organic cyclic compound	GO:0071407	0.03510325321849042
GO:BP	regulation of membrane potential	GO:0042391	0.035743971689905764
GO:BP	skin epidermis development	GO:0098773	0.036084278004060326
GO:BP	cellular response to decreased oxygen levels	GO:0036294	0.03612118572429732
GO:BP	endoderm development	GO:0007492	0.03612118572429732
GO:BP	myeloid cell differentiation	GO:0030099	0.03625337081030481
GO:BP	regulation of focal adhesion assembly	GO:0051893	0.036314374506297556
GO:BP	membrane depolarization	GO:0051899	0.036314374506297556
GO:BP	regulation of cell-substrate junction assembly	GO:0090109	0.036314374506297556
GO:BP	myeloid leukocyte differentiation	GO:0002573	0.0363271702298075
GO:BP	innervation	GO:0060384	0.036903946649321936
GO:BP	ventricular cardiac muscle cell action potential	GO:0086005	0.036903946649321936
GO:BP	embryonic digestive tract development	GO:0048566	0.036903946649321936
GO:BP	negative regulation of endothelial cell apoptotic process	GO:2000352	0.036903946649321936
GO:BP	regulation of cardiac muscle cell contraction	GO:0086004	0.036903946649321936
GO:BP	regulation of cardiac muscle cell action potential	GO:0098901	0.036903946649321936
GO:BP	positive regulation of cartilage development	GO:0061036	0.036903946649321936
GO:BP	endochondral bone growth	GO:0003416	0.036903946649321936
GO:BP	positive regulation of growth	GO:0045927	0.03725667967751694
GO:BP	response to ketone	GO:1901654	0.037573495080283105
GO:BP	nucleosome organization	GO:0034728	0.037573495080283105
GO:BP	cell-substrate junction assembly	GO:0007044	0.037573495080283105
GO:BP	cell-cell adhesion via plasma-membrane adhesion molecules	GO:0098742	0.03767704761653549
GO:BP	cell differentiation involved in kidney development	GO:0061005	0.0386173651328751
GO:BP	cardiac muscle tissue growth	GO:0055017	0.0386173651328751
GO:BP	positive regulation of epithelial cell proliferation	GO:0050679	0.039156561177875804
GO:BP	neuron projection extension	GO:1990138	0.0406068357020045
GO:BP	negative regulation of Wnt signaling pathway	GO:0030178	0.04067589413771267
GO:BP	developmental cell growth	GO:0048588	0.04067589413771267
GO:BP	regulation of immune system process	GO:0002682	0.040754298828363206
GO:BP	positive regulation of heart growth	GO:0060421	0.04086397154770711
GO:BP	smooth muscle tissue development	GO:0048745	0.04086397154770711
GO:BP	RNA metabolic process	GO:0016070	0.04086397154770711
GO:BP	type B pancreatic cell differentiation	GO:0003309	0.04086397154770711
GO:BP	negative regulation of stem cell differentiation	GO:2000737	0.04086397154770711
GO:BP	response to estradiol	GO:0032355	0.04086397154770711
GO:BP	regulation of epidermal cell differentiation	GO:0045604	0.041212642425522146
GO:BP	positive regulation of phosphate metabolic process	GO:0045937	0.04148601837608442
GO:BP	positive regulation of phosphorus metabolic process	GO:0010562	0.04148601837608442
GO:BP	cellular response to chemical stress	GO:0062197	0.0428077897057971
GO:BP	positive regulation of protein metabolic process	GO:0051247	0.04293347996795761
GO:BP	transforming growth factor beta2 production	GO:0032906	0.04295769363997026
GO:BP	positive regulation of vascular endothelial growth factor signaling pathway	GO:1900748	0.04295769363997026
GO:BP	peripheral nervous system neuron development	GO:0048935	0.04295769363997026
GO:BP	regulation of transforming growth factor beta2 production	GO:0032909	0.04295769363997026
GO:BP	peripheral nervous system neuron differentiation	GO:0048934	0.04295769363997026
GO:BP	stem cell fate commitment	GO:0048865	0.04295769363997026
GO:BP	pharyngeal arch artery morphogenesis	GO:0061626	0.04295769363997026
GO:BP	luteinization	GO:0001553	0.04295769363997026
GO:BP	norepinephrine metabolic process	GO:0042415	0.04295769363997026
GO:BP	commissural neuron axon guidance	GO:0071679	0.04295769363997026
GO:BP	sinoatrial node development	GO:0003163	0.04295769363997026
GO:BP	negative regulation of macrophage cytokine production	GO:0010936	0.04295769363997026
GO:BP	negative regulation of striated muscle tissue development	GO:0045843	0.04295769363997026
GO:BP	corticospinal tract morphogenesis	GO:0021957	0.04295769363997026
GO:BP	cell morphogenesis involved in neuron differentiation	GO:0048667	0.04296340710968218
GO:BP	hair follicle development	GO:0001942	0.04296340710968218
GO:BP	male sex differentiation	GO:0046661	0.04296340710968218
GO:BP	regulation of organelle organization	GO:0033043	0.04365095148095937
GO:BP	regulation of actin filament-based movement	GO:1903115	0.04435066267593956
GO:BP	lymph vessel development	GO:0001945	0.04435066267593956
GO:BP	pharyngeal system development	GO:0060037	0.04435066267593956
GO:BP	vascular associated smooth muscle cell differentiation	GO:0035886	0.04435066267593956
GO:BP	axis elongation	GO:0003401	0.04435066267593956
GO:BP	bone growth	GO:0098868	0.04435066267593956
GO:BP	nucleobase-containing compound biosynthetic process	GO:0034654	0.04435868437097611
GO:BP	glial cell development	GO:0021782	0.04496727944469223
GO:BP	cardiac muscle cell differentiation	GO:0055007	0.04496727944469223
GO:BP	heart looping	GO:0001947	0.04612565056595432
GO:BP	regulation of cell-substrate junction organization	GO:0150116	0.04612565056595432
GO:BP	regulation of response to wounding	GO:1903034	0.046429774212548104
GO:BP	regulation of neuron projection development	GO:0010975	0.0464519559853393
GO:BP	neural tube development	GO:0021915	0.04699851690222663
GO:BP	regulation of blood circulation	GO:1903522	0.04699851690222663
GO:BP	cell-substrate junction organization	GO:0150115	0.04714411130657663
GO:BP	negative regulation of angiogenesis	GO:0016525	0.04714411130657663
GO:BP	negative regulation of cell projection organization	GO:0031345	0.04826722942452901
GO:BP	positive regulation of animal organ morphogenesis	GO:0110110	0.04866297751485155
GO:BP	apoptotic process involved in development	GO:1902742	0.04866297751485155
GO:BP	catecholamine metabolic process	GO:0006584	0.04866297751485155
GO:BP	negative regulation of cartilage development	GO:0061037	0.04866297751485155
GO:BP	catechol-containing compound metabolic process	GO:0009712	0.04866297751485155
GO:BP	regulation of epidermis development	GO:0045682	0.04871262866056418
GO:BP	aorta development	GO:0035904	0.04871262866056418
GO:BP	morphogenesis of an epithelial sheet	GO:0002011	0.04871262866056418
GO:BP	embryonic pattern specification	GO:0009880	0.04871262866056418
GO:BP	negative regulation of blood vessel morphogenesis	GO:2000181	0.049007768431430565
GO:BP	hair cycle process	GO:0022405	0.049007768431430565
GO:BP	homophilic cell adhesion via plasma membrane adhesion molecules	GO:0007156	0.049007768431430565
GO:BP	molting cycle process	GO:0022404	0.049007768431430565
GO:BP	cell cycle G1/S phase transition	GO:0044843	0.04975542668285403
GO:CC	extracellular matrix	GO:0031012	7.216405308649267e-18
GO:CC	external encapsulating structure	GO:0030312	7.216405308649267e-18
GO:CC	collagen-containing extracellular matrix	GO:0062023	1.3807630210961118e-15
GO:CC	extracellular region	GO:0005576	1.2397018060013945e-10
GO:CC	collagen trimer	GO:0005581	2.0919361722600977e-10
GO:CC	extracellular space	GO:0005615	7.626689521027336e-10
GO:CC	complex of collagen trimers	GO:0098644	1.121448130248327e-8
GO:CC	cell periphery	GO:0071944	1.7712605835495446e-8
GO:CC	basement membrane	GO:0005604	2.963123701588923e-8
GO:CC	fibrillar collagen trimer	GO:0005583	2.1761415363724526e-7
GO:CC	banded collagen fibril	GO:0098643	2.1761415363724526e-7
GO:CC	supramolecular polymer	GO:0099081	0.000059708734515517234
GO:CC	supramolecular fiber	GO:0099512	0.0004612625044138843
GO:CC	supramolecular complex	GO:0099080	0.0011380720923651764
GO:CC	intermediate filament	GO:0005882	0.0013752029922325143
GO:CC	actin cytoskeleton	GO:0015629	0.004177293864134774
GO:CC	intermediate filament cytoskeleton	GO:0045111	0.00475978171733108
GO:CC	actin filament bundle	GO:0032432	0.005510121119066888
GO:CC	collagen type I trimer	GO:0005584	0.006479133188060683
GO:CC	collagen type V trimer	GO:0005588	0.018246310793895715
GO:CC	cell junction	GO:0030054	0.024286789483361045
GO:CC	elastic fiber	GO:0071953	0.031356537710415064
GO:CC	insulin-like growth factor ternary complex	GO:0042567	0.031356537710415064
GO:CC	cell-cell contact zone	GO:0044291	0.03958386408905486
GO:CC	nucleosome	GO:0000786	0.03958386408905486
GO:CC	insulin-like growth factor binding protein complex	GO:0016942	0.04568354743222493
